# Supplementary material for: Conformational dynamics of free and membrane-bound human Hsp70 in model cytosolic and endo-lysosomal environments
Source: Commun Biol. 2021 Dec 7;4:1369. doi: 10.1038/s42003-021-02892-7 (PMC8651726; doi:10.1038/s42003-021-02892-7)
Supplement: Supplementary file 4 — Supplementary Data 1 [file 42003_2021_2892_MOESM4_ESM.xlsx]

## Sheet: Foglio1
pH aimed	pH	pHread	pD	Dfrac
4.5	4.46	4.47	4.81	0.84
5	4.98	4.97	5.31	0.84
5.3	5.27	5.32	5.63	0.78
		5.38	5.74	0.89
5.5	5.46	5.53	5.84	0.78
7.4	7.40	7.36	7.72	0.89
