# Supplementary material for: Conformational dynamics of free and membrane-bound human Hsp70 in model cytosolic and endo-lysosomal environments
Source: Commun Biol. 2021 Dec 7;4:1369. doi: 10.1038/s42003-021-02892-7 (PMC8651726; doi:10.1038/s42003-021-02892-7)
Supplement: Supplementary file 5 — Supplementary Data 2 [file 42003_2021_2892_MOESM5_ESM.xlsx]

## Sheet: Foglio1
pH	LUVs	Mean diameter in nm (sd)	PdI (sd)
4.5	BMP+	111.1 (0.500)	0.055 (0.009)
	BMP-	127.5 (1.386)	0.074 (0.009)
5.0	BMP+	115.6 (1.266)	0.059 (0.032)
	BMP-	122.1 (1.914)	0.069 (0.027)
5.3	BMP+	114.8 (1.097)	0.061 (0.023)
	BMP-	120.8 (1.168)	0.069 (0.023)
