# Supplementary material for: Conformational dynamics of free and membrane-bound human Hsp70 in model cytosolic and endo-lysosomal environments
Source: Commun Biol. 2021 Dec 7;4:1369. doi: 10.1038/s42003-021-02892-7 (PMC8651726; doi:10.1038/s42003-021-02892-7)
Supplement: Supplementary file 6 — Supplementary Data 3 [file 42003_2021_2892_MOESM6_ESM.xlsx]

## Sheet: Foglio1
Quench buffer	Condition	# of peptides	Sequence coverage	Redundancy	Average signal intensity (normalized to protein alone)
phosphate buffer	alone	253	96.6 %	6.81	5.3 %
	LUVs BMP+	110	87.2 %	3.22
+ GndHCl additive	alone	187	95.0 %	5.22	55.9 %
	LUVs BMP+	171	91.4 %	4.81
+ Urea additive	alone	199	96.4 %	5.48	74.1 %
	LUVs BMP+	187	96.6 %	5.12
