# Supplementary material for: Conformational dynamics of free and membrane-bound human Hsp70 in model cytosolic and endo-lysosomal environments
Source: Commun Biol. 2021 Dec 7;4:1369. doi: 10.1038/s42003-021-02892-7 (PMC8651726; doi:10.1038/s42003-021-02892-7)
Supplement: Supplementary file 7 — Supplementary Data 4 [file 42003_2021_2892_MOESM7_ESM.xlsx]

## Sheet: Foglio1
Peptide	Buffer pH	Uptake (Da)	Ratio
42-50	5.3	4.54	1.00
	7.4	4.53
45-50	5.3	2.28	1.03
	7.4	2.21
48-68	5.3	11.82	1.00
	7.4	11.82
123-133	5.3	4.97	0.99
	7.4	5.01
125-132	5.3	3.33	1.02
	7.4	3.28
143-149	5.3	1.95	1.00
	7.4	1.95
143-150	5.3	2.98	1.01
	7.4	2.96
147-167	5.3	12.30	0.98
	7.4	12.60
181-196	5.3	7.23	1.00
	7.4	7.23
183-196	5.3	6.88	1.00
	7.4	6.87
284-301	5.3	11.15	0.99
	7.4	11.26
296-302	5.3	4.00	0.99
	7.4	4.03
324-336	5.3	5.89	1.04
	7.4	5.65
327-336	5.3	3.76	1.01
	7.4	3.71
368-376	5.3	4.78	0.99
	7.4	4.82
381-392	5.3	5.05	0.98
	7.4	5.13
394-401	5.3	2.92	0.99
	7.4	2.96
394-402	5.3	4.14	1.00
	7.4	4.15
395-401	5.3	2.28	1.01
	7.4	2.26
429-439	5.3	4.58	1.00
	7.4	4.57
460-478	5.3	8.54	1.00
	7.4	8.51
478-486	5.3	3.66	0.99
	7.4	3.69
479-486	5.3	2.81	1.01
	7.4	2.77
480-486	5.3	2.57	0.99
	7.4	2.61
519-532	5.3	6.92	1.01
	7.4	6.85
577-583	5.3	2.93	1.03
	7.4	2.83
average ratio			1.00
