# Supplementary material for: Conformational dynamics of free and membrane-bound human Hsp70 in model cytosolic and endo-lysosomal environments
Source: Commun Biol. 2021 Dec 7;4:1369. doi: 10.1038/s42003-021-02892-7 (PMC8651726; doi:10.1038/s42003-021-02892-7)
Supplement: Supplementary file 8 — Supplementary Data 5 [file 42003_2021_2892_MOESM8_ESM.xlsx]

## Sheet: Table 1. HDX Summary tables
Data set	6His-Hsp70 WT (pH 7.4)	6His-Hsp70 WT (pH 5.3)	6His-Hsp70 W90F (pH 7.4)	6His-Hsp70 W90F (pH 5.3)
HDX reaction details	4.6mM NaH2PO4, 15.3mM Na2HPO4, 104mM NaCl pDread = 7.72, 89% D2O	3.5mM Ch3COOH, 16,4mM CH3COONa, 138mM NaCl pDread = 5.73, 89% D2O	4.6mM NaH2PO4, 15.3mM Na2HPO4, 104mM NaCl pDread = 7.72, 89% D2O	3.5mM Ch3COOH, 16,4mM CH3COONa, 138mM NaCl pDread = 5.73, 89% D2O
HDX time course (min)	0.083, 0.25, 1, 2, 5, 10, 100, 1000	8min2s (0.083*), 24min6s (0.25*), 96min23s (1*), 192min46s (2*), 481min55s (5*), 963min50s (10*)	0.083, 0.25, 1, 2, 5, 10, 100, 1000	8min2s (0.083*), 24min6s (0.25*), 96min23s (1*), 192min46s (2*), 481min55s (5*), 963min50s (10*)
HDX control sample	Maximally labelled control
Back-exchange (mean/IQR)	35.54% / 8.07%
# of peptides	126
Sequence coverage	0.967
Average peptide lenght / Redundancy	14.40 / 3.19
Replicates (technical)	triplicates at 0.25min and 1min
Repeatibility (average STD)	0.056513	0.0538729	0.0548277	0.0597864
Significant difference in HDX (98% CI)	WT (5.3) - WT (7.4): ΔHDX ≥ 0.45845 D --> 0.46 D; W90F (5.3) - W90F (7.4): ΔHDX ≥ 0.47642 D --> 0.48 D; W90F (5.3) - WT (5.3): ΔHDX ≥ 0.49001 D --> 0.49 D; W90F (7.4) - WT (7.4): ΔHDX ≥ 0.44380 D --> 0.44 D
Data set	Hsp70 WT alone	Hsp70 WT + liposomes with BMP	Hsp70 WT + liposomes without BMP
HDX reaction details	3.5mM Ch3COOH, 16,4mM CH3COONa, 138mM NaCl pDread = 5.63, 78% D2O	3.5mM Ch3COOH, 16,4mM CH3COONa, 138mM NaCl pDread = 5.63, 78% D2O protein:lipid ratio 1:1000 20% BMP, 50% POPC, 20% cholesterol, 10% sphingomyelin	3.5mM Ch3COOH, 16,4mM CH3COONa, 138mM NaCl pDread = 5.63, 78% D2O protein:lipid ratio 1:1000 70% POPC, 20% cholesterol, 10% sphingomielyin
HDX time course (min)	0.25, 1, 10, 100, 1000
HDX control sample	Maximally labelled control
Back-exchange (mean/IQR)	33.39% / 8.19%
# of peptides	125
Sequence coverage	0.909
Average peptide lenght / Redundancy	15.65 / 3.36
Replicates (technical)	triplicates at 0.25min, 1min and 100min
Repeatibility (average STD)	0.0584927	0.0485243	0.040296
Significant difference in HDX (98% CI)	Hsp70 alone - Hsp70 + liposomes w/o BMP: ΔHDX ≥ 0.38656 D --> 0.39 D; Hsp70 alone - Hsp70 + liposomes with BMP: ΔHDX ≥ 0.40477 D --> 0.40 D; Hsp70 + liposomes w/o BMP - Hsp70 + liposomes with BMP: ΔHDX ≥ 0.34151 D --> 0.34 D
Data set	6His-Hsp70 WT alone	6His-Hsp70 WT + liposomes with BMP	6His-Hsp70 WT + liposomes without BMP
HDX reaction details	3.5mM Ch3COOH, 16,4mM CH3COONa, 138mM NaCl pDread = 5.63, 78% D2O	3.5mM Ch3COOH, 16,4mM CH3COONa, 138mM NaCl pDread = 5.63, 78% D2O protein:lipid ratio 1:1000 20% BMP, 50% POPC, 20% cholesterol, 10% sphingomyelin	3.5mM Ch3COOH, 16,4mM CH3COONa, 138mM NaCl pDread = 5.63, 78% D2O protein:lipid ratio 1:1000 70% POPC, 20% cholesterol, 10% sphingomielyin
HDX time course (min)	0.25, 1, 10, 100, 1000
HDX control sample	Maximally labelled control
Back-exchange (mean/IQR)	31.10% / 9.36%
# of peptides	143
Sequence coverage	0.925
Average peptide lenght / Redundancy	15.66 / 3.78
Replicates (technical)	triplicates at 10min and 100min
Repeatibility (average STD)	0.0466514	0.0606435	0.0625804
Significant difference in HDX (98% CI)	Hsp70 alone - Hsp70 + liposomes w/o BMP: ΔHDX ≥ 0.39716 D --> 0.40 D; Hsp70 alone - Hsp70 + liposomes with BMP: ΔHDX ≥ 0.39153 D --> 0.39 D; Hsp70 + liposomes w/o BMP - Hsp70 + liposomes with BMP: ΔHDX ≥ 0.43167 D --> 0.43 D
Data set	6His-Hsp70 W90F alone	6His-Hsp70 W90F + liposomes with BMP	6His-Hsp70 W90F + liposomes without BMP
HDX reaction details	3.5mM Ch3COOH, 16,4mM CH3COONa, 138mM NaCl pDread = 5.63, 78% D2O	3.5mM Ch3COOH, 16,4mM CH3COONa, 138mM NaCl pDread = 5.63, 78% D2O protein:lipid ratio 1:1000 20% BMP, 50% POPC, 20% cholesterol, 10% sphingomyelin	3.5mM Ch3COOH, 16,4mM CH3COONa, 138mM NaCl pDread = 5.63, 78% D2O protein:lipid ratio 1:1000 70% POPC, 20% cholesterol, 10% sphingomielyin
HDX time course (min)	0.25, 1, 10, 100, 1000
HDX control sample	Maximally labelled control
Back-exchange (mean/IQR)	33.63% / 8.19%
# of peptides	131
Sequence coverage	0.925
Average peptide lenght / Redundancy	15.70 / 3.50
Replicates (technical)	triplicates at 10min and 100min
Repeatibility (average STD)	0.0489494	0.0490625	0.0455921
Significant difference in HDX (98% CI)	Hsp70 alone - Hsp70 + liposomes w/o BMP: ΔHDX ≥ 0.36346 D --> 0.36 D; Hsp70 alone - Hsp70 + liposomes with BMP: ΔHDX ≥ 0.36757 D --> 0.37 D; Hsp70 + liposomes w/o BMP - Hsp70 + liposomes with BMP: ΔHDX ≥ 0.36422 D --> 0.36 D

## Sheet: Table 2. pH comparison
	peptide number (butterfly plot)	Start	End	Sequence	Peptide mass (MH+)	State name	Exposure (min)	Uptake (D)	Uptake SD	RT (min)
	1	9	17	IDLGTTYSC	972.434	6His-Hsp70 W90F (pH 5.3)	0.083	2.33916	0	6.35001
		9	17	IDLGTTYSC	972.434	6His-Hsp70 W90F (pH 5.3)	0.25	2.37233	0.014509	6.34707
		9	17	IDLGTTYSC	972.434	6His-Hsp70 W90F (pH 5.3)	1	2.40237	0.008795	6.34477
		9	17	IDLGTTYSC	972.434	6His-Hsp70 W90F (pH 5.3)	2	2.42115	0	6.3442
		9	17	IDLGTTYSC	972.434	6His-Hsp70 W90F (pH 5.3)	5	2.50288	0	6.3494
		9	17	IDLGTTYSC	972.434	6His-Hsp70 W90F (pH 5.3)	10	2.53168	0	6.34981
		9	17	IDLGTTYSC	972.434	6His-Hsp70 W90F (pH 7.4)	0.083	2.01256	0	6.33708
		9	17	IDLGTTYSC	972.434	6His-Hsp70 W90F (pH 7.4)	0.25	2.02865	0.033946	6.34815
		9	17	IDLGTTYSC	972.434	6His-Hsp70 W90F (pH 7.4)	1	2.10718	0.008086	6.34314
		9	17	IDLGTTYSC	972.434	6His-Hsp70 W90F (pH 7.4)	2	2.18058	0	6.34944
		9	17	IDLGTTYSC	972.434	6His-Hsp70 W90F (pH 7.4)	5	2.32021	0	6.34958
		9	17	IDLGTTYSC	972.434	6His-Hsp70 W90F (pH 7.4)	10	2.29789	0	6.34479
		9	17	IDLGTTYSC	972.434	6His-Hsp70 W90F (pH 7.4)	100	2.33728	0	6.35
		9	17	IDLGTTYSC	972.434	6His-Hsp70 W90F (pH 7.4)	1000	2.46519	0	6.34853
		9	17	IDLGTTYSC	972.434	6His-Hsp70 WT (pH 5.3)	0.083	2.33058	0	6.35212
		9	17	IDLGTTYSC	972.434	6His-Hsp70 WT (pH 5.3)	0.25	2.34833	0.011003	6.34776
		9	17	IDLGTTYSC	972.434	6His-Hsp70 WT (pH 5.3)	1	2.34343	0.009395	6.34464
		9	17	IDLGTTYSC	972.434	6His-Hsp70 WT (pH 5.3)	2	2.34578	0	6.34462
		9	17	IDLGTTYSC	972.434	6His-Hsp70 WT (pH 5.3)	5	2.43465	0	6.34906
		9	17	IDLGTTYSC	972.434	6His-Hsp70 WT (pH 5.3)	10	2.46886	0	6.34632
		9	17	IDLGTTYSC	972.434	6His-Hsp70 WT (pH 7.4)	0.083	1.84235	0	6.35323
		9	17	IDLGTTYSC	972.434	6His-Hsp70 WT (pH 7.4)	0.25	1.87932	0.068255	6.3428
		9	17	IDLGTTYSC	972.434	6His-Hsp70 WT (pH 7.4)	1	2.03636	0.029824	6.34385
		9	17	IDLGTTYSC	972.434	6His-Hsp70 WT (pH 7.4)	2	2.05365	0	6.34161
		9	17	IDLGTTYSC	972.434	6His-Hsp70 WT (pH 7.4)	5	2.24937	0	6.34284
		9	17	IDLGTTYSC	972.434	6His-Hsp70 WT (pH 7.4)	10	2.32312	0	6.3474
		9	17	IDLGTTYSC	972.434	6His-Hsp70 WT (pH 7.4)	100	2.35632	0	6.34132
		9	17	IDLGTTYSC	972.434	6His-Hsp70 WT (pH 7.4)	1000	2.46575	0	6.34982
		9	17	IDLGTTYSC	972.434	Maximally labelled state	1000	4.82361	0.025731	6.34152
	2	11	17	LGTTYSC	744.323	6His-Hsp70 W90F (pH 5.3)	0.083	2.32503	0	5.3463
		11	17	LGTTYSC	744.323	6His-Hsp70 W90F (pH 5.3)	0.25	2.35296	0.018241	5.34898
		11	17	LGTTYSC	744.323	6His-Hsp70 W90F (pH 5.3)	1	2.35021	0.021459	5.34915
		11	17	LGTTYSC	744.323	6His-Hsp70 W90F (pH 5.3)	2	2.34962	0	5.34502
		11	17	LGTTYSC	744.323	6His-Hsp70 W90F (pH 5.3)	5	2.39519	0	5.35136
		11	17	LGTTYSC	744.323	6His-Hsp70 W90F (pH 5.3)	10	2.40234	0	5.35134
		11	17	LGTTYSC	744.323	6His-Hsp70 W90F (pH 7.4)	0.083	1.89222	0	5.34096
		11	17	LGTTYSC	744.323	6His-Hsp70 W90F (pH 7.4)	0.25	2.01156	0.034055	5.3504
		11	17	LGTTYSC	744.323	6His-Hsp70 W90F (pH 7.4)	1	2.04978	0.008131	5.34596
		11	17	LGTTYSC	744.323	6His-Hsp70 W90F (pH 7.4)	2	2.11894	0	5.3481
		11	17	LGTTYSC	744.323	6His-Hsp70 W90F (pH 7.4)	5	2.19305	0	5.34963
		11	17	LGTTYSC	744.323	6His-Hsp70 W90F (pH 7.4)	10	2.23713	0	5.34689
		11	17	LGTTYSC	744.323	6His-Hsp70 W90F (pH 7.4)	100	2.32177	0	5.34827
		11	17	LGTTYSC	744.323	6His-Hsp70 W90F (pH 7.4)	1000	2.31823	0	5.3493
		11	17	LGTTYSC	744.323	6His-Hsp70 WT (pH 5.3)	0.083	2.3255	0	5.35241
		11	17	LGTTYSC	744.323	6His-Hsp70 WT (pH 5.3)	0.25	2.33198	0.02119	5.34785
		11	17	LGTTYSC	744.323	6His-Hsp70 WT (pH 5.3)	1	2.31985	0.016963	5.34697
		11	17	LGTTYSC	744.323	6His-Hsp70 WT (pH 5.3)	2	2.30454	0	5.34457
		11	17	LGTTYSC	744.323	6His-Hsp70 WT (pH 5.3)	5	2.32729	0	5.35013
		11	17	LGTTYSC	744.323	6His-Hsp70 WT (pH 5.3)	10	2.3277	0	5.34973
		11	17	LGTTYSC	744.323	6His-Hsp70 WT (pH 7.4)	0.083	1.80472	0	5.35034
		11	17	LGTTYSC	744.323	6His-Hsp70 WT (pH 7.4)	0.25	1.89536	0.029007	5.34415
		11	17	LGTTYSC	744.323	6His-Hsp70 WT (pH 7.4)	1	1.94256	0.038644	5.34563
		11	17	LGTTYSC	744.323	6His-Hsp70 WT (pH 7.4)	2	1.97625	0	5.34445
		11	17	LGTTYSC	744.323	6His-Hsp70 WT (pH 7.4)	5	2.08831	0	5.34855
		11	17	LGTTYSC	744.323	6His-Hsp70 WT (pH 7.4)	10	2.17227	0	5.34601
		11	17	LGTTYSC	744.323	6His-Hsp70 WT (pH 7.4)	100	2.28726	0	5.34602
		11	17	LGTTYSC	744.323	6His-Hsp70 WT (pH 7.4)	1000	2.29926	0	5.35193
		11	17	LGTTYSC	744.323	Maximally labelled state	1000	3.68605	0.025296	5.34629
	3	18	41	VGVFQHGKVEIIANDQGNRTTPSY	2630.33	6His-Hsp70 W90F (pH 5.3)	0.083	4.33498	0	5.60035
		18	41	VGVFQHGKVEIIANDQGNRTTPSY	2630.33	6His-Hsp70 W90F (pH 5.3)	0.25	5.80746	0.069507	5.5978
		18	41	VGVFQHGKVEIIANDQGNRTTPSY	2630.33	6His-Hsp70 W90F (pH 5.3)	1	7.13739	0.05221	5.59602
		18	41	VGVFQHGKVEIIANDQGNRTTPSY	2630.33	6His-Hsp70 W90F (pH 5.3)	2	7.6889	0	5.59359
		18	41	VGVFQHGKVEIIANDQGNRTTPSY	2630.33	6His-Hsp70 W90F (pH 5.3)	5	8.31145	0	5.60173
		18	41	VGVFQHGKVEIIANDQGNRTTPSY	2630.33	6His-Hsp70 W90F (pH 5.3)	10	9.17332	0	5.60155
		18	41	VGVFQHGKVEIIANDQGNRTTPSY	2630.33	6His-Hsp70 W90F (pH 7.4)	0.083	3.83366	0	5.58189
		18	41	VGVFQHGKVEIIANDQGNRTTPSY	2630.33	6His-Hsp70 W90F (pH 7.4)	0.25	4.62577	0.059991	5.60212
		18	41	VGVFQHGKVEIIANDQGNRTTPSY	2630.33	6His-Hsp70 W90F (pH 7.4)	1	5.75146	0.054031	5.59753
		18	41	VGVFQHGKVEIIANDQGNRTTPSY	2630.33	6His-Hsp70 W90F (pH 7.4)	2	6.37081	0	5.59548
		18	41	VGVFQHGKVEIIANDQGNRTTPSY	2630.33	6His-Hsp70 W90F (pH 7.4)	5	7.13019	0	5.5985
		18	41	VGVFQHGKVEIIANDQGNRTTPSY	2630.33	6His-Hsp70 W90F (pH 7.4)	10	7.43252	0	5.59669
		18	41	VGVFQHGKVEIIANDQGNRTTPSY	2630.33	6His-Hsp70 W90F (pH 7.4)	100	8.00106	0	5.59631
		18	41	VGVFQHGKVEIIANDQGNRTTPSY	2630.33	6His-Hsp70 W90F (pH 7.4)	1000	8.93408	0	5.59787
		18	41	VGVFQHGKVEIIANDQGNRTTPSY	2630.33	6His-Hsp70 WT (pH 5.3)	0.083	4.26693	0	5.60828
		18	41	VGVFQHGKVEIIANDQGNRTTPSY	2630.33	6His-Hsp70 WT (pH 5.3)	0.25	5.57271	0.02852	5.59318
		18	41	VGVFQHGKVEIIANDQGNRTTPSY	2630.33	6His-Hsp70 WT (pH 5.3)	1	6.76234	0.03287	5.59937
		18	41	VGVFQHGKVEIIANDQGNRTTPSY	2630.33	6His-Hsp70 WT (pH 5.3)	2	6.84278	0	5.59386
		18	41	VGVFQHGKVEIIANDQGNRTTPSY	2630.33	6His-Hsp70 WT (pH 5.3)	5	7.71677	0	5.596
		18	41	VGVFQHGKVEIIANDQGNRTTPSY	2630.33	6His-Hsp70 WT (pH 5.3)	10	8.12973	0	5.60052
		18	41	VGVFQHGKVEIIANDQGNRTTPSY	2630.33	6His-Hsp70 WT (pH 7.4)	0.083	3.83085	0	5.60161
		18	41	VGVFQHGKVEIIANDQGNRTTPSY	2630.33	6His-Hsp70 WT (pH 7.4)	0.25	4.73897	0.05728	5.6036
		18	41	VGVFQHGKVEIIANDQGNRTTPSY	2630.33	6His-Hsp70 WT (pH 7.4)	1	5.92857	0.035864	5.59732
		18	41	VGVFQHGKVEIIANDQGNRTTPSY	2630.33	6His-Hsp70 WT (pH 7.4)	2	6.53094	0	5.60325
		18	41	VGVFQHGKVEIIANDQGNRTTPSY	2630.33	6His-Hsp70 WT (pH 7.4)	5	7.13948	0	5.59422
		18	41	VGVFQHGKVEIIANDQGNRTTPSY	2630.33	6His-Hsp70 WT (pH 7.4)	10	7.47795	0	5.59663
		18	41	VGVFQHGKVEIIANDQGNRTTPSY	2630.33	6His-Hsp70 WT (pH 7.4)	100	8.05514	0	5.59546
		18	41	VGVFQHGKVEIIANDQGNRTTPSY	2630.33	6His-Hsp70 WT (pH 7.4)	1000	8.78806	0	5.59921
		18	41	VGVFQHGKVEIIANDQGNRTTPSY	2630.33	Maximally labelled state	1000	12.612	0.059345	5.59335
	4	19	41	GVFQHGKVEIIANDQGNRTTPSY	2531.26	6His-Hsp70 W90F (pH 5.3)	0.083	4.40545	0	5.4577
		19	41	GVFQHGKVEIIANDQGNRTTPSY	2531.26	6His-Hsp70 W90F (pH 5.3)	0.25	5.78539	0.133996	5.45818
		19	41	GVFQHGKVEIIANDQGNRTTPSY	2531.26	6His-Hsp70 W90F (pH 5.3)	1	7.24721	0.115101	5.4604
		19	41	GVFQHGKVEIIANDQGNRTTPSY	2531.26	6His-Hsp70 W90F (pH 5.3)	2	7.79671	0	5.4559
		19	41	GVFQHGKVEIIANDQGNRTTPSY	2531.26	6His-Hsp70 W90F (pH 5.3)	5	8.50923	0	5.46196
		19	41	GVFQHGKVEIIANDQGNRTTPSY	2531.26	6His-Hsp70 W90F (pH 5.3)	10	9.28525	0	5.46624
		19	41	GVFQHGKVEIIANDQGNRTTPSY	2531.26	6His-Hsp70 W90F (pH 7.4)	0.083	3.8261	0	5.45027
		19	41	GVFQHGKVEIIANDQGNRTTPSY	2531.26	6His-Hsp70 W90F (pH 7.4)	0.25	4.658	0.105508	5.45988
		19	41	GVFQHGKVEIIANDQGNRTTPSY	2531.26	6His-Hsp70 W90F (pH 7.4)	1	5.87168	0.12818	5.45766
		19	41	GVFQHGKVEIIANDQGNRTTPSY	2531.26	6His-Hsp70 W90F (pH 7.4)	2	6.57919	0	5.45991
		19	41	GVFQHGKVEIIANDQGNRTTPSY	2531.26	6His-Hsp70 W90F (pH 7.4)	5	7.20905	0	5.46385
		19	41	GVFQHGKVEIIANDQGNRTTPSY	2531.26	6His-Hsp70 W90F (pH 7.4)	10	7.58362	0	5.46144
		19	41	GVFQHGKVEIIANDQGNRTTPSY	2531.26	6His-Hsp70 W90F (pH 7.4)	100	8.29465	0	5.46119
		19	41	GVFQHGKVEIIANDQGNRTTPSY	2531.26	6His-Hsp70 W90F (pH 7.4)	1000	9.25272	0	5.45859
		19	41	GVFQHGKVEIIANDQGNRTTPSY	2531.26	6His-Hsp70 WT (pH 5.3)	0.083	4.36737	0	5.46576
		19	41	GVFQHGKVEIIANDQGNRTTPSY	2531.26	6His-Hsp70 WT (pH 5.3)	0.25	5.59635	0.138638	5.45891
		19	41	GVFQHGKVEIIANDQGNRTTPSY	2531.26	6His-Hsp70 WT (pH 5.3)	1	6.988	0.124945	5.46164
		19	41	GVFQHGKVEIIANDQGNRTTPSY	2531.26	6His-Hsp70 WT (pH 5.3)	2	7.27728	0	5.45708
		19	41	GVFQHGKVEIIANDQGNRTTPSY	2531.26	6His-Hsp70 WT (pH 5.3)	5	7.97998	0	5.45529
		19	41	GVFQHGKVEIIANDQGNRTTPSY	2531.26	6His-Hsp70 WT (pH 5.3)	10	8.47587	0	5.45975
		19	41	GVFQHGKVEIIANDQGNRTTPSY	2531.26	6His-Hsp70 WT (pH 7.4)	0.083	3.74513	0	5.46535
		19	41	GVFQHGKVEIIANDQGNRTTPSY	2531.26	6His-Hsp70 WT (pH 7.4)	0.25	4.74464	0.0678	5.45636
		19	41	GVFQHGKVEIIANDQGNRTTPSY	2531.26	6His-Hsp70 WT (pH 7.4)	1	5.89332	0.12883	5.45784
		19	41	GVFQHGKVEIIANDQGNRTTPSY	2531.26	6His-Hsp70 WT (pH 7.4)	2	6.48314	0	5.45334
		19	41	GVFQHGKVEIIANDQGNRTTPSY	2531.26	6His-Hsp70 WT (pH 7.4)	5	7.12732	0	5.45798
		19	41	GVFQHGKVEIIANDQGNRTTPSY	2531.26	6His-Hsp70 WT (pH 7.4)	10	7.45842	0	5.45906
		19	41	GVFQHGKVEIIANDQGNRTTPSY	2531.26	6His-Hsp70 WT (pH 7.4)	100	8.08647	0	5.45423
		19	41	GVFQHGKVEIIANDQGNRTTPSY	2531.26	6His-Hsp70 WT (pH 7.4)	1000	8.77817	0	5.45878
		19	41	GVFQHGKVEIIANDQGNRTTPSY	2531.26	Maximally labelled state	1000	12.0545	0.020337	5.45026
	5	29	41	IANDQGNRTTPSY	1436.68	6His-Hsp70 W90F (pH 5.3)	0.083	2.7441	0	4.56778
		29	41	IANDQGNRTTPSY	1436.68	6His-Hsp70 W90F (pH 5.3)	0.25	3.23085	0.084555	4.55707
		29	41	IANDQGNRTTPSY	1436.68	6His-Hsp70 W90F (pH 5.3)	1	3.91427	0.034461	4.55952
		29	41	IANDQGNRTTPSY	1436.68	6His-Hsp70 W90F (pH 5.3)	2	4.40389	0	4.55904
		29	41	IANDQGNRTTPSY	1436.68	6His-Hsp70 W90F (pH 5.3)	5	4.89213	0	4.56465
		29	41	IANDQGNRTTPSY	1436.68	6His-Hsp70 W90F (pH 5.3)	10	5.63579	0	4.56194
		29	41	IANDQGNRTTPSY	1436.68	6His-Hsp70 W90F (pH 7.4)	0.083	2.54863	0	4.5602
		29	41	IANDQGNRTTPSY	1436.68	6His-Hsp70 W90F (pH 7.4)	0.25	2.99922	0.09489	4.56194
		29	41	IANDQGNRTTPSY	1436.68	6His-Hsp70 W90F (pH 7.4)	1	3.45992	0.05288	4.55745
		29	41	IANDQGNRTTPSY	1436.68	6His-Hsp70 W90F (pH 7.4)	2	3.78326	0	4.55395
		29	41	IANDQGNRTTPSY	1436.68	6His-Hsp70 W90F (pH 7.4)	5	3.94753	0	4.57037
		29	41	IANDQGNRTTPSY	1436.68	6His-Hsp70 W90F (pH 7.4)	10	4.33531	0	4.55876
		29	41	IANDQGNRTTPSY	1436.68	6His-Hsp70 W90F (pH 7.4)	100	4.7183	0	4.55918
		29	41	IANDQGNRTTPSY	1436.68	6His-Hsp70 W90F (pH 7.4)	1000	5.1176	0	4.56839
		29	41	IANDQGNRTTPSY	1436.68	6His-Hsp70 WT (pH 5.3)	0.083	2.63803	0	4.56132
		29	41	IANDQGNRTTPSY	1436.68	6His-Hsp70 WT (pH 5.3)	0.25	3.17418	0.035317	4.5587
		29	41	IANDQGNRTTPSY	1436.68	6His-Hsp70 WT (pH 5.3)	1	3.81104	0.01825	4.55828
		29	41	IANDQGNRTTPSY	1436.68	6His-Hsp70 WT (pH 5.3)	2	3.93798	0	4.56743
		29	41	IANDQGNRTTPSY	1436.68	6His-Hsp70 WT (pH 5.3)	5	4.62838	0	4.56014
		29	41	IANDQGNRTTPSY	1436.68	6His-Hsp70 WT (pH 5.3)	10	4.89329	0	4.55427
		29	41	IANDQGNRTTPSY	1436.68	6His-Hsp70 WT (pH 7.4)	0.083	2.51709	0	4.56599
		29	41	IANDQGNRTTPSY	1436.68	6His-Hsp70 WT (pH 7.4)	0.25	3.07871	0.004193	4.55802
		29	41	IANDQGNRTTPSY	1436.68	6His-Hsp70 WT (pH 7.4)	1	3.49577	0.025641	4.55918
		29	41	IANDQGNRTTPSY	1436.68	6His-Hsp70 WT (pH 7.4)	2	3.71927	0	4.5535
		29	41	IANDQGNRTTPSY	1436.68	6His-Hsp70 WT (pH 7.4)	5	3.94018	0	4.56478
		29	41	IANDQGNRTTPSY	1436.68	6His-Hsp70 WT (pH 7.4)	10	4.28009	0	4.56129
		29	41	IANDQGNRTTPSY	1436.68	6His-Hsp70 WT (pH 7.4)	100	4.51368	0	4.56224
		29	41	IANDQGNRTTPSY	1436.68	6His-Hsp70 WT (pH 7.4)	1000	4.74335	0	4.55705
		29	41	IANDQGNRTTPSY	1436.68	Maximally labelled state	1000	6.26794	0.045666	4.56405
	6	31	41	NDQGNRTTPSY	1252.56	6His-Hsp70 W90F (pH 5.3)	0.083	2.25971	0	4.4032
		31	41	NDQGNRTTPSY	1252.56	6His-Hsp70 W90F (pH 5.3)	0.25	2.83362	0.061762	4.4112
		31	41	NDQGNRTTPSY	1252.56	6His-Hsp70 W90F (pH 5.3)	1	3.34875	0.026406	4.40967
		31	41	NDQGNRTTPSY	1252.56	6His-Hsp70 W90F (pH 5.3)	2	3.5064	0	4.40371
		31	41	NDQGNRTTPSY	1252.56	6His-Hsp70 W90F (pH 5.3)	5	4.11382	0	4.4087
		31	41	NDQGNRTTPSY	1252.56	6His-Hsp70 W90F (pH 5.3)	10	4.67963	0	4.41434
		31	41	NDQGNRTTPSY	1252.56	6His-Hsp70 W90F (pH 7.4)	0.083	2.24193	0	4.41213
		31	41	NDQGNRTTPSY	1252.56	6His-Hsp70 W90F (pH 7.4)	0.25	2.5823	0.101791	4.40934
		31	41	NDQGNRTTPSY	1252.56	6His-Hsp70 W90F (pH 7.4)	1	2.99696	0.033267	4.40312
		31	41	NDQGNRTTPSY	1252.56	6His-Hsp70 W90F (pH 7.4)	2	3.25528	0	4.4101
		31	41	NDQGNRTTPSY	1252.56	6His-Hsp70 W90F (pH 7.4)	5	3.48638	0	4.40427
		31	41	NDQGNRTTPSY	1252.56	6His-Hsp70 W90F (pH 7.4)	10	3.74028	0	4.41258
		31	41	NDQGNRTTPSY	1252.56	6His-Hsp70 W90F (pH 7.4)	100	3.88857	0	4.41609
		31	41	NDQGNRTTPSY	1252.56	6His-Hsp70 W90F (pH 7.4)	1000	4.44426	0	4.40702
		31	41	NDQGNRTTPSY	1252.56	6His-Hsp70 WT (pH 5.3)	0.083	2.37269	0	4.41584
		31	41	NDQGNRTTPSY	1252.56	6His-Hsp70 WT (pH 5.3)	0.25	2.71701	0.057157	4.40843
		31	41	NDQGNRTTPSY	1252.56	6His-Hsp70 WT (pH 5.3)	1	3.16066	0.050258	4.40585
		31	41	NDQGNRTTPSY	1252.56	6His-Hsp70 WT (pH 5.3)	2	3.18633	0	4.40782
		31	41	NDQGNRTTPSY	1252.56	6His-Hsp70 WT (pH 5.3)	5	3.86163	0	4.40564
		31	41	NDQGNRTTPSY	1252.56	6His-Hsp70 WT (pH 5.3)	10	4.21729	0	4.41014
		31	41	NDQGNRTTPSY	1252.56	6His-Hsp70 WT (pH 7.4)	0.083	2.27278	0	4.41659
		31	41	NDQGNRTTPSY	1252.56	6His-Hsp70 WT (pH 7.4)	0.25	2.69209	0.060551	4.40465
		31	41	NDQGNRTTPSY	1252.56	6His-Hsp70 WT (pH 7.4)	1	3.04152	0.032298	4.40712
		31	41	NDQGNRTTPSY	1252.56	6His-Hsp70 WT (pH 7.4)	2	3.14628	0	4.40938
		31	41	NDQGNRTTPSY	1252.56	6His-Hsp70 WT (pH 7.4)	5	3.45495	0	4.40596
		31	41	NDQGNRTTPSY	1252.56	6His-Hsp70 WT (pH 7.4)	10	3.70852	0	4.40202
		31	41	NDQGNRTTPSY	1252.56	6His-Hsp70 WT (pH 7.4)	100	3.83831	0	4.40999
		31	41	NDQGNRTTPSY	1252.56	6His-Hsp70 WT (pH 7.4)	1000	4.01207	0	4.41227
		31	41	NDQGNRTTPSY	1252.56	Maximally labelled state	1000	5.29297	0.039031	4.41161
	7	42	50	VAFTDTERL	1051.54	6His-Hsp70 W90F (pH 5.3)	0.083	3.18273	0	6.00043
		42	50	VAFTDTERL	1051.54	6His-Hsp70 W90F (pH 5.3)	0.25	3.2101	0.017233	6.00622
		42	50	VAFTDTERL	1051.54	6His-Hsp70 W90F (pH 5.3)	1	3.27734	0.033655	6.00692
		42	50	VAFTDTERL	1051.54	6His-Hsp70 W90F (pH 5.3)	2	3.42961	0	5.9964
		42	50	VAFTDTERL	1051.54	6His-Hsp70 W90F (pH 5.3)	5	3.79468	0	6.00785
		42	50	VAFTDTERL	1051.54	6His-Hsp70 W90F (pH 5.3)	10	4.31463	0	6.00909
		42	50	VAFTDTERL	1051.54	6His-Hsp70 W90F (pH 7.4)	0.083	3.11239	0	5.99693
		42	50	VAFTDTERL	1051.54	6His-Hsp70 W90F (pH 7.4)	0.25	3.12667	0.011664	6.01031
		42	50	VAFTDTERL	1051.54	6His-Hsp70 W90F (pH 7.4)	1	3.09277	0.020636	6.00439
		42	50	VAFTDTERL	1051.54	6His-Hsp70 W90F (pH 7.4)	2	3.16159	0	5.99845
		42	50	VAFTDTERL	1051.54	6His-Hsp70 W90F (pH 7.4)	5	3.14318	0	6.00609
		42	50	VAFTDTERL	1051.54	6His-Hsp70 W90F (pH 7.4)	10	3.19325	0	6.00973
		42	50	VAFTDTERL	1051.54	6His-Hsp70 W90F (pH 7.4)	100	3.69061	0	6.00392
		42	50	VAFTDTERL	1051.54	6His-Hsp70 W90F (pH 7.4)	1000	4.3184	0	6.00546
		42	50	VAFTDTERL	1051.54	6His-Hsp70 WT (pH 5.3)	0.083	3.11067	0	6.01112
		42	50	VAFTDTERL	1051.54	6His-Hsp70 WT (pH 5.3)	0.25	3.11408	0.031981	6.01118
		42	50	VAFTDTERL	1051.54	6His-Hsp70 WT (pH 5.3)	1	3.17678	0.03084	6.0079
		42	50	VAFTDTERL	1051.54	6His-Hsp70 WT (pH 5.3)	2	3.16633	0	6.00319
		42	50	VAFTDTERL	1051.54	6His-Hsp70 WT (pH 5.3)	5	3.40263	0	6.00705
		42	50	VAFTDTERL	1051.54	6His-Hsp70 WT (pH 5.3)	10	3.7222	0	6.0131
		42	50	VAFTDTERL	1051.54	6His-Hsp70 WT (pH 7.4)	0.083	3.07481	0	6.01033
		42	50	VAFTDTERL	1051.54	6His-Hsp70 WT (pH 7.4)	0.25	3.12824	0.008892	6.00943
		42	50	VAFTDTERL	1051.54	6His-Hsp70 WT (pH 7.4)	1	3.0923	0.033317	6.0058
		42	50	VAFTDTERL	1051.54	6His-Hsp70 WT (pH 7.4)	2	3.12015	0	6.0058
		42	50	VAFTDTERL	1051.54	6His-Hsp70 WT (pH 7.4)	5	3.1117	0	6.0102
		42	50	VAFTDTERL	1051.54	6His-Hsp70 WT (pH 7.4)	10	3.21086	0	6.00631
		42	50	VAFTDTERL	1051.54	6His-Hsp70 WT (pH 7.4)	100	3.60483	0	6.0063
		42	50	VAFTDTERL	1051.54	6His-Hsp70 WT (pH 7.4)	1000	4.06142	0	6.00718
		42	50	VAFTDTERL	1051.54	Maximally labelled state	1000	4.99871	0.026584	6.00157
	9	42	68	VAFTDTERLIGDAAKNQVALNPQNTVF	2932.52	6His-Hsp70 W90F (pH 5.3)	0.083	10.2149	0	7.10742
		42	68	VAFTDTERLIGDAAKNQVALNPQNTVF	2932.52	6His-Hsp70 W90F (pH 5.3)	0.25	10.6407	0.024806	7.10989
		42	68	VAFTDTERLIGDAAKNQVALNPQNTVF	2932.52	6His-Hsp70 W90F (pH 5.3)	1	11.5698	0.067652	7.10791
		42	68	VAFTDTERLIGDAAKNQVALNPQNTVF	2932.52	6His-Hsp70 W90F (pH 5.3)	2	12.3794	0	7.1002
		42	68	VAFTDTERLIGDAAKNQVALNPQNTVF	2932.52	6His-Hsp70 W90F (pH 5.3)	5	13.5697	0	7.10663
		42	68	VAFTDTERLIGDAAKNQVALNPQNTVF	2932.52	6His-Hsp70 W90F (pH 5.3)	10	15.0441	0	7.099
		42	68	VAFTDTERLIGDAAKNQVALNPQNTVF	2932.52	6His-Hsp70 W90F (pH 7.4)	0.083	10.0214	0	7.09541
		42	68	VAFTDTERLIGDAAKNQVALNPQNTVF	2932.52	6His-Hsp70 W90F (pH 7.4)	0.25	10.3816	0.049593	7.11297
		42	68	VAFTDTERLIGDAAKNQVALNPQNTVF	2932.52	6His-Hsp70 W90F (pH 7.4)	1	10.9404	0.050631	7.10878
		42	68	VAFTDTERLIGDAAKNQVALNPQNTVF	2932.52	6His-Hsp70 W90F (pH 7.4)	2	11.1827	0	7.10975
		42	68	VAFTDTERLIGDAAKNQVALNPQNTVF	2932.52	6His-Hsp70 W90F (pH 7.4)	5	11.6033	0	7.10688
		42	68	VAFTDTERLIGDAAKNQVALNPQNTVF	2932.52	6His-Hsp70 W90F (pH 7.4)	10	11.9935	0	7.10424
		42	68	VAFTDTERLIGDAAKNQVALNPQNTVF	2932.52	6His-Hsp70 W90F (pH 7.4)	100	13.44	0	7.10497
		42	68	VAFTDTERLIGDAAKNQVALNPQNTVF	2932.52	6His-Hsp70 W90F (pH 7.4)	1000	14.9158	0	7.10087
		42	68	VAFTDTERLIGDAAKNQVALNPQNTVF	2932.52	6His-Hsp70 WT (pH 5.3)	0.083	10.1065	0	7.11404
		42	68	VAFTDTERLIGDAAKNQVALNPQNTVF	2932.52	6His-Hsp70 WT (pH 5.3)	0.25	10.4366	0.060454	7.10622
		42	68	VAFTDTERLIGDAAKNQVALNPQNTVF	2932.52	6His-Hsp70 WT (pH 5.3)	1	11.1577	0.054798	7.10608
		42	68	VAFTDTERLIGDAAKNQVALNPQNTVF	2932.52	6His-Hsp70 WT (pH 5.3)	2	11.3649	0	7.1052
		42	68	VAFTDTERLIGDAAKNQVALNPQNTVF	2932.52	6His-Hsp70 WT (pH 5.3)	5	12.2983	0	7.10477
		42	68	VAFTDTERLIGDAAKNQVALNPQNTVF	2932.52	6His-Hsp70 WT (pH 5.3)	10	13.3538	0	7.10102
		42	68	VAFTDTERLIGDAAKNQVALNPQNTVF	2932.52	6His-Hsp70 WT (pH 7.4)	0.083	9.80699	0	7.11701
		42	68	VAFTDTERLIGDAAKNQVALNPQNTVF	2932.52	6His-Hsp70 WT (pH 7.4)	0.25	10.2715	0.03909	7.10457
		42	68	VAFTDTERLIGDAAKNQVALNPQNTVF	2932.52	6His-Hsp70 WT (pH 7.4)	1	10.8064	0.033751	7.10672
		42	68	VAFTDTERLIGDAAKNQVALNPQNTVF	2932.52	6His-Hsp70 WT (pH 7.4)	2	10.8646	0	7.10384
		42	68	VAFTDTERLIGDAAKNQVALNPQNTVF	2932.52	6His-Hsp70 WT (pH 7.4)	5	11.1878	0	7.10832
		42	68	VAFTDTERLIGDAAKNQVALNPQNTVF	2932.52	6His-Hsp70 WT (pH 7.4)	10	11.5934	0	7.11097
		42	68	VAFTDTERLIGDAAKNQVALNPQNTVF	2932.52	6His-Hsp70 WT (pH 7.4)	100	12.9152	0	7.10541
		42	68	VAFTDTERLIGDAAKNQVALNPQNTVF	2932.52	6His-Hsp70 WT (pH 7.4)	1000	13.7302	0	7.10405
		42	68	VAFTDTERLIGDAAKNQVALNPQNTVF	2932.52	Maximally labelled state	1000	16.6532	0.053259	7.09403
	8	45	50	TDTERL	734.368	6His-Hsp70 W90F (pH 5.3)	0.083	2.11282	0	4.52694
		45	50	TDTERL	734.368	6His-Hsp70 W90F (pH 5.3)	0.25	2.12108	0.060381	4.5317
		45	50	TDTERL	734.368	6His-Hsp70 W90F (pH 5.3)	1	2.1226	0.047946	4.53088
		45	50	TDTERL	734.368	6His-Hsp70 W90F (pH 5.3)	2	2.0824	0	4.51193
		45	50	TDTERL	734.368	6His-Hsp70 W90F (pH 5.3)	5	2.17421	0	4.52885
		45	50	TDTERL	734.368	6His-Hsp70 W90F (pH 5.3)	10	2.36546	0	4.52951
		45	50	TDTERL	734.368	6His-Hsp70 W90F (pH 7.4)	0.083	2.11223	0	4.52196
		45	50	TDTERL	734.368	6His-Hsp70 W90F (pH 7.4)	0.25	2.13669	0.066816	4.53226
		45	50	TDTERL	734.368	6His-Hsp70 W90F (pH 7.4)	1	2.13578	0.045061	4.52516
		45	50	TDTERL	734.368	6His-Hsp70 W90F (pH 7.4)	2	2.06932	0	4.51965
		45	50	TDTERL	734.368	6His-Hsp70 W90F (pH 7.4)	5	2.1231	0	4.52367
		45	50	TDTERL	734.368	6His-Hsp70 W90F (pH 7.4)	10	2.1487	0	4.53096
		45	50	TDTERL	734.368	6His-Hsp70 W90F (pH 7.4)	100	2.17586	0	4.52863
		45	50	TDTERL	734.368	6His-Hsp70 W90F (pH 7.4)	1000	2.46538	0	4.52112
		45	50	TDTERL	734.368	6His-Hsp70 WT (pH 5.3)	0.083	2.08897	0	4.53003
		45	50	TDTERL	734.368	6His-Hsp70 WT (pH 5.3)	0.25	2.09226	0.056855	4.5272
		45	50	TDTERL	734.368	6His-Hsp70 WT (pH 5.3)	1	2.11663	0.063819	4.52787
		45	50	TDTERL	734.368	6His-Hsp70 WT (pH 5.3)	2	1.99887	0	4.5175
		45	50	TDTERL	734.368	6His-Hsp70 WT (pH 5.3)	5	2.12867	0	4.52567
		45	50	TDTERL	734.368	6His-Hsp70 WT (pH 5.3)	10	2.21051	0	4.53347
		45	50	TDTERL	734.368	6His-Hsp70 WT (pH 7.4)	0.083	2.09571	0	4.53325
		45	50	TDTERL	734.368	6His-Hsp70 WT (pH 7.4)	0.25	2.12768	0.066687	4.52433
		45	50	TDTERL	734.368	6His-Hsp70 WT (pH 7.4)	1	2.11783	0.035931	4.526
		45	50	TDTERL	734.368	6His-Hsp70 WT (pH 7.4)	2	2.05638	0	4.53218
		45	50	TDTERL	734.368	6His-Hsp70 WT (pH 7.4)	5	2.09294	0	4.52613
		45	50	TDTERL	734.368	6His-Hsp70 WT (pH 7.4)	10	2.12828	0	4.52187
		45	50	TDTERL	734.368	6His-Hsp70 WT (pH 7.4)	100	2.14422	0	4.52244
		45	50	TDTERL	734.368	6His-Hsp70 WT (pH 7.4)	1000	2.44757	0	4.53778
		45	50	TDTERL	734.368	Maximally labelled state	1000	2.71075	0.028267	4.52901
	10	45	68	TDTERLIGDAAKNQVALNPQNTVF	2615.34	6His-Hsp70 W90F (pH 5.3)	0.083	9.58832	0	6.45526
		45	68	TDTERLIGDAAKNQVALNPQNTVF	2615.34	6His-Hsp70 W90F (pH 5.3)	0.25	10.2823	0.126164	6.45778
		45	68	TDTERLIGDAAKNQVALNPQNTVF	2615.34	6His-Hsp70 W90F (pH 5.3)	1	10.7091	0.099579	6.45488
		45	68	TDTERLIGDAAKNQVALNPQNTVF	2615.34	6His-Hsp70 W90F (pH 5.3)	2	11.2287	0	6.45231
		45	68	TDTERLIGDAAKNQVALNPQNTVF	2615.34	6His-Hsp70 W90F (pH 5.3)	5	12.2398	0	6.45761
		45	68	TDTERLIGDAAKNQVALNPQNTVF	2615.34	6His-Hsp70 W90F (pH 5.3)	10	13.4156	0	6.45343
		45	68	TDTERLIGDAAKNQVALNPQNTVF	2615.34	6His-Hsp70 W90F (pH 7.4)	0.083	9.18878	0	6.44404
		45	68	TDTERLIGDAAKNQVALNPQNTVF	2615.34	6His-Hsp70 W90F (pH 7.4)	0.25	9.94227	0.115353	6.45708
		45	68	TDTERLIGDAAKNQVALNPQNTVF	2615.34	6His-Hsp70 W90F (pH 7.4)	1	10.2179	0.029543	6.453
		45	68	TDTERLIGDAAKNQVALNPQNTVF	2615.34	6His-Hsp70 W90F (pH 7.4)	2	10.3549	0	6.45554
		45	68	TDTERLIGDAAKNQVALNPQNTVF	2615.34	6His-Hsp70 W90F (pH 7.4)	5	10.5947	0	6.46001
		45	68	TDTERLIGDAAKNQVALNPQNTVF	2615.34	6His-Hsp70 W90F (pH 7.4)	10	10.9222	0	6.4528
		45	68	TDTERLIGDAAKNQVALNPQNTVF	2615.34	6His-Hsp70 W90F (pH 7.4)	100	12.1282	0	6.45842
		45	68	TDTERLIGDAAKNQVALNPQNTVF	2615.34	6His-Hsp70 W90F (pH 7.4)	1000	13.3253	0	6.45127
		45	68	TDTERLIGDAAKNQVALNPQNTVF	2615.34	6His-Hsp70 WT (pH 5.3)	0.083	9.48649	0	6.46088
		45	68	TDTERLIGDAAKNQVALNPQNTVF	2615.34	6His-Hsp70 WT (pH 5.3)	0.25	9.91128	0.072554	6.45305
		45	68	TDTERLIGDAAKNQVALNPQNTVF	2615.34	6His-Hsp70 WT (pH 5.3)	1	10.3492	0.078565	6.45359
		45	68	TDTERLIGDAAKNQVALNPQNTVF	2615.34	6His-Hsp70 WT (pH 5.3)	2	10.4898	0	6.45572
		45	68	TDTERLIGDAAKNQVALNPQNTVF	2615.34	6His-Hsp70 WT (pH 5.3)	5	11.2224	0	6.4402
		45	68	TDTERLIGDAAKNQVALNPQNTVF	2615.34	6His-Hsp70 WT (pH 5.3)	10	11.9326	0	6.45119
		45	68	TDTERLIGDAAKNQVALNPQNTVF	2615.34	6His-Hsp70 WT (pH 7.4)	0.083	9.04579	0	6.46324
		45	68	TDTERLIGDAAKNQVALNPQNTVF	2615.34	6His-Hsp70 WT (pH 7.4)	0.25	9.79196	0.006302	6.45374
		45	68	TDTERLIGDAAKNQVALNPQNTVF	2615.34	6His-Hsp70 WT (pH 7.4)	1	10.034	0.110591	6.45472
		45	68	TDTERLIGDAAKNQVALNPQNTVF	2615.34	6His-Hsp70 WT (pH 7.4)	2	10.2992	0	6.45078
		45	68	TDTERLIGDAAKNQVALNPQNTVF	2615.34	6His-Hsp70 WT (pH 7.4)	5	10.428	0	6.45165
		45	68	TDTERLIGDAAKNQVALNPQNTVF	2615.34	6His-Hsp70 WT (pH 7.4)	10	10.7231	0	6.45249
		45	68	TDTERLIGDAAKNQVALNPQNTVF	2615.34	6His-Hsp70 WT (pH 7.4)	100	11.6542	0	6.4518
		45	68	TDTERLIGDAAKNQVALNPQNTVF	2615.34	6His-Hsp70 WT (pH 7.4)	1000	12.3964	0	6.45493
		45	68	TDTERLIGDAAKNQVALNPQNTVF	2615.34	Maximally labelled state	1000	14.904	0.043637	6.44588
	11	48	68	ERLIGDAAKNQVALNPQNTVF	2298.22	6His-Hsp70 W90F (pH 5.3)	0.083	7.10825	0	6.23511
		48	68	ERLIGDAAKNQVALNPQNTVF	2298.22	6His-Hsp70 W90F (pH 5.3)	0.25	7.67455	0.044122	6.23905
		48	68	ERLIGDAAKNQVALNPQNTVF	2298.22	6His-Hsp70 W90F (pH 5.3)	1	8.32331	0.071418	6.23717
		48	68	ERLIGDAAKNQVALNPQNTVF	2298.22	6His-Hsp70 W90F (pH 5.3)	2	8.8313	0	6.2279
		48	68	ERLIGDAAKNQVALNPQNTVF	2298.22	6His-Hsp70 W90F (pH 5.3)	5	9.89749	0	6.242
		48	68	ERLIGDAAKNQVALNPQNTVF	2298.22	6His-Hsp70 W90F (pH 5.3)	10	11.0356	0	6.23678
		48	68	ERLIGDAAKNQVALNPQNTVF	2298.22	6His-Hsp70 W90F (pH 7.4)	0.083	6.86146	0	6.23143
		48	68	ERLIGDAAKNQVALNPQNTVF	2298.22	6His-Hsp70 W90F (pH 7.4)	0.25	7.4015	0.084338	6.24314
		48	68	ERLIGDAAKNQVALNPQNTVF	2298.22	6His-Hsp70 W90F (pH 7.4)	1	7.73481	0.030533	6.2344
		48	68	ERLIGDAAKNQVALNPQNTVF	2298.22	6His-Hsp70 W90F (pH 7.4)	2	7.76091	0	6.23498
		48	68	ERLIGDAAKNQVALNPQNTVF	2298.22	6His-Hsp70 W90F (pH 7.4)	5	8.24756	0	6.23714
		48	68	ERLIGDAAKNQVALNPQNTVF	2298.22	6His-Hsp70 W90F (pH 7.4)	10	8.60624	0	6.23553
		48	68	ERLIGDAAKNQVALNPQNTVF	2298.22	6His-Hsp70 W90F (pH 7.4)	100	9.81428	0	6.23607
		48	68	ERLIGDAAKNQVALNPQNTVF	2298.22	6His-Hsp70 W90F (pH 7.4)	1000	10.8971	0	6.23444
		48	68	ERLIGDAAKNQVALNPQNTVF	2298.22	6His-Hsp70 WT (pH 5.3)	0.083	6.96605	0	6.2416
		48	68	ERLIGDAAKNQVALNPQNTVF	2298.22	6His-Hsp70 WT (pH 5.3)	0.25	7.46598	0.064235	6.23832
		48	68	ERLIGDAAKNQVALNPQNTVF	2298.22	6His-Hsp70 WT (pH 5.3)	1	7.94888	0.02175	6.23823
		48	68	ERLIGDAAKNQVALNPQNTVF	2298.22	6His-Hsp70 WT (pH 5.3)	2	8.15243	0	6.23534
		48	68	ERLIGDAAKNQVALNPQNTVF	2298.22	6His-Hsp70 WT (pH 5.3)	5	8.87528	0	6.23977
		48	68	ERLIGDAAKNQVALNPQNTVF	2298.22	6His-Hsp70 WT (pH 5.3)	10	9.58471	0	6.23733
		48	68	ERLIGDAAKNQVALNPQNTVF	2298.22	6His-Hsp70 WT (pH 7.4)	0.083	6.73762	0	6.24554
		48	68	ERLIGDAAKNQVALNPQNTVF	2298.22	6His-Hsp70 WT (pH 7.4)	0.25	7.36081	0.007334	6.23726
		48	68	ERLIGDAAKNQVALNPQNTVF	2298.22	6His-Hsp70 WT (pH 7.4)	1	7.57397	0.041374	6.23795
		48	68	ERLIGDAAKNQVALNPQNTVF	2298.22	6His-Hsp70 WT (pH 7.4)	2	7.57705	0	6.23256
		48	68	ERLIGDAAKNQVALNPQNTVF	2298.22	6His-Hsp70 WT (pH 7.4)	5	8.02313	0	6.23668
		48	68	ERLIGDAAKNQVALNPQNTVF	2298.22	6His-Hsp70 WT (pH 7.4)	10	8.34838	0	6.23969
		48	68	ERLIGDAAKNQVALNPQNTVF	2298.22	6His-Hsp70 WT (pH 7.4)	100	9.31136	0	6.22977
		48	68	ERLIGDAAKNQVALNPQNTVF	2298.22	6His-Hsp70 WT (pH 7.4)	1000	9.99569	0	6.23593
		48	68	ERLIGDAAKNQVALNPQNTVF	2298.22	Maximally labelled state	1000	12.3284	0.051123	6.23679
	12	69	84	DAKRLIGRKFGDPVVQ	1799.03	6His-Hsp70 W90F (pH 5.3)	0.083	2.52128	0	5.03524
		69	84	DAKRLIGRKFGDPVVQ	1799.03	6His-Hsp70 W90F (pH 5.3)	0.25	3.21142	0.053192	5.04419
		69	84	DAKRLIGRKFGDPVVQ	1799.03	6His-Hsp70 W90F (pH 5.3)	1	4.20664	0.037288	5.03581
		69	84	DAKRLIGRKFGDPVVQ	1799.03	6His-Hsp70 W90F (pH 5.3)	2	4.89757	0	5.02814
		69	84	DAKRLIGRKFGDPVVQ	1799.03	6His-Hsp70 W90F (pH 5.3)	5	5.96432	0	5.03649
		69	84	DAKRLIGRKFGDPVVQ	1799.03	6His-Hsp70 W90F (pH 5.3)	10	6.93584	0	5.03156
		69	84	DAKRLIGRKFGDPVVQ	1799.03	6His-Hsp70 W90F (pH 7.4)	0.083	2.16021	0	5.03239
		69	84	DAKRLIGRKFGDPVVQ	1799.03	6His-Hsp70 W90F (pH 7.4)	0.25	2.6745	0.07583	5.0533
		69	84	DAKRLIGRKFGDPVVQ	1799.03	6His-Hsp70 W90F (pH 7.4)	1	3.35009	0.073029	5.0362
		69	84	DAKRLIGRKFGDPVVQ	1799.03	6His-Hsp70 W90F (pH 7.4)	2	3.88141	0	5.03447
		69	84	DAKRLIGRKFGDPVVQ	1799.03	6His-Hsp70 W90F (pH 7.4)	5	4.3552	0	5.03296
		69	84	DAKRLIGRKFGDPVVQ	1799.03	6His-Hsp70 W90F (pH 7.4)	10	4.78923	0	5.02384
		69	84	DAKRLIGRKFGDPVVQ	1799.03	6His-Hsp70 W90F (pH 7.4)	100	6.23825	0	5.02118
		69	84	DAKRLIGRKFGDPVVQ	1799.03	6His-Hsp70 W90F (pH 7.4)	1000	6.88417	0	5.0301
		69	84	DAKRLIGRKFGDPVVQ	1799.03	6His-Hsp70 WT (pH 5.3)	0.083	2.5139	0	5.05158
		69	84	DAKRLIGRKFGDPVVQ	1799.03	6His-Hsp70 WT (pH 5.3)	0.25	3.05583	0.046334	5.03332
		69	84	DAKRLIGRKFGDPVVQ	1799.03	6His-Hsp70 WT (pH 5.3)	1	3.61087	0.070401	5.03287
		69	84	DAKRLIGRKFGDPVVQ	1799.03	6His-Hsp70 WT (pH 5.3)	2	4.01437	0	5.01676
		69	84	DAKRLIGRKFGDPVVQ	1799.03	6His-Hsp70 WT (pH 5.3)	5	4.91121	0	5.03561
		69	84	DAKRLIGRKFGDPVVQ	1799.03	6His-Hsp70 WT (pH 5.3)	10	5.50333	0	5.04162
		69	84	DAKRLIGRKFGDPVVQ	1799.03	6His-Hsp70 WT (pH 7.4)	0.083	2.30635	0	5.03616
		69	84	DAKRLIGRKFGDPVVQ	1799.03	6His-Hsp70 WT (pH 7.4)	0.25	2.85537	0.080885	5.04162
		69	84	DAKRLIGRKFGDPVVQ	1799.03	6His-Hsp70 WT (pH 7.4)	1	3.36926	0.074496	5.04192
		69	84	DAKRLIGRKFGDPVVQ	1799.03	6His-Hsp70 WT (pH 7.4)	2	3.77396	0	5.03257
		69	84	DAKRLIGRKFGDPVVQ	1799.03	6His-Hsp70 WT (pH 7.4)	5	4.20405	0	5.03357
		69	84	DAKRLIGRKFGDPVVQ	1799.03	6His-Hsp70 WT (pH 7.4)	10	4.65908	0	5.02978
		69	84	DAKRLIGRKFGDPVVQ	1799.03	6His-Hsp70 WT (pH 7.4)	100	5.79031	0	5.03237
		69	84	DAKRLIGRKFGDPVVQ	1799.03	6His-Hsp70 WT (pH 7.4)	1000	6.13575	0	5.0359
		69	84	DAKRLIGRKFGDPVVQ	1799.03	Maximally labelled state	1000	8.44684	0.016287	5.01896
	13	69	86	DAKRLIGRKFGDPVVQSD	2001.09	6His-Hsp70 W90F (pH 5.3)	0.083	3.01272	0	5.00635
		69	86	DAKRLIGRKFGDPVVQSD	2001.09	6His-Hsp70 W90F (pH 5.3)	0.25	3.96454	0.024634	5.01464
		69	86	DAKRLIGRKFGDPVVQSD	2001.09	6His-Hsp70 W90F (pH 5.3)	1	5.06354	0.221562	5.00494
		69	86	DAKRLIGRKFGDPVVQSD	2001.09	6His-Hsp70 W90F (pH 5.3)	2	5.62964	0	4.99963
		69	86	DAKRLIGRKFGDPVVQSD	2001.09	6His-Hsp70 W90F (pH 5.3)	5	6.70878	0	5.00846
		69	86	DAKRLIGRKFGDPVVQSD	2001.09	6His-Hsp70 W90F (pH 5.3)	10	8.0311	0	5.00245
		69	86	DAKRLIGRKFGDPVVQSD	2001.09	6His-Hsp70 W90F (pH 7.4)	0.083	2.78538	0	5.00486
		69	86	DAKRLIGRKFGDPVVQSD	2001.09	6His-Hsp70 W90F (pH 7.4)	0.25	3.39131	0.035031	5.02001
		69	86	DAKRLIGRKFGDPVVQSD	2001.09	6His-Hsp70 W90F (pH 7.4)	1	4.26984	0.056563	5.00472
		69	86	DAKRLIGRKFGDPVVQSD	2001.09	6His-Hsp70 W90F (pH 7.4)	2	4.59202	0	5.0058
		69	86	DAKRLIGRKFGDPVVQSD	2001.09	6His-Hsp70 W90F (pH 7.4)	5	5.07871	0	5.00619
		69	86	DAKRLIGRKFGDPVVQSD	2001.09	6His-Hsp70 W90F (pH 7.4)	10	5.51564	0	4.99942
		69	86	DAKRLIGRKFGDPVVQSD	2001.09	6His-Hsp70 W90F (pH 7.4)	100	7.07691	0	4.99925
		69	86	DAKRLIGRKFGDPVVQSD	2001.09	6His-Hsp70 W90F (pH 7.4)	1000	7.70545	0	5.00118
		69	86	DAKRLIGRKFGDPVVQSD	2001.09	6His-Hsp70 WT (pH 5.3)	0.083	3.06285	0	5.02006
		69	86	DAKRLIGRKFGDPVVQSD	2001.09	6His-Hsp70 WT (pH 5.3)	0.25	3.75678	0.037982	5.00423
		69	86	DAKRLIGRKFGDPVVQSD	2001.09	6His-Hsp70 WT (pH 5.3)	1	4.54624	0.066352	5.00349
		69	86	DAKRLIGRKFGDPVVQSD	2001.09	6His-Hsp70 WT (pH 5.3)	2	5.14943	0	4.99497
		69	86	DAKRLIGRKFGDPVVQSD	2001.09	6His-Hsp70 WT (pH 5.3)	5	5.60309	0	5.00402
		69	86	DAKRLIGRKFGDPVVQSD	2001.09	6His-Hsp70 WT (pH 5.3)	10	6.48069	0	5.01405
		69	86	DAKRLIGRKFGDPVVQSD	2001.09	6His-Hsp70 WT (pH 7.4)	0.083	2.79387	0	5.0065
		69	86	DAKRLIGRKFGDPVVQSD	2001.09	6His-Hsp70 WT (pH 7.4)	0.25	3.55126	0.088872	5.0113
		69	86	DAKRLIGRKFGDPVVQSD	2001.09	6His-Hsp70 WT (pH 7.4)	1	4.16543	0.036207	5.0073
		69	86	DAKRLIGRKFGDPVVQSD	2001.09	6His-Hsp70 WT (pH 7.4)	2	4.42112	0	5.00285
		69	86	DAKRLIGRKFGDPVVQSD	2001.09	6His-Hsp70 WT (pH 7.4)	5	4.95692	0	5.00457
		69	86	DAKRLIGRKFGDPVVQSD	2001.09	6His-Hsp70 WT (pH 7.4)	10	5.38101	0	4.9992
		69	86	DAKRLIGRKFGDPVVQSD	2001.09	6His-Hsp70 WT (pH 7.4)	100	6.7521	0	5.00083
		69	86	DAKRLIGRKFGDPVVQSD	2001.09	6His-Hsp70 WT (pH 7.4)	1000	7.01806	0	5.00465
		69	86	DAKRLIGRKFGDPVVQSD	2001.09	Maximally labelled state	1000	9.53651	0.066097	4.9931
	14	69	118	DAKRLIGRKFGDPVVQSDMKHFPFQVINDGDKPKVQVSYKGETKAFYPEE	5738.94	6His-Hsp70 W90F (pH 5.3)	0.083	8.77135	0	5.98596
		69	118	DAKRLIGRKFGDPVVQSDMKHFPFQVINDGDKPKVQVSYKGETKAFYPEE	5738.94	6His-Hsp70 W90F (pH 5.3)	0.25	11.0336	0.068396	5.9901
		69	118	DAKRLIGRKFGDPVVQSDMKHFPFQVINDGDKPKVQVSYKGETKAFYPEE	5738.94	6His-Hsp70 W90F (pH 5.3)	1	13.8817	0.053699	5.98726
		69	118	DAKRLIGRKFGDPVVQSDMKHFPFQVINDGDKPKVQVSYKGETKAFYPEE	5738.94	6His-Hsp70 W90F (pH 5.3)	2	15.8086	0	5.98553
		69	118	DAKRLIGRKFGDPVVQSDMKHFPFQVINDGDKPKVQVSYKGETKAFYPEE	5738.94	6His-Hsp70 W90F (pH 5.3)	5	18.963	0	5.98752
		69	118	DAKRLIGRKFGDPVVQSDMKHFPFQVINDGDKPKVQVSYKGETKAFYPEE	5738.94	6His-Hsp70 W90F (pH 5.3)	10	21.6572	0	5.99078
		69	118	DAKRLIGRKFGDPVVQSDMKHFPFQVINDGDKPKVQVSYKGETKAFYPEE	5738.94	6His-Hsp70 W90F (pH 7.4)	0.083	7.86852	0	5.99076
		69	118	DAKRLIGRKFGDPVVQSDMKHFPFQVINDGDKPKVQVSYKGETKAFYPEE	5738.94	6His-Hsp70 W90F (pH 7.4)	0.25	9.62406	0.143533	5.99406
		69	118	DAKRLIGRKFGDPVVQSDMKHFPFQVINDGDKPKVQVSYKGETKAFYPEE	5738.94	6His-Hsp70 W90F (pH 7.4)	1	11.6218	0.097494	5.98785
		69	118	DAKRLIGRKFGDPVVQSDMKHFPFQVINDGDKPKVQVSYKGETKAFYPEE	5738.94	6His-Hsp70 W90F (pH 7.4)	2	12.7757	0	5.99278
		69	118	DAKRLIGRKFGDPVVQSDMKHFPFQVINDGDKPKVQVSYKGETKAFYPEE	5738.94	6His-Hsp70 W90F (pH 7.4)	5	14.3555	0	5.98798
		69	118	DAKRLIGRKFGDPVVQSDMKHFPFQVINDGDKPKVQVSYKGETKAFYPEE	5738.94	6His-Hsp70 W90F (pH 7.4)	10	15.6588	0	5.98791
		69	118	DAKRLIGRKFGDPVVQSDMKHFPFQVINDGDKPKVQVSYKGETKAFYPEE	5738.94	6His-Hsp70 W90F (pH 7.4)	100	18.9056	0	5.98515
		69	118	DAKRLIGRKFGDPVVQSDMKHFPFQVINDGDKPKVQVSYKGETKAFYPEE	5738.94	6His-Hsp70 W90F (pH 7.4)	1000	21.3106	0	5.98232
		69	118	DAKRLIGRKFGDPVVQSDMKHFPFQVINDGDKPKVQVSYKGETKAFYPEE	5738.94	Maximally labelled state	1000	26.2186	0.0821	5.98722
		69	118	DAKRLIGRKFGDPVVQSDMKHWPFQVINDGDKPKVQVSYKGETKAFYPEE	5777.95	6His-Hsp70 WT (pH 5.3)	0.083	8.58947	0	6.08569
		69	118	DAKRLIGRKFGDPVVQSDMKHWPFQVINDGDKPKVQVSYKGETKAFYPEE	5777.95	6His-Hsp70 WT (pH 5.3)	0.25	10.1086	0.068337	6.08004
		69	118	DAKRLIGRKFGDPVVQSDMKHWPFQVINDGDKPKVQVSYKGETKAFYPEE	5777.95	6His-Hsp70 WT (pH 5.3)	1	12.5692	0.050167	6.07493
		69	118	DAKRLIGRKFGDPVVQSDMKHWPFQVINDGDKPKVQVSYKGETKAFYPEE	5777.95	6His-Hsp70 WT (pH 5.3)	2	13.5588	0	6.07149
		69	118	DAKRLIGRKFGDPVVQSDMKHWPFQVINDGDKPKVQVSYKGETKAFYPEE	5777.95	6His-Hsp70 WT (pH 5.3)	5	16.0611	0	6.0813
		69	118	DAKRLIGRKFGDPVVQSDMKHWPFQVINDGDKPKVQVSYKGETKAFYPEE	5777.95	6His-Hsp70 WT (pH 5.3)	10	17.8724	0	6.07657
		69	118	DAKRLIGRKFGDPVVQSDMKHWPFQVINDGDKPKVQVSYKGETKAFYPEE	5777.95	6His-Hsp70 WT (pH 7.4)	0.083	7.85297	0	6.08657
		69	118	DAKRLIGRKFGDPVVQSDMKHWPFQVINDGDKPKVQVSYKGETKAFYPEE	5777.95	6His-Hsp70 WT (pH 7.4)	0.25	9.63156	0.042459	6.07033
		69	118	DAKRLIGRKFGDPVVQSDMKHWPFQVINDGDKPKVQVSYKGETKAFYPEE	5777.95	6His-Hsp70 WT (pH 7.4)	1	11.2143	0.035221	6.07049
		69	118	DAKRLIGRKFGDPVVQSDMKHWPFQVINDGDKPKVQVSYKGETKAFYPEE	5777.95	6His-Hsp70 WT (pH 7.4)	2	12.0838	0	6.07128
		69	118	DAKRLIGRKFGDPVVQSDMKHWPFQVINDGDKPKVQVSYKGETKAFYPEE	5777.95	6His-Hsp70 WT (pH 7.4)	5	13.5586	0	6.06884
		69	118	DAKRLIGRKFGDPVVQSDMKHWPFQVINDGDKPKVQVSYKGETKAFYPEE	5777.95	6His-Hsp70 WT (pH 7.4)	10	14.7647	0	6.07547
		69	118	DAKRLIGRKFGDPVVQSDMKHWPFQVINDGDKPKVQVSYKGETKAFYPEE	5777.95	6His-Hsp70 WT (pH 7.4)	100	17.7216	0	6.06537
		69	118	DAKRLIGRKFGDPVVQSDMKHWPFQVINDGDKPKVQVSYKGETKAFYPEE	5777.95	6His-Hsp70 WT (pH 7.4)	1000	18.9322	0	6.0707
		69	118	DAKRLIGRKFGDPVVQSDMKHWPFQVINDGDKPKVQVSYKGETKAFYPEE	5777.95	Maximally labelled state	1000	26.6337	0.070344	6.06712
	15	119	122	ISSM	437.206	6His-Hsp70 W90F (pH 5.3)	0.083	0.407999	0	4.61672
		119	122	ISSM	437.206	6His-Hsp70 W90F (pH 5.3)	0.25	0.437786	0.049184	4.62139
		119	122	ISSM	437.206	6His-Hsp70 W90F (pH 5.3)	1	0.492412	0.040183	4.61615
		119	122	ISSM	437.206	6His-Hsp70 W90F (pH 5.3)	2	0.619172	0	4.61224
		119	122	ISSM	437.206	6His-Hsp70 W90F (pH 5.3)	5	0.834394	0	4.62569
		119	122	ISSM	437.206	6His-Hsp70 W90F (pH 5.3)	10	1.06827	0	4.62015
		119	122	ISSM	437.206	6His-Hsp70 W90F (pH 7.4)	0.083	0.276034	0	4.60966
		119	122	ISSM	437.206	6His-Hsp70 W90F (pH 7.4)	0.25	0.292355	0.016577	4.62296
		119	122	ISSM	437.206	6His-Hsp70 W90F (pH 7.4)	1	0.277213	0.004768	4.6152
		119	122	ISSM	437.206	6His-Hsp70 W90F (pH 7.4)	2	0.290924	0	4.61972
		119	122	ISSM	437.206	6His-Hsp70 W90F (pH 7.4)	5	0.345136	0	4.61938
		119	122	ISSM	437.206	6His-Hsp70 W90F (pH 7.4)	10	0.314475	0	4.61667
		119	122	ISSM	437.206	6His-Hsp70 W90F (pH 7.4)	100	0.373956	0	4.61978
		119	122	ISSM	437.206	6His-Hsp70 W90F (pH 7.4)	1000	0.707931	0	4.62339
		119	122	ISSM	437.206	6His-Hsp70 WT (pH 5.3)	0.083	0.296084	0	4.62833
		119	122	ISSM	437.206	6His-Hsp70 WT (pH 5.3)	0.25	0.406705	0.029362	4.61903
		119	122	ISSM	437.206	6His-Hsp70 WT (pH 5.3)	1	0.392531	0.035661	4.6177
		119	122	ISSM	437.206	6His-Hsp70 WT (pH 5.3)	2	0.381565	0	4.61491
		119	122	ISSM	437.206	6His-Hsp70 WT (pH 5.3)	5	0.590953	0	4.62152
		119	122	ISSM	437.206	6His-Hsp70 WT (pH 5.3)	10	0.797321	0	4.62156
		119	122	ISSM	437.206	6His-Hsp70 WT (pH 7.4)	0.083	0.24369	0	4.62224
		119	122	ISSM	437.206	6His-Hsp70 WT (pH 7.4)	0.25	0.367418	0.100536	4.6179
		119	122	ISSM	437.206	6His-Hsp70 WT (pH 7.4)	1	0.347224	0.060287	4.6138
		119	122	ISSM	437.206	6His-Hsp70 WT (pH 7.4)	2	0.377449	0	4.61823
		119	122	ISSM	437.206	6His-Hsp70 WT (pH 7.4)	5	0.367485	0	4.61372
		119	122	ISSM	437.206	6His-Hsp70 WT (pH 7.4)	10	0.409999	0	4.61103
		119	122	ISSM	437.206	6His-Hsp70 WT (pH 7.4)	100	0.387653	0	4.61151
		119	122	ISSM	437.206	6His-Hsp70 WT (pH 7.4)	1000	0.420969	0	4.62118
		119	122	ISSM	437.206	Maximally labelled state	1000	1.29332	0.01006	4.61953
	17	122	132	MVLTKMKEIAE	1292.7	6His-Hsp70 W90F (pH 5.3)	0.083	0.321096	0	5.50157
		122	132	MVLTKMKEIAE	1292.7	6His-Hsp70 W90F (pH 5.3)	0.25	0.355628	0.031244	5.49919
		122	132	MVLTKMKEIAE	1292.7	6His-Hsp70 W90F (pH 5.3)	1	0.370222	0.057866	5.49737
		122	132	MVLTKMKEIAE	1292.7	6His-Hsp70 W90F (pH 5.3)	2	0.479683	0	5.49657
		122	132	MVLTKMKEIAE	1292.7	6His-Hsp70 W90F (pH 5.3)	5	0.501665	0	5.49821
		122	132	MVLTKMKEIAE	1292.7	6His-Hsp70 W90F (pH 5.3)	10	0.339117	0	5.50102
		122	132	MVLTKMKEIAE	1292.7	6His-Hsp70 W90F (pH 7.4)	0.083	0.27188	0	5.49717
		122	132	MVLTKMKEIAE	1292.7	6His-Hsp70 W90F (pH 7.4)	0.25	0.348826	0.033811	5.50089
		122	132	MVLTKMKEIAE	1292.7	6His-Hsp70 W90F (pH 7.4)	1	0.350246	0.025771	5.4947
		122	132	MVLTKMKEIAE	1292.7	6His-Hsp70 W90F (pH 7.4)	2	0.462156	0	5.49857
		122	132	MVLTKMKEIAE	1292.7	6His-Hsp70 W90F (pH 7.4)	5	0.421476	0	5.49565
		122	132	MVLTKMKEIAE	1292.7	6His-Hsp70 W90F (pH 7.4)	10	0.390117	0	5.49673
		122	132	MVLTKMKEIAE	1292.7	6His-Hsp70 W90F (pH 7.4)	100	0.486034	0	5.49572
		122	132	MVLTKMKEIAE	1292.7	6His-Hsp70 W90F (pH 7.4)	1000	0.494704	0	5.49497
		122	132	MVLTKMKEIAE	1292.7	6His-Hsp70 WT (pH 5.3)	0.083	0.314612	0	5.50496
		122	132	MVLTKMKEIAE	1292.7	6His-Hsp70 WT (pH 5.3)	0.25	0.359687	0.014236	5.49863
		122	132	MVLTKMKEIAE	1292.7	6His-Hsp70 WT (pH 5.3)	1	0.318921	0.045103	5.49603
		122	132	MVLTKMKEIAE	1292.7	6His-Hsp70 WT (pH 5.3)	2	0.416705	0	5.48904
		122	132	MVLTKMKEIAE	1292.7	6His-Hsp70 WT (pH 5.3)	5	0.503905	0	5.49778
		122	132	MVLTKMKEIAE	1292.7	6His-Hsp70 WT (pH 5.3)	10	0.423148	0	5.50242
		122	132	MVLTKMKEIAE	1292.7	6His-Hsp70 WT (pH 7.4)	0.083	0.297331	0	5.49916
		122	132	MVLTKMKEIAE	1292.7	6His-Hsp70 WT (pH 7.4)	0.25	0.39406	0.086753	5.49851
		122	132	MVLTKMKEIAE	1292.7	6His-Hsp70 WT (pH 7.4)	1	0.356144	0.016166	5.49683
		122	132	MVLTKMKEIAE	1292.7	6His-Hsp70 WT (pH 7.4)	2	0.45928	0	5.4939
		122	132	MVLTKMKEIAE	1292.7	6His-Hsp70 WT (pH 7.4)	5	0.379046	0	5.49617
		122	132	MVLTKMKEIAE	1292.7	6His-Hsp70 WT (pH 7.4)	10	0.48015	0	5.4918
		122	132	MVLTKMKEIAE	1292.7	6His-Hsp70 WT (pH 7.4)	100	0.377193	0	5.49545
		122	132	MVLTKMKEIAE	1292.7	6His-Hsp70 WT (pH 7.4)	1000	0.408929	0	5.49834
	16	123	129	VLTKMKE	848.491	6His-Hsp70 W90F (pH 5.3)	0.083	0.17035	0	3.76358
		123	129	VLTKMKE	848.491	6His-Hsp70 W90F (pH 5.3)	0.25	0.301949	0.018153	3.77371
		123	129	VLTKMKE	848.491	6His-Hsp70 W90F (pH 5.3)	1	0.26347	0.044549	3.7702
		123	129	VLTKMKE	848.491	6His-Hsp70 W90F (pH 5.3)	2	0.261728	0	3.75642
		123	129	VLTKMKE	848.491	6His-Hsp70 W90F (pH 5.3)	5	0.292649	0	3.77001
		123	129	VLTKMKE	848.491	6His-Hsp70 W90F (pH 5.3)	10	0.197626	0	3.7746
		123	129	VLTKMKE	848.491	6His-Hsp70 W90F (pH 7.4)	0.083	0.125633	0	3.76168
		123	129	VLTKMKE	848.491	6His-Hsp70 W90F (pH 7.4)	0.25	0.226967	0.023964	3.77634
		123	129	VLTKMKE	848.491	6His-Hsp70 W90F (pH 7.4)	1	0.305046	0.052572	3.7637
		123	129	VLTKMKE	848.491	6His-Hsp70 W90F (pH 7.4)	2	0.203369	0	3.77099
		123	129	VLTKMKE	848.491	6His-Hsp70 W90F (pH 7.4)	5	0.275569	0	3.76481
		123	129	VLTKMKE	848.491	6His-Hsp70 W90F (pH 7.4)	10	0.191973	0	3.76566
		123	129	VLTKMKE	848.491	6His-Hsp70 W90F (pH 7.4)	100	0.297503	0	3.77576
		123	129	VLTKMKE	848.491	6His-Hsp70 W90F (pH 7.4)	1000	0.300388	0	3.77292
		123	129	VLTKMKE	848.491	6His-Hsp70 WT (pH 5.3)	0.083	0.151771	0	3.77536
		123	129	VLTKMKE	848.491	6His-Hsp70 WT (pH 5.3)	0.25	0.314824	0.037485	3.77378
		123	129	VLTKMKE	848.491	6His-Hsp70 WT (pH 5.3)	1	0.216786	0.009359	3.77142
		123	129	VLTKMKE	848.491	6His-Hsp70 WT (pH 5.3)	2	0.195872	0	3.76164
		123	129	VLTKMKE	848.491	6His-Hsp70 WT (pH 5.3)	5	0.235756	0	3.76741
		123	129	VLTKMKE	848.491	6His-Hsp70 WT (pH 5.3)	10	0.218714	0	3.77327
		123	129	VLTKMKE	848.491	6His-Hsp70 WT (pH 7.4)	0.083	0.078368	0	3.76954
		123	129	VLTKMKE	848.491	6His-Hsp70 WT (pH 7.4)	0.25	0.278104	0.116818	3.77319
		123	129	VLTKMKE	848.491	6His-Hsp70 WT (pH 7.4)	1	0.300289	0.030053	3.76866
		123	129	VLTKMKE	848.491	6His-Hsp70 WT (pH 7.4)	2	0.348631	0	3.77912
		123	129	VLTKMKE	848.491	6His-Hsp70 WT (pH 7.4)	5	0.40222	0	3.76623
		123	129	VLTKMKE	848.491	6His-Hsp70 WT (pH 7.4)	10	0.276016	0	3.77006
		123	129	VLTKMKE	848.491	6His-Hsp70 WT (pH 7.4)	100	0.424938	0	3.77053
		123	129	VLTKMKE	848.491	6His-Hsp70 WT (pH 7.4)	1000	0.345186	0	3.77082
		123	129	VLTKMKE	848.491	Maximally labelled state	1000	3.51988	0.003965	3.77118
	18	123	132	VLTKMKEIAE	1161.65	6His-Hsp70 W90F (pH 5.3)	0.083	0.452254	0	4.76706
		123	132	VLTKMKEIAE	1161.65	6His-Hsp70 W90F (pH 5.3)	0.25	0.485389	0.06754	4.76885
		123	132	VLTKMKEIAE	1161.65	6His-Hsp70 W90F (pH 5.3)	1	0.486319	0.117057	4.76489
		123	132	VLTKMKEIAE	1161.65	6His-Hsp70 W90F (pH 5.3)	2	0.558325	0	4.76133
		123	132	VLTKMKEIAE	1161.65	6His-Hsp70 W90F (pH 5.3)	5	0.5126	0	4.77303
		123	132	VLTKMKEIAE	1161.65	6His-Hsp70 W90F (pH 5.3)	10	0.400571	0	4.76863
		123	132	VLTKMKEIAE	1161.65	6His-Hsp70 W90F (pH 7.4)	0.083	0.450801	0	4.75823
		123	132	VLTKMKEIAE	1161.65	6His-Hsp70 W90F (pH 7.4)	0.25	0.465277	0.055963	4.77114
		123	132	VLTKMKEIAE	1161.65	6His-Hsp70 W90F (pH 7.4)	1	0.472312	0.099501	4.76306
		123	132	VLTKMKEIAE	1161.65	6His-Hsp70 W90F (pH 7.4)	2	0.526836	0	4.7687
		123	132	VLTKMKEIAE	1161.65	6His-Hsp70 W90F (pH 7.4)	5	0.536496	0	4.7664
		123	132	VLTKMKEIAE	1161.65	6His-Hsp70 W90F (pH 7.4)	10	0.4893	0	4.76402
		123	132	VLTKMKEIAE	1161.65	6His-Hsp70 W90F (pH 7.4)	100	0.55574	0	4.76588
		123	132	VLTKMKEIAE	1161.65	6His-Hsp70 W90F (pH 7.4)	1000	0.53928	0	4.7676
		123	132	VLTKMKEIAE	1161.65	6His-Hsp70 WT (pH 5.3)	0.083	0.405767	0	4.7748
		123	132	VLTKMKEIAE	1161.65	6His-Hsp70 WT (pH 5.3)	0.25	0.522508	0.061297	4.76193
		123	132	VLTKMKEIAE	1161.65	6His-Hsp70 WT (pH 5.3)	1	0.434552	0.079306	4.7644
		123	132	VLTKMKEIAE	1161.65	6His-Hsp70 WT (pH 5.3)	2	0.416707	0	4.76114
		123	132	VLTKMKEIAE	1161.65	6His-Hsp70 WT (pH 5.3)	5	0.495063	0	4.77184
		123	132	VLTKMKEIAE	1161.65	6His-Hsp70 WT (pH 5.3)	10	0.418765	0	4.76886
		123	132	VLTKMKEIAE	1161.65	6His-Hsp70 WT (pH 7.4)	0.083	0.40608	0	4.77034
		123	132	VLTKMKEIAE	1161.65	6His-Hsp70 WT (pH 7.4)	0.25	0.544107	0.06538	4.77379
		123	132	VLTKMKEIAE	1161.65	6His-Hsp70 WT (pH 7.4)	1	0.53665	0.075132	4.76845
		123	132	VLTKMKEIAE	1161.65	6His-Hsp70 WT (pH 7.4)	2	0.632462	0	4.76467
		123	132	VLTKMKEIAE	1161.65	6His-Hsp70 WT (pH 7.4)	5	0.55418	0	4.7743
		123	132	VLTKMKEIAE	1161.65	6His-Hsp70 WT (pH 7.4)	10	0.653992	0	4.75937
		123	132	VLTKMKEIAE	1161.65	6His-Hsp70 WT (pH 7.4)	100	0.604604	0	4.76107
		123	132	VLTKMKEIAE	1161.65	6His-Hsp70 WT (pH 7.4)	1000	0.581586	0	4.76659
		123	132	VLTKMKEIAE	1161.65	Maximally labelled state	1000	5.4706	0.054858	4.75625
	19	123	133	VLTKMKEIAEA	1232.69	6His-Hsp70 W90F (pH 5.3)	0.083	0.53542	0	5.00116
		123	133	VLTKMKEIAEA	1232.69	6His-Hsp70 W90F (pH 5.3)	0.25	0.509131	0.037613	5.00779
		123	133	VLTKMKEIAEA	1232.69	6His-Hsp70 W90F (pH 5.3)	1	0.509942	0.068545	5.00578
		123	133	VLTKMKEIAEA	1232.69	6His-Hsp70 W90F (pH 5.3)	2	0.62678	0	4.99939
		123	133	VLTKMKEIAEA	1232.69	6His-Hsp70 W90F (pH 5.3)	5	0.710142	0	5.00472
		123	133	VLTKMKEIAEA	1232.69	6His-Hsp70 W90F (pH 5.3)	10	0.481761	0	5.00525
		123	133	VLTKMKEIAEA	1232.69	6His-Hsp70 W90F (pH 7.4)	0.083	0.413884	0	5.00349
		123	133	VLTKMKEIAEA	1232.69	6His-Hsp70 W90F (pH 7.4)	0.25	0.501295	0.034552	5.0144
		123	133	VLTKMKEIAEA	1232.69	6His-Hsp70 W90F (pH 7.4)	1	0.523543	0.018634	5.00209
		123	133	VLTKMKEIAEA	1232.69	6His-Hsp70 W90F (pH 7.4)	2	0.602783	0	5.00057
		123	133	VLTKMKEIAEA	1232.69	6His-Hsp70 W90F (pH 7.4)	5	0.635418	0	5.00164
		123	133	VLTKMKEIAEA	1232.69	6His-Hsp70 W90F (pH 7.4)	10	0.46037	0	5.00288
		123	133	VLTKMKEIAEA	1232.69	6His-Hsp70 W90F (pH 7.4)	100	0.620478	0	5.0045
		123	133	VLTKMKEIAEA	1232.69	6His-Hsp70 W90F (pH 7.4)	1000	0.942261	0	5.00407
		123	133	VLTKMKEIAEA	1232.69	6His-Hsp70 WT (pH 5.3)	0.083	0.517261	0	5.00769
		123	133	VLTKMKEIAEA	1232.69	6His-Hsp70 WT (pH 5.3)	0.25	0.491112	0.017635	5.00754
		123	133	VLTKMKEIAEA	1232.69	6His-Hsp70 WT (pH 5.3)	1	0.457424	0.023976	5.00481
		123	133	VLTKMKEIAEA	1232.69	6His-Hsp70 WT (pH 5.3)	2	0.598152	0	4.99604
		123	133	VLTKMKEIAEA	1232.69	6His-Hsp70 WT (pH 5.3)	5	0.658979	0	5.0044
		123	133	VLTKMKEIAEA	1232.69	6His-Hsp70 WT (pH 5.3)	10	0.595733	0	5.00789
		123	133	VLTKMKEIAEA	1232.69	6His-Hsp70 WT (pH 7.4)	0.083	0.433976	0	5.00567
		123	133	VLTKMKEIAEA	1232.69	6His-Hsp70 WT (pH 7.4)	0.25	0.628094	0.084363	5.00464
		123	133	VLTKMKEIAEA	1232.69	6His-Hsp70 WT (pH 7.4)	1	0.646501	0.03844	5.00426
		123	133	VLTKMKEIAEA	1232.69	6His-Hsp70 WT (pH 7.4)	2	0.780446	0	4.99974
		123	133	VLTKMKEIAEA	1232.69	6His-Hsp70 WT (pH 7.4)	5	0.66181	0	5.00392
		123	133	VLTKMKEIAEA	1232.69	6His-Hsp70 WT (pH 7.4)	10	0.65155	0	5.00375
		123	133	VLTKMKEIAEA	1232.69	6His-Hsp70 WT (pH 7.4)	100	0.671715	0	5.00173
		123	133	VLTKMKEIAEA	1232.69	6His-Hsp70 WT (pH 7.4)	1000	0.9707	0	5.00307
		123	133	VLTKMKEIAEA	1232.69	Maximally labelled state	1000	6.37717	0.018646	4.98522
	20	125	132	TKMKEIAE	949.502	6His-Hsp70 W90F (pH 5.3)	0.083	0.241074	0	3.92719
		125	132	TKMKEIAE	949.502	6His-Hsp70 W90F (pH 5.3)	0.25	0.517771	0.057029	3.92481
		125	132	TKMKEIAE	949.502	6His-Hsp70 W90F (pH 5.3)	1	0.391024	0.058281	3.92429
		125	132	TKMKEIAE	949.502	6His-Hsp70 W90F (pH 5.3)	2	0.241014	0	3.91789
		125	132	TKMKEIAE	949.502	6His-Hsp70 W90F (pH 5.3)	5	0.319571	0	3.93497
		125	132	TKMKEIAE	949.502	6His-Hsp70 W90F (pH 5.3)	10	0.265544	0	3.93524
		125	132	TKMKEIAE	949.502	6His-Hsp70 W90F (pH 7.4)	0.083	0.235776	0	3.91482
		125	132	TKMKEIAE	949.502	6His-Hsp70 W90F (pH 7.4)	0.25	0.303045	0.050151	3.936
		125	132	TKMKEIAE	949.502	6His-Hsp70 W90F (pH 7.4)	1	0.317765	0.030032	3.92129
		125	132	TKMKEIAE	949.502	6His-Hsp70 W90F (pH 7.4)	2	0.373417	0	3.92567
		125	132	TKMKEIAE	949.502	6His-Hsp70 W90F (pH 7.4)	5	0.387781	0	3.92842
		125	132	TKMKEIAE	949.502	6His-Hsp70 W90F (pH 7.4)	10	0.384388	0	3.92742
		125	132	TKMKEIAE	949.502	6His-Hsp70 W90F (pH 7.4)	100	0.607483	0	3.92533
		125	132	TKMKEIAE	949.502	6His-Hsp70 W90F (pH 7.4)	1000	0.561918	0	3.92629
		125	132	TKMKEIAE	949.502	6His-Hsp70 WT (pH 5.3)	0.083	0.114844	0	3.93582
		125	132	TKMKEIAE	949.502	6His-Hsp70 WT (pH 5.3)	0.25	0.431091	0.113326	3.93525
		125	132	TKMKEIAE	949.502	6His-Hsp70 WT (pH 5.3)	1	0.363705	0.107297	3.92579
		125	132	TKMKEIAE	949.502	6His-Hsp70 WT (pH 5.3)	2	0.279987	0	3.92544
		125	132	TKMKEIAE	949.502	6His-Hsp70 WT (pH 5.3)	5	0.473178	0	3.92351
		125	132	TKMKEIAE	949.502	6His-Hsp70 WT (pH 5.3)	10	0.289042	0	3.9219
		125	132	TKMKEIAE	949.502	6His-Hsp70 WT (pH 7.4)	0.083	0.057157	0	3.93325
		125	132	TKMKEIAE	949.502	6His-Hsp70 WT (pH 7.4)	0.25	0.487981	0.240782	3.92888
		125	132	TKMKEIAE	949.502	6His-Hsp70 WT (pH 7.4)	1	0.539606	0.138581	3.92763
		125	132	TKMKEIAE	949.502	6His-Hsp70 WT (pH 7.4)	2	0.60535	0	3.93423
		125	132	TKMKEIAE	949.502	6His-Hsp70 WT (pH 7.4)	5	0.579078	0	3.92751
		125	132	TKMKEIAE	949.502	6His-Hsp70 WT (pH 7.4)	10	0.578144	0	3.9289
		125	132	TKMKEIAE	949.502	6His-Hsp70 WT (pH 7.4)	100	0.714594	0	3.93088
		125	132	TKMKEIAE	949.502	6His-Hsp70 WT (pH 7.4)	1000	0.540354	0	3.92815
		125	132	TKMKEIAE	949.502	Maximally labelled state	1000	3.83559	0.038946	3.92515
	21	133	142	AYLGYPVTNA	1068.54	6His-Hsp70 W90F (pH 5.3)	0.083	1.70302	0	6.29502
		133	142	AYLGYPVTNA	1068.54	6His-Hsp70 W90F (pH 5.3)	0.25	1.79561	0.022376	6.29537
		133	142	AYLGYPVTNA	1068.54	6His-Hsp70 W90F (pH 5.3)	1	2.04652	0.043421	6.293
		133	142	AYLGYPVTNA	1068.54	6His-Hsp70 W90F (pH 5.3)	2	2.19749	0	6.28956
		133	142	AYLGYPVTNA	1068.54	6His-Hsp70 W90F (pH 5.3)	5	2.49709	0	6.29547
		133	142	AYLGYPVTNA	1068.54	6His-Hsp70 W90F (pH 5.3)	10	2.6817	0	6.29564
		133	142	AYLGYPVTNA	1068.54	6His-Hsp70 W90F (pH 7.4)	0.083	1.38632	0	6.28986
		133	142	AYLGYPVTNA	1068.54	6His-Hsp70 W90F (pH 7.4)	0.25	1.66946	0.044684	6.29725
		133	142	AYLGYPVTNA	1068.54	6His-Hsp70 W90F (pH 7.4)	1	1.88163	0.053794	6.29151
		133	142	AYLGYPVTNA	1068.54	6His-Hsp70 W90F (pH 7.4)	2	1.99048	0	6.29461
		133	142	AYLGYPVTNA	1068.54	6His-Hsp70 W90F (pH 7.4)	5	2.1899	0	6.29331
		133	142	AYLGYPVTNA	1068.54	6His-Hsp70 W90F (pH 7.4)	10	2.16704	0	6.29432
		133	142	AYLGYPVTNA	1068.54	6His-Hsp70 W90F (pH 7.4)	100	2.8276	0	6.29653
		133	142	AYLGYPVTNA	1068.54	6His-Hsp70 W90F (pH 7.4)	1000	2.99451	0	6.29371
		133	142	AYLGYPVTNA	1068.54	6His-Hsp70 WT (pH 5.3)	0.083	1.7105	0	6.29826
		133	142	AYLGYPVTNA	1068.54	6His-Hsp70 WT (pH 5.3)	0.25	1.81599	0.018929	6.29543
		133	142	AYLGYPVTNA	1068.54	6His-Hsp70 WT (pH 5.3)	1	1.96288	0.045414	6.29056
		133	142	AYLGYPVTNA	1068.54	6His-Hsp70 WT (pH 5.3)	2	2.07172	0	6.29016
		133	142	AYLGYPVTNA	1068.54	6His-Hsp70 WT (pH 5.3)	5	2.34838	0	6.31139
		133	142	AYLGYPVTNA	1068.54	6His-Hsp70 WT (pH 5.3)	10	2.63068	0	6.29086
		133	142	AYLGYPVTNA	1068.54	6His-Hsp70 WT (pH 7.4)	0.083	1.34744	0	6.29879
		133	142	AYLGYPVTNA	1068.54	6His-Hsp70 WT (pH 7.4)	0.25	1.76156	0.009983	6.2925
		133	142	AYLGYPVTNA	1068.54	6His-Hsp70 WT (pH 7.4)	1	1.94068	0.019425	6.29376
		133	142	AYLGYPVTNA	1068.54	6His-Hsp70 WT (pH 7.4)	2	2.00298	0	6.28874
		133	142	AYLGYPVTNA	1068.54	6His-Hsp70 WT (pH 7.4)	5	2.14493	0	6.28961
		133	142	AYLGYPVTNA	1068.54	6His-Hsp70 WT (pH 7.4)	10	2.27716	0	6.29221
		133	142	AYLGYPVTNA	1068.54	6His-Hsp70 WT (pH 7.4)	100	2.7944	0	6.28617
		133	142	AYLGYPVTNA	1068.54	6His-Hsp70 WT (pH 7.4)	1000	2.98131	0	6.29237
		133	142	AYLGYPVTNA	1068.54	Maximally labelled state	1000	4.51915	0.028015	6.28549
	22	142	150	AVITVPAYF	980.545	6His-Hsp70 W90F (pH 5.3)	0.083	0.809068	0	7.91184
		142	150	AVITVPAYF	980.545	6His-Hsp70 W90F (pH 5.3)	0.25	1.03676	0.01294	7.91506
		142	150	AVITVPAYF	980.545	6His-Hsp70 W90F (pH 5.3)	1	1.28078	0.004252	7.91198
		142	150	AVITVPAYF	980.545	6His-Hsp70 W90F (pH 5.3)	2	1.34627	0	7.90566
		142	150	AVITVPAYF	980.545	6His-Hsp70 W90F (pH 5.3)	5	1.37281	0	7.91886
		142	150	AVITVPAYF	980.545	6His-Hsp70 W90F (pH 5.3)	10	1.45425	0	7.91292
		142	150	AVITVPAYF	980.545	6His-Hsp70 W90F (pH 7.4)	0.083	0.594701	0	7.90449
		142	150	AVITVPAYF	980.545	6His-Hsp70 W90F (pH 7.4)	0.25	0.688676	0.032544	7.91253
		142	150	AVITVPAYF	980.545	6His-Hsp70 W90F (pH 7.4)	1	0.791509	0.029345	7.90935
		142	150	AVITVPAYF	980.545	6His-Hsp70 W90F (pH 7.4)	2	1.03461	0	7.91294
		142	150	AVITVPAYF	980.545	6His-Hsp70 W90F (pH 7.4)	5	1.20917	0	7.91199
		142	150	AVITVPAYF	980.545	6His-Hsp70 W90F (pH 7.4)	10	1.35465	0	7.9093
		142	150	AVITVPAYF	980.545	6His-Hsp70 W90F (pH 7.4)	100	1.91338	0	7.91169
		142	150	AVITVPAYF	980.545	6His-Hsp70 W90F (pH 7.4)	1000	1.87647	0	7.91078
		142	150	AVITVPAYF	980.545	6His-Hsp70 WT (pH 5.3)	0.083	0.787527	0	7.91416
		142	150	AVITVPAYF	980.545	6His-Hsp70 WT (pH 5.3)	0.25	1.00423	0.016307	7.9091
		142	150	AVITVPAYF	980.545	6His-Hsp70 WT (pH 5.3)	1	1.25337	0.009721	7.90978
		142	150	AVITVPAYF	980.545	6His-Hsp70 WT (pH 5.3)	2	1.32023	0	7.90843
		142	150	AVITVPAYF	980.545	6His-Hsp70 WT (pH 5.3)	5	1.36499	0	7.91279
		142	150	AVITVPAYF	980.545	6His-Hsp70 WT (pH 5.3)	10	1.42356	0	7.90912
		142	150	AVITVPAYF	980.545	6His-Hsp70 WT (pH 7.4)	0.083	0.587311	0	7.91603
		142	150	AVITVPAYF	980.545	6His-Hsp70 WT (pH 7.4)	0.25	0.734443	0.019388	7.91031
		142	150	AVITVPAYF	980.545	6His-Hsp70 WT (pH 7.4)	1	0.833351	0.021339	7.90949
		142	150	AVITVPAYF	980.545	6His-Hsp70 WT (pH 7.4)	2	0.995448	0	7.90851
		142	150	AVITVPAYF	980.545	6His-Hsp70 WT (pH 7.4)	5	1.2015	0	7.90925
		142	150	AVITVPAYF	980.545	6His-Hsp70 WT (pH 7.4)	10	1.33169	0	7.90861
		142	150	AVITVPAYF	980.545	6His-Hsp70 WT (pH 7.4)	100	1.85096	0	7.90502
		142	150	AVITVPAYF	980.545	6His-Hsp70 WT (pH 7.4)	1000	1.90645	0	7.91219
	23	143	149	VITVPAY	762.44	6His-Hsp70 W90F (pH 5.3)	0.083	0.72209	0	6.31094
		143	149	VITVPAY	762.44	6His-Hsp70 W90F (pH 5.3)	0.25	0.887268	0.002448	6.31177
		143	149	VITVPAY	762.44	6His-Hsp70 W90F (pH 5.3)	1	1.06323	0.021522	6.31272
		143	149	VITVPAY	762.44	6His-Hsp70 W90F (pH 5.3)	2	1.07331	0	6.30608
		143	149	VITVPAY	762.44	6His-Hsp70 W90F (pH 5.3)	5	1.03253	0	6.31667
		143	149	VITVPAY	762.44	6His-Hsp70 W90F (pH 5.3)	10	1.04293	0	6.31809
		143	149	VITVPAY	762.44	6His-Hsp70 W90F (pH 7.4)	0.083	0.598363	0	6.30712
		143	149	VITVPAY	762.44	6His-Hsp70 W90F (pH 7.4)	0.25	0.645195	0.031761	6.3192
		143	149	VITVPAY	762.44	6His-Hsp70 W90F (pH 7.4)	1	0.686542	0.042521	6.31205
		143	149	VITVPAY	762.44	6His-Hsp70 W90F (pH 7.4)	2	0.803914	0	6.3125
		143	149	VITVPAY	762.44	6His-Hsp70 W90F (pH 7.4)	5	0.987852	0	6.31315
		143	149	VITVPAY	762.44	6His-Hsp70 W90F (pH 7.4)	10	1.04744	0	6.31305
		143	149	VITVPAY	762.44	6His-Hsp70 W90F (pH 7.4)	100	1.14103	0	6.31422
		143	149	VITVPAY	762.44	6His-Hsp70 W90F (pH 7.4)	1000	1.04281	0	6.31621
		143	149	VITVPAY	762.44	6His-Hsp70 WT (pH 5.3)	0.083	0.711193	0	6.31655
		143	149	VITVPAY	762.44	6His-Hsp70 WT (pH 5.3)	0.25	0.779836	0.034045	6.31334
		143	149	VITVPAY	762.44	6His-Hsp70 WT (pH 5.3)	1	1.03269	0.017356	6.31243
		143	149	VITVPAY	762.44	6His-Hsp70 WT (pH 5.3)	2	1.04208	0	6.31003
		143	149	VITVPAY	762.44	6His-Hsp70 WT (pH 5.3)	5	1.01838	0	6.31324
		143	149	VITVPAY	762.44	6His-Hsp70 WT (pH 5.3)	10	1.0237	0	6.31412
		143	149	VITVPAY	762.44	6His-Hsp70 WT (pH 7.4)	0.083	0.540145	0	6.31955
		143	149	VITVPAY	762.44	6His-Hsp70 WT (pH 7.4)	0.25	0.607398	0.029367	6.3173
		143	149	VITVPAY	762.44	6His-Hsp70 WT (pH 7.4)	1	0.736674	0.052377	6.31372
		143	149	VITVPAY	762.44	6His-Hsp70 WT (pH 7.4)	2	0.919436	0	6.3095
		143	149	VITVPAY	762.44	6His-Hsp70 WT (pH 7.4)	5	0.975946	0	6.31182
		143	149	VITVPAY	762.44	6His-Hsp70 WT (pH 7.4)	10	1.05864	0	6.31074
		143	149	VITVPAY	762.44	6His-Hsp70 WT (pH 7.4)	100	1.15359	0	6.30789
		143	149	VITVPAY	762.44	6His-Hsp70 WT (pH 7.4)	1000	1.13091	0	6.31409
		143	149	VITVPAY	762.44	Maximally labelled state	1000	2.57814	0.015546	6.30915
	24	143	150	VITVPAYF	909.508	6His-Hsp70 W90F (pH 5.3)	0.083	0.835116	0	7.84516
		143	150	VITVPAYF	909.508	6His-Hsp70 W90F (pH 5.3)	0.25	1.04161	0.018014	7.85303
		143	150	VITVPAYF	909.508	6His-Hsp70 W90F (pH 5.3)	1	1.29811	0.019407	7.85146
		143	150	VITVPAYF	909.508	6His-Hsp70 W90F (pH 5.3)	2	1.34657	0	7.84782
		143	150	VITVPAYF	909.508	6His-Hsp70 W90F (pH 5.3)	5	1.35622	0	7.85932
		143	150	VITVPAYF	909.508	6His-Hsp70 W90F (pH 5.3)	10	1.48327	0	7.85118
		143	150	VITVPAYF	909.508	6His-Hsp70 W90F (pH 7.4)	0.083	0.591797	0	7.84028
		143	150	VITVPAYF	909.508	6His-Hsp70 W90F (pH 7.4)	0.25	0.69121	0.035205	7.85129
		143	150	VITVPAYF	909.508	6His-Hsp70 W90F (pH 7.4)	1	0.846819	0.029328	7.84818
		143	150	VITVPAYF	909.508	6His-Hsp70 W90F (pH 7.4)	2	1.0206	0	7.85013
		143	150	VITVPAYF	909.508	6His-Hsp70 W90F (pH 7.4)	5	1.2297	0	7.85199
		143	150	VITVPAYF	909.508	6His-Hsp70 W90F (pH 7.4)	10	1.36456	0	7.84684
		143	150	VITVPAYF	909.508	6His-Hsp70 W90F (pH 7.4)	100	1.87642	0	7.84738
		143	150	VITVPAYF	909.508	6His-Hsp70 W90F (pH 7.4)	1000	1.8559	0	7.85217
		143	150	VITVPAYF	909.508	6His-Hsp70 WT (pH 5.3)	0.083	0.823915	0	7.85345
		143	150	VITVPAYF	909.508	6His-Hsp70 WT (pH 5.3)	0.25	0.993211	0.025745	7.84757
		143	150	VITVPAYF	909.508	6His-Hsp70 WT (pH 5.3)	1	1.27143	0.01761	7.84748
		143	150	VITVPAYF	909.508	6His-Hsp70 WT (pH 5.3)	2	1.31108	0	7.8452
		143	150	VITVPAYF	909.508	6His-Hsp70 WT (pH 5.3)	5	1.345	0	7.85054
		143	150	VITVPAYF	909.508	6His-Hsp70 WT (pH 5.3)	10	1.43803	0	7.85071
		143	150	VITVPAYF	909.508	6His-Hsp70 WT (pH 7.4)	0.083	0.572203	0	7.85189
		143	150	VITVPAYF	909.508	6His-Hsp70 WT (pH 7.4)	0.25	0.777494	0.083058	7.84773
		143	150	VITVPAYF	909.508	6His-Hsp70 WT (pH 7.4)	1	0.858784	0.014307	7.84735
		143	150	VITVPAYF	909.508	6His-Hsp70 WT (pH 7.4)	2	1.02242	0	7.8451
		143	150	VITVPAYF	909.508	6His-Hsp70 WT (pH 7.4)	5	1.23313	0	7.85254
		143	150	VITVPAYF	909.508	6His-Hsp70 WT (pH 7.4)	10	1.3963	0	7.84865
		143	150	VITVPAYF	909.508	6His-Hsp70 WT (pH 7.4)	100	1.84078	0	7.8456
		143	150	VITVPAYF	909.508	6His-Hsp70 WT (pH 7.4)	1000	1.86334	0	7.8521
		143	150	VITVPAYF	909.508	Maximally labelled state	1000	3.44969	0.011001	7.83958
	25	143	167	VITVPAYFNDSQRQATKDAGVIAGL	2634.39	6His-Hsp70 W90F (pH 5.3)	0.083	3.42398	0	7.09077
		143	167	VITVPAYFNDSQRQATKDAGVIAGL	2634.39	6His-Hsp70 W90F (pH 5.3)	0.25	4.06741	0.080785	7.09047
		143	167	VITVPAYFNDSQRQATKDAGVIAGL	2634.39	6His-Hsp70 W90F (pH 5.3)	1	5.18086	0.143668	7.09187
		143	167	VITVPAYFNDSQRQATKDAGVIAGL	2634.39	6His-Hsp70 W90F (pH 5.3)	2	5.4791	0	7.0878
		143	167	VITVPAYFNDSQRQATKDAGVIAGL	2634.39	6His-Hsp70 W90F (pH 5.3)	5	6.00581	0	7.09371
		143	167	VITVPAYFNDSQRQATKDAGVIAGL	2634.39	6His-Hsp70 W90F (pH 5.3)	10	5.89747	0	7.08895
		143	167	VITVPAYFNDSQRQATKDAGVIAGL	2634.39	6His-Hsp70 W90F (pH 7.4)	0.083	3.45826	0	7.07398
		143	167	VITVPAYFNDSQRQATKDAGVIAGL	2634.39	6His-Hsp70 W90F (pH 7.4)	0.25	3.81364	0.105827	7.09757
		143	167	VITVPAYFNDSQRQATKDAGVIAGL	2634.39	6His-Hsp70 W90F (pH 7.4)	1	4.39	0.091857	7.09152
		143	167	VITVPAYFNDSQRQATKDAGVIAGL	2634.39	6His-Hsp70 W90F (pH 7.4)	2	5.06252	0	7.09471
		143	167	VITVPAYFNDSQRQATKDAGVIAGL	2634.39	6His-Hsp70 W90F (pH 7.4)	5	5.45499	0	7.08963
		143	167	VITVPAYFNDSQRQATKDAGVIAGL	2634.39	6His-Hsp70 W90F (pH 7.4)	10	5.5635	0	7.0879
		143	167	VITVPAYFNDSQRQATKDAGVIAGL	2634.39	6His-Hsp70 W90F (pH 7.4)	100	7.30593	0	7.08485
		143	167	VITVPAYFNDSQRQATKDAGVIAGL	2634.39	6His-Hsp70 W90F (pH 7.4)	1000	8.8322	0	7.08523
		143	167	VITVPAYFNDSQRQATKDAGVIAGL	2634.39	6His-Hsp70 WT (pH 5.3)	0.083	3.50024	0	7.10061
		143	167	VITVPAYFNDSQRQATKDAGVIAGL	2634.39	6His-Hsp70 WT (pH 5.3)	0.25	4.19588	0.060404	7.08886
		143	167	VITVPAYFNDSQRQATKDAGVIAGL	2634.39	6His-Hsp70 WT (pH 5.3)	1	4.93581	0.058609	7.08868
		143	167	VITVPAYFNDSQRQATKDAGVIAGL	2634.39	6His-Hsp70 WT (pH 5.3)	2	5.06689	0	7.08548
		143	167	VITVPAYFNDSQRQATKDAGVIAGL	2634.39	6His-Hsp70 WT (pH 5.3)	5	5.68751	0	7.08906
		143	167	VITVPAYFNDSQRQATKDAGVIAGL	2634.39	6His-Hsp70 WT (pH 5.3)	10	6.03065	0	7.08839
		143	167	VITVPAYFNDSQRQATKDAGVIAGL	2634.39	6His-Hsp70 WT (pH 7.4)	0.083	3.33724	0	7.10081
		143	167	VITVPAYFNDSQRQATKDAGVIAGL	2634.39	6His-Hsp70 WT (pH 7.4)	0.25	4.06851	0.137385	7.0879
		143	167	VITVPAYFNDSQRQATKDAGVIAGL	2634.39	6His-Hsp70 WT (pH 7.4)	1	4.59965	0.075699	7.09129
		143	167	VITVPAYFNDSQRQATKDAGVIAGL	2634.39	6His-Hsp70 WT (pH 7.4)	2	5.06356	0	7.09152
		143	167	VITVPAYFNDSQRQATKDAGVIAGL	2634.39	6His-Hsp70 WT (pH 7.4)	5	5.50983	0	7.0892
		143	167	VITVPAYFNDSQRQATKDAGVIAGL	2634.39	6His-Hsp70 WT (pH 7.4)	10	5.91821	0	7.09457
		143	167	VITVPAYFNDSQRQATKDAGVIAGL	2634.39	6His-Hsp70 WT (pH 7.4)	100	7.18672	0	7.0866
		143	167	VITVPAYFNDSQRQATKDAGVIAGL	2634.39	6His-Hsp70 WT (pH 7.4)	1000	8.84805	0	7.08385
		143	167	VITVPAYFNDSQRQATKDAGVIAGL	2634.39	Maximally labelled state	1000	15.7535	0.062217	7.06096
	26	147	167	PAYFNDSQRQATKDAGVIAGL	2222.12	6His-Hsp70 W90F (pH 5.3)	0.083	2.79945	0	7.1202
		147	167	PAYFNDSQRQATKDAGVIAGL	2222.12	6His-Hsp70 W90F (pH 5.3)	0.25	3.42809	0.059955	7.12103
		147	167	PAYFNDSQRQATKDAGVIAGL	2222.12	6His-Hsp70 W90F (pH 5.3)	1	4.22954	0.124493	7.11351
		147	167	PAYFNDSQRQATKDAGVIAGL	2222.12	6His-Hsp70 W90F (pH 5.3)	2	4.63261	0	7.1103
		147	167	PAYFNDSQRQATKDAGVIAGL	2222.12	6His-Hsp70 W90F (pH 5.3)	5	4.91325	0	7.11897
		147	167	PAYFNDSQRQATKDAGVIAGL	2222.12	6His-Hsp70 W90F (pH 5.3)	10	5.05504	0	7.11285
		147	167	PAYFNDSQRQATKDAGVIAGL	2222.12	6His-Hsp70 W90F (pH 7.4)	0.083	2.63052	0	7.12533
		147	167	PAYFNDSQRQATKDAGVIAGL	2222.12	6His-Hsp70 W90F (pH 7.4)	0.25	3.20111	0.072868	7.12336
		147	167	PAYFNDSQRQATKDAGVIAGL	2222.12	6His-Hsp70 W90F (pH 7.4)	1	3.63242	0.052132	7.11427
		147	167	PAYFNDSQRQATKDAGVIAGL	2222.12	6His-Hsp70 W90F (pH 7.4)	2	4.20496	0	7.10737
		147	167	PAYFNDSQRQATKDAGVIAGL	2222.12	6His-Hsp70 W90F (pH 7.4)	5	4.53465	0	7.11019
		147	167	PAYFNDSQRQATKDAGVIAGL	2222.12	6His-Hsp70 W90F (pH 7.4)	10	4.73857	0	7.11317
		147	167	PAYFNDSQRQATKDAGVIAGL	2222.12	6His-Hsp70 W90F (pH 7.4)	100	6.18909	0	7.11214
		147	167	PAYFNDSQRQATKDAGVIAGL	2222.12	6His-Hsp70 W90F (pH 7.4)	1000	7.41417	0	7.10363
		147	167	PAYFNDSQRQATKDAGVIAGL	2222.12	6His-Hsp70 WT (pH 5.3)	0.083	2.83512	0	7.12274
		147	167	PAYFNDSQRQATKDAGVIAGL	2222.12	6His-Hsp70 WT (pH 5.3)	0.25	3.49711	0.061852	7.12188
		147	167	PAYFNDSQRQATKDAGVIAGL	2222.12	6His-Hsp70 WT (pH 5.3)	1	4.07689	0.097521	7.11478
		147	167	PAYFNDSQRQATKDAGVIAGL	2222.12	6His-Hsp70 WT (pH 5.3)	2	4.36012	0	7.11126
		147	167	PAYFNDSQRQATKDAGVIAGL	2222.12	6His-Hsp70 WT (pH 5.3)	5	4.73251	0	7.12259
		147	167	PAYFNDSQRQATKDAGVIAGL	2222.12	6His-Hsp70 WT (pH 5.3)	10	5.14497	0	7.11487
		147	167	PAYFNDSQRQATKDAGVIAGL	2222.12	6His-Hsp70 WT (pH 7.4)	0.083	2.6706	0	7.12457
		147	167	PAYFNDSQRQATKDAGVIAGL	2222.12	6His-Hsp70 WT (pH 7.4)	0.25	3.34753	0.078443	7.11944
		147	167	PAYFNDSQRQATKDAGVIAGL	2222.12	6His-Hsp70 WT (pH 7.4)	1	3.76651	0.041366	7.11954
		147	167	PAYFNDSQRQATKDAGVIAGL	2222.12	6His-Hsp70 WT (pH 7.4)	2	4.11604	0	7.11395
		147	167	PAYFNDSQRQATKDAGVIAGL	2222.12	6His-Hsp70 WT (pH 7.4)	5	4.42557	0	7.11669
		147	167	PAYFNDSQRQATKDAGVIAGL	2222.12	6His-Hsp70 WT (pH 7.4)	10	4.903	0	7.11289
		147	167	PAYFNDSQRQATKDAGVIAGL	2222.12	6His-Hsp70 WT (pH 7.4)	100	6.16774	0	7.10342
		147	167	PAYFNDSQRQATKDAGVIAGL	2222.12	6His-Hsp70 WT (pH 7.4)	1000	7.39226	0	7.10764
		147	167	PAYFNDSQRQATKDAGVIAGL	2222.12	Maximally labelled state	1000	13.3378	0.063194	7.0783
	27	151	167	NDSQRQATKDAGVIAGL	1743.9	6His-Hsp70 W90F (pH 5.3)	0.083	1.9058	0	5.87122
		151	167	NDSQRQATKDAGVIAGL	1743.9	6His-Hsp70 W90F (pH 5.3)	0.25	2.24793	0.050205	5.87021
		151	167	NDSQRQATKDAGVIAGL	1743.9	6His-Hsp70 W90F (pH 5.3)	1	2.69674	0.141835	5.87066
		151	167	NDSQRQATKDAGVIAGL	1743.9	6His-Hsp70 W90F (pH 5.3)	2	2.84337	0	5.86149
		151	167	NDSQRQATKDAGVIAGL	1743.9	6His-Hsp70 W90F (pH 5.3)	5	3.03779	0	5.8712
		151	167	NDSQRQATKDAGVIAGL	1743.9	6His-Hsp70 W90F (pH 5.3)	10	2.80263	0	5.87395
		151	167	NDSQRQATKDAGVIAGL	1743.9	6His-Hsp70 W90F (pH 7.4)	0.083	1.96705	0	5.86396
		151	167	NDSQRQATKDAGVIAGL	1743.9	6His-Hsp70 W90F (pH 7.4)	0.25	2.3335	0.105794	5.87384
		151	167	NDSQRQATKDAGVIAGL	1743.9	6His-Hsp70 W90F (pH 7.4)	1	2.57629	0.050122	5.86714
		151	167	NDSQRQATKDAGVIAGL	1743.9	6His-Hsp70 W90F (pH 7.4)	2	2.87917	0	5.86635
		151	167	NDSQRQATKDAGVIAGL	1743.9	6His-Hsp70 W90F (pH 7.4)	5	2.83053	0	5.87048
		151	167	NDSQRQATKDAGVIAGL	1743.9	6His-Hsp70 W90F (pH 7.4)	10	2.69036	0	5.87436
		151	167	NDSQRQATKDAGVIAGL	1743.9	6His-Hsp70 W90F (pH 7.4)	100	3.58	0	5.87123
		151	167	NDSQRQATKDAGVIAGL	1743.9	6His-Hsp70 W90F (pH 7.4)	1000	5.07438	0	5.86441
		151	167	NDSQRQATKDAGVIAGL	1743.9	6His-Hsp70 WT (pH 5.3)	0.083	1.90709	0	5.87687
		151	167	NDSQRQATKDAGVIAGL	1743.9	6His-Hsp70 WT (pH 5.3)	0.25	2.34766	0.009368	5.87079
		151	167	NDSQRQATKDAGVIAGL	1743.9	6His-Hsp70 WT (pH 5.3)	1	2.59825	0.079743	5.86817
		151	167	NDSQRQATKDAGVIAGL	1743.9	6His-Hsp70 WT (pH 5.3)	2	2.63571	0	5.86612
		151	167	NDSQRQATKDAGVIAGL	1743.9	6His-Hsp70 WT (pH 5.3)	5	2.92365	0	5.86998
		151	167	NDSQRQATKDAGVIAGL	1743.9	6His-Hsp70 WT (pH 5.3)	10	2.96182	0	5.87036
		151	167	NDSQRQATKDAGVIAGL	1743.9	6His-Hsp70 WT (pH 7.4)	0.083	1.9383	0	5.87529
		151	167	NDSQRQATKDAGVIAGL	1743.9	6His-Hsp70 WT (pH 7.4)	0.25	2.45516	0.139901	5.86688
		151	167	NDSQRQATKDAGVIAGL	1743.9	6His-Hsp70 WT (pH 7.4)	1	2.77974	0.018428	5.86721
		151	167	NDSQRQATKDAGVIAGL	1743.9	6His-Hsp70 WT (pH 7.4)	2	2.88556	0	5.8592
		151	167	NDSQRQATKDAGVIAGL	1743.9	6His-Hsp70 WT (pH 7.4)	5	2.909	0	5.86631
		151	167	NDSQRQATKDAGVIAGL	1743.9	6His-Hsp70 WT (pH 7.4)	10	2.97682	0	5.86766
		151	167	NDSQRQATKDAGVIAGL	1743.9	6His-Hsp70 WT (pH 7.4)	100	3.56915	0	5.86328
		151	167	NDSQRQATKDAGVIAGL	1743.9	6His-Hsp70 WT (pH 7.4)	1000	5.11132	0	5.85987
		151	167	NDSQRQATKDAGVIAGL	1743.9	Maximally labelled state	1000	10.1192	0.022443	5.85195
	28	151	169	NDSQRQATKDAGVIAGLNV	1957.01	6His-Hsp70 W90F (pH 5.3)	0.083	2.67063	0	6.04847
		151	169	NDSQRQATKDAGVIAGLNV	1957.01	6His-Hsp70 W90F (pH 5.3)	0.25	3.08193	0.051485	6.05406
		151	169	NDSQRQATKDAGVIAGLNV	1957.01	6His-Hsp70 W90F (pH 5.3)	1	3.67327	0.148417	6.05512
		151	169	NDSQRQATKDAGVIAGLNV	1957.01	6His-Hsp70 W90F (pH 5.3)	2	4.01676	0	6.03509
		151	169	NDSQRQATKDAGVIAGLNV	1957.01	6His-Hsp70 W90F (pH 5.3)	5	4.24916	0	6.05557
		151	169	NDSQRQATKDAGVIAGLNV	1957.01	6His-Hsp70 W90F (pH 5.3)	10	4.18938	0	6.05487
		151	169	NDSQRQATKDAGVIAGLNV	1957.01	6His-Hsp70 W90F (pH 7.4)	0.083	2.72878	0	6.03812
		151	169	NDSQRQATKDAGVIAGLNV	1957.01	6His-Hsp70 W90F (pH 7.4)	0.25	3.14638	0.085942	6.05681
		151	169	NDSQRQATKDAGVIAGLNV	1957.01	6His-Hsp70 W90F (pH 7.4)	1	3.53753	0.081746	6.04954
		151	169	NDSQRQATKDAGVIAGLNV	1957.01	6His-Hsp70 W90F (pH 7.4)	2	3.93708	0	6.04493
		151	169	NDSQRQATKDAGVIAGLNV	1957.01	6His-Hsp70 W90F (pH 7.4)	5	4.02504	0	6.05386
		151	169	NDSQRQATKDAGVIAGLNV	1957.01	6His-Hsp70 W90F (pH 7.4)	10	4.04657	0	6.05329
		151	169	NDSQRQATKDAGVIAGLNV	1957.01	6His-Hsp70 W90F (pH 7.4)	100	5.21069	0	6.05079
		151	169	NDSQRQATKDAGVIAGLNV	1957.01	6His-Hsp70 W90F (pH 7.4)	1000	6.57412	0	6.04821
		151	169	NDSQRQATKDAGVIAGLNV	1957.01	6His-Hsp70 WT (pH 5.3)	0.083	2.7633	0	6.05815
		151	169	NDSQRQATKDAGVIAGLNV	1957.01	6His-Hsp70 WT (pH 5.3)	0.25	3.21614	0.032352	6.05416
		151	169	NDSQRQATKDAGVIAGLNV	1957.01	6His-Hsp70 WT (pH 5.3)	1	3.5641	0.114843	6.05494
		151	169	NDSQRQATKDAGVIAGLNV	1957.01	6His-Hsp70 WT (pH 5.3)	2	3.76945	0	6.0492
		151	169	NDSQRQATKDAGVIAGLNV	1957.01	6His-Hsp70 WT (pH 5.3)	5	4.18208	0	6.05444
		151	169	NDSQRQATKDAGVIAGLNV	1957.01	6His-Hsp70 WT (pH 5.3)	10	4.33871	0	6.05632
		151	169	NDSQRQATKDAGVIAGLNV	1957.01	6His-Hsp70 WT (pH 7.4)	0.083	2.71138	0	6.05991
		151	169	NDSQRQATKDAGVIAGLNV	1957.01	6His-Hsp70 WT (pH 7.4)	0.25	3.18134	0.082018	6.05675
		151	169	NDSQRQATKDAGVIAGLNV	1957.01	6His-Hsp70 WT (pH 7.4)	1	3.74709	0.051698	6.04841
		151	169	NDSQRQATKDAGVIAGLNV	1957.01	6His-Hsp70 WT (pH 7.4)	2	3.86611	0	6.04634
		151	169	NDSQRQATKDAGVIAGLNV	1957.01	6His-Hsp70 WT (pH 7.4)	5	4.0179	0	6.05277
		151	169	NDSQRQATKDAGVIAGLNV	1957.01	6His-Hsp70 WT (pH 7.4)	10	4.25386	0	6.0516
		151	169	NDSQRQATKDAGVIAGLNV	1957.01	6His-Hsp70 WT (pH 7.4)	100	5.14079	0	6.04767
		151	169	NDSQRQATKDAGVIAGLNV	1957.01	6His-Hsp70 WT (pH 7.4)	1000	6.6064	0	6.04835
		151	169	NDSQRQATKDAGVIAGLNV	1957.01	Maximally labelled state	1000	11.7161	0.001813	6.03376
	29	168	180	NVLRIINEPTAAA	1381.78	6His-Hsp70 W90F (pH 5.3)	0.083	2.15146	0	6.00043
		168	180	NVLRIINEPTAAA	1381.78	6His-Hsp70 W90F (pH 5.3)	0.25	2.36545	0.024163	6.00954
		168	180	NVLRIINEPTAAA	1381.78	6His-Hsp70 W90F (pH 5.3)	1	2.42638	0.086856	6.00749
		168	180	NVLRIINEPTAAA	1381.78	6His-Hsp70 W90F (pH 5.3)	2	2.5633	0	5.99789
		168	180	NVLRIINEPTAAA	1381.78	6His-Hsp70 W90F (pH 5.3)	5	2.62465	0	6.00964
		168	180	NVLRIINEPTAAA	1381.78	6His-Hsp70 W90F (pH 5.3)	10	2.60589	0	6.0086
		168	180	NVLRIINEPTAAA	1381.78	6His-Hsp70 W90F (pH 7.4)	0.083	2.13661	0	5.99162
		168	180	NVLRIINEPTAAA	1381.78	6His-Hsp70 W90F (pH 7.4)	0.25	2.38564	0.069176	6.01433
		168	180	NVLRIINEPTAAA	1381.78	6His-Hsp70 W90F (pH 7.4)	1	2.34063	0.045584	6.00493
		168	180	NVLRIINEPTAAA	1381.78	6His-Hsp70 W90F (pH 7.4)	2	2.46397	0	6.004
		168	180	NVLRIINEPTAAA	1381.78	6His-Hsp70 W90F (pH 7.4)	5	2.49323	0	6.0085
		168	180	NVLRIINEPTAAA	1381.78	6His-Hsp70 W90F (pH 7.4)	10	2.46229	0	6.00784
		168	180	NVLRIINEPTAAA	1381.78	6His-Hsp70 W90F (pH 7.4)	100	3.27779	0	6.00363
		168	180	NVLRIINEPTAAA	1381.78	6His-Hsp70 W90F (pH 7.4)	1000	4.47788	0	6.00144
		168	180	NVLRIINEPTAAA	1381.78	6His-Hsp70 WT (pH 5.3)	0.083	2.18247	0	6.01186
		168	180	NVLRIINEPTAAA	1381.78	6His-Hsp70 WT (pH 5.3)	0.25	2.46091	0.029816	6.00887
		168	180	NVLRIINEPTAAA	1381.78	6His-Hsp70 WT (pH 5.3)	1	2.38844	0.067056	6.00764
		168	180	NVLRIINEPTAAA	1381.78	6His-Hsp70 WT (pH 5.3)	2	2.42635	0	6.00009
		168	180	NVLRIINEPTAAA	1381.78	6His-Hsp70 WT (pH 5.3)	5	2.6478	0	6.00797
		168	180	NVLRIINEPTAAA	1381.78	6His-Hsp70 WT (pH 5.3)	10	2.73257	0	6.00998
		168	180	NVLRIINEPTAAA	1381.78	6His-Hsp70 WT (pH 7.4)	0.083	2.09865	0	6.00946
		168	180	NVLRIINEPTAAA	1381.78	6His-Hsp70 WT (pH 7.4)	0.25	2.49802	0.009197	6.01635
		168	180	NVLRIINEPTAAA	1381.78	6His-Hsp70 WT (pH 7.4)	1	2.52146	0.031286	6.00288
		168	180	NVLRIINEPTAAA	1381.78	6His-Hsp70 WT (pH 7.4)	2	2.48545	0	6.00525
		168	180	NVLRIINEPTAAA	1381.78	6His-Hsp70 WT (pH 7.4)	5	2.51422	0	6.00687
		168	180	NVLRIINEPTAAA	1381.78	6His-Hsp70 WT (pH 7.4)	10	2.66822	0	6.00408
		168	180	NVLRIINEPTAAA	1381.78	6His-Hsp70 WT (pH 7.4)	100	3.32343	0	6.00166
		168	180	NVLRIINEPTAAA	1381.78	6His-Hsp70 WT (pH 7.4)	1000	4.48105	0	6.00098
		168	180	NVLRIINEPTAAA	1381.78	Maximally labelled state	1000	7.6143	0.002148	5.98933
	32	168	196	NVLRIINEPTAAAIAYGLDRTGKGERNVL	3124.72	6His-Hsp70 W90F (pH 5.3)	0.083	6.80002	0	6.79859
		168	196	NVLRIINEPTAAAIAYGLDRTGKGERNVL	3124.72	6His-Hsp70 W90F (pH 5.3)	0.25	7.70464	0.047302	6.80057
		168	196	NVLRIINEPTAAAIAYGLDRTGKGERNVL	3124.72	6His-Hsp70 W90F (pH 5.3)	1	8.36979	0.061786	6.79654
		168	196	NVLRIINEPTAAAIAYGLDRTGKGERNVL	3124.72	6His-Hsp70 W90F (pH 5.3)	2	8.72441	0	6.78875
		168	196	NVLRIINEPTAAAIAYGLDRTGKGERNVL	3124.72	6His-Hsp70 W90F (pH 5.3)	5	9.17764	0	6.79911
		168	196	NVLRIINEPTAAAIAYGLDRTGKGERNVL	3124.72	6His-Hsp70 W90F (pH 5.3)	10	9.32573	0	6.80423
		168	196	NVLRIINEPTAAAIAYGLDRTGKGERNVL	3124.72	6His-Hsp70 W90F (pH 7.4)	0.083	5.71185	0	6.80038
		168	196	NVLRIINEPTAAAIAYGLDRTGKGERNVL	3124.72	6His-Hsp70 W90F (pH 7.4)	0.25	6.23912	0.066129	6.80845
		168	196	NVLRIINEPTAAAIAYGLDRTGKGERNVL	3124.72	6His-Hsp70 W90F (pH 7.4)	1	6.93225	0.074772	6.79804
		168	196	NVLRIINEPTAAAIAYGLDRTGKGERNVL	3124.72	6His-Hsp70 W90F (pH 7.4)	2	7.45354	0	6.79367
		168	196	NVLRIINEPTAAAIAYGLDRTGKGERNVL	3124.72	6His-Hsp70 W90F (pH 7.4)	5	7.97121	0	6.7963
		168	196	NVLRIINEPTAAAIAYGLDRTGKGERNVL	3124.72	6His-Hsp70 W90F (pH 7.4)	10	8.33781	0	6.77635
		168	196	NVLRIINEPTAAAIAYGLDRTGKGERNVL	3124.72	6His-Hsp70 W90F (pH 7.4)	100	10.1191	0	6.79329
		168	196	NVLRIINEPTAAAIAYGLDRTGKGERNVL	3124.72	6His-Hsp70 W90F (pH 7.4)	1000	11.535	0	6.79269
		168	196	NVLRIINEPTAAAIAYGLDRTGKGERNVL	3124.72	6His-Hsp70 WT (pH 5.3)	0.083	6.79466	0	6.8047
		168	196	NVLRIINEPTAAAIAYGLDRTGKGERNVL	3124.72	6His-Hsp70 WT (pH 5.3)	0.25	7.66747	0.012155	6.80056
		168	196	NVLRIINEPTAAAIAYGLDRTGKGERNVL	3124.72	6His-Hsp70 WT (pH 5.3)	1	8.30284	0.041404	6.79656
		168	196	NVLRIINEPTAAAIAYGLDRTGKGERNVL	3124.72	6His-Hsp70 WT (pH 5.3)	2	8.58577	0	6.79254
		168	196	NVLRIINEPTAAAIAYGLDRTGKGERNVL	3124.72	6His-Hsp70 WT (pH 5.3)	5	9.12388	0	6.79424
		168	196	NVLRIINEPTAAAIAYGLDRTGKGERNVL	3124.72	6His-Hsp70 WT (pH 5.3)	10	9.32134	0	6.79966
		168	196	NVLRIINEPTAAAIAYGLDRTGKGERNVL	3124.72	6His-Hsp70 WT (pH 7.4)	0.083	5.51878	0	6.80431
		168	196	NVLRIINEPTAAAIAYGLDRTGKGERNVL	3124.72	6His-Hsp70 WT (pH 7.4)	0.25	6.36962	0.046977	6.79858
		168	196	NVLRIINEPTAAAIAYGLDRTGKGERNVL	3124.72	6His-Hsp70 WT (pH 7.4)	1	6.94941	0.032924	6.79523
		168	196	NVLRIINEPTAAAIAYGLDRTGKGERNVL	3124.72	6His-Hsp70 WT (pH 7.4)	2	7.37502	0	6.79696
		168	196	NVLRIINEPTAAAIAYGLDRTGKGERNVL	3124.72	6His-Hsp70 WT (pH 7.4)	5	7.85632	0	6.79524
		168	196	NVLRIINEPTAAAIAYGLDRTGKGERNVL	3124.72	6His-Hsp70 WT (pH 7.4)	10	8.45445	0	6.79455
		168	196	NVLRIINEPTAAAIAYGLDRTGKGERNVL	3124.72	6His-Hsp70 WT (pH 7.4)	100	9.87108	0	6.79244
		168	196	NVLRIINEPTAAAIAYGLDRTGKGERNVL	3124.72	6His-Hsp70 WT (pH 7.4)	1000	11.2255	0	6.78918
	30	170	180	LRIINEPTAAA	1168.67	6His-Hsp70 W90F (pH 5.3)	0.083	2.01012	0	5.37347
		170	180	LRIINEPTAAA	1168.67	6His-Hsp70 W90F (pH 5.3)	0.25	2.17773	0.059478	5.3756
		170	180	LRIINEPTAAA	1168.67	6His-Hsp70 W90F (pH 5.3)	1	2.2067	0.069798	5.37249
		170	180	LRIINEPTAAA	1168.67	6His-Hsp70 W90F (pH 5.3)	2	2.24572	0	5.36716
		170	180	LRIINEPTAAA	1168.67	6His-Hsp70 W90F (pH 5.3)	5	2.28526	0	5.37507
		170	180	LRIINEPTAAA	1168.67	6His-Hsp70 W90F (pH 5.3)	10	2.2776	0	5.37582
		170	180	LRIINEPTAAA	1168.67	6His-Hsp70 W90F (pH 7.4)	0.083	1.90443	0	5.36547
		170	180	LRIINEPTAAA	1168.67	6His-Hsp70 W90F (pH 7.4)	0.25	2.24872	0.019514	5.37624
		170	180	LRIINEPTAAA	1168.67	6His-Hsp70 W90F (pH 7.4)	1	2.21047	0.038112	5.37091
		170	180	LRIINEPTAAA	1168.67	6His-Hsp70 W90F (pH 7.4)	2	2.306	0	5.3718
		170	180	LRIINEPTAAA	1168.67	6His-Hsp70 W90F (pH 7.4)	5	2.31566	0	5.37495
		170	180	LRIINEPTAAA	1168.67	6His-Hsp70 W90F (pH 7.4)	10	2.27399	0	5.37054
		170	180	LRIINEPTAAA	1168.67	6His-Hsp70 W90F (pH 7.4)	100	2.55845	0	5.37297
		170	180	LRIINEPTAAA	1168.67	6His-Hsp70 W90F (pH 7.4)	1000	2.9065	0	5.37304
		170	180	LRIINEPTAAA	1168.67	6His-Hsp70 WT (pH 5.3)	0.083	1.93905	0	5.3758
		170	180	LRIINEPTAAA	1168.67	6His-Hsp70 WT (pH 5.3)	0.25	2.14027	0.032712	5.3717
		170	180	LRIINEPTAAA	1168.67	6His-Hsp70 WT (pH 5.3)	1	2.15243	0.127291	5.37266
		170	180	LRIINEPTAAA	1168.67	6His-Hsp70 WT (pH 5.3)	2	2.22438	0	5.36696
		170	180	LRIINEPTAAA	1168.67	6His-Hsp70 WT (pH 5.3)	5	2.23646	0	5.37488
		170	180	LRIINEPTAAA	1168.67	6His-Hsp70 WT (pH 5.3)	10	2.31255	0	5.37326
		170	180	LRIINEPTAAA	1168.67	6His-Hsp70 WT (pH 7.4)	0.083	1.88877	0	5.37417
		170	180	LRIINEPTAAA	1168.67	6His-Hsp70 WT (pH 7.4)	0.25	2.19504	0.020477	5.37287
		170	180	LRIINEPTAAA	1168.67	6His-Hsp70 WT (pH 7.4)	1	2.2689	0.010415	5.37265
		170	180	LRIINEPTAAA	1168.67	6His-Hsp70 WT (pH 7.4)	2	2.28357	0	5.36732
		170	180	LRIINEPTAAA	1168.67	6His-Hsp70 WT (pH 7.4)	5	2.27166	0	5.37205
		170	180	LRIINEPTAAA	1168.67	6His-Hsp70 WT (pH 7.4)	10	2.35915	0	5.36895
		170	180	LRIINEPTAAA	1168.67	6His-Hsp70 WT (pH 7.4)	100	2.48785	0	5.37095
		170	180	LRIINEPTAAA	1168.67	6His-Hsp70 WT (pH 7.4)	1000	2.85219	0	5.3744
		170	180	LRIINEPTAAA	1168.67	Maximally labelled state	1000	5.67578	0.018954	5.36786
	33	170	196	LRIINEPTAAAIAYGLDRTGKGERNVL	2911.61	6His-Hsp70 W90F (pH 5.3)	0.083	6.41533	0	6.49549
		170	196	LRIINEPTAAAIAYGLDRTGKGERNVL	2911.61	6His-Hsp70 W90F (pH 5.3)	0.25	7.28692	0.031321	6.50661
		170	196	LRIINEPTAAAIAYGLDRTGKGERNVL	2911.61	6His-Hsp70 W90F (pH 5.3)	1	7.94512	0.031061	6.49732
		170	196	LRIINEPTAAAIAYGLDRTGKGERNVL	2911.61	6His-Hsp70 W90F (pH 5.3)	2	8.22021	0	6.49172
		170	196	LRIINEPTAAAIAYGLDRTGKGERNVL	2911.61	6His-Hsp70 W90F (pH 5.3)	5	8.50171	0	6.49749
		170	196	LRIINEPTAAAIAYGLDRTGKGERNVL	2911.61	6His-Hsp70 W90F (pH 5.3)	10	8.66203	0	6.49586
		170	196	LRIINEPTAAAIAYGLDRTGKGERNVL	2911.61	6His-Hsp70 W90F (pH 7.4)	0.083	5.31948	0	6.49663
		170	196	LRIINEPTAAAIAYGLDRTGKGERNVL	2911.61	6His-Hsp70 W90F (pH 7.4)	0.25	5.92247	0.039411	6.50251
		170	196	LRIINEPTAAAIAYGLDRTGKGERNVL	2911.61	6His-Hsp70 W90F (pH 7.4)	1	6.58828	0.022285	6.49747
		170	196	LRIINEPTAAAIAYGLDRTGKGERNVL	2911.61	6His-Hsp70 W90F (pH 7.4)	2	7.01383	0	6.4939
		170	196	LRIINEPTAAAIAYGLDRTGKGERNVL	2911.61	6His-Hsp70 W90F (pH 7.4)	5	7.62011	0	6.49585
		170	196	LRIINEPTAAAIAYGLDRTGKGERNVL	2911.61	6His-Hsp70 W90F (pH 7.4)	10	8.06713	0	6.49526
		170	196	LRIINEPTAAAIAYGLDRTGKGERNVL	2911.61	6His-Hsp70 W90F (pH 7.4)	100	9.14848	0	6.4967
		170	196	LRIINEPTAAAIAYGLDRTGKGERNVL	2911.61	6His-Hsp70 W90F (pH 7.4)	1000	9.66074	0	6.49191
		170	196	LRIINEPTAAAIAYGLDRTGKGERNVL	2911.61	6His-Hsp70 WT (pH 5.3)	0.083	6.50278	0	6.5031
		170	196	LRIINEPTAAAIAYGLDRTGKGERNVL	2911.61	6His-Hsp70 WT (pH 5.3)	0.25	7.30938	0.0451	6.49561
		170	196	LRIINEPTAAAIAYGLDRTGKGERNVL	2911.61	6His-Hsp70 WT (pH 5.3)	1	7.89832	0.033198	6.4973
		170	196	LRIINEPTAAAIAYGLDRTGKGERNVL	2911.61	6His-Hsp70 WT (pH 5.3)	2	7.98168	0	6.49543
		170	196	LRIINEPTAAAIAYGLDRTGKGERNVL	2911.61	6His-Hsp70 WT (pH 5.3)	5	8.59655	0	6.49198
		170	196	LRIINEPTAAAIAYGLDRTGKGERNVL	2911.61	6His-Hsp70 WT (pH 5.3)	10	8.64745	0	6.49627
		170	196	LRIINEPTAAAIAYGLDRTGKGERNVL	2911.61	6His-Hsp70 WT (pH 7.4)	0.083	5.32634	0	6.50656
		170	196	LRIINEPTAAAIAYGLDRTGKGERNVL	2911.61	6His-Hsp70 WT (pH 7.4)	0.25	6.06899	0.016944	6.50013
		170	196	LRIINEPTAAAIAYGLDRTGKGERNVL	2911.61	6His-Hsp70 WT (pH 7.4)	1	6.6833	0.061967	6.49463
		170	196	LRIINEPTAAAIAYGLDRTGKGERNVL	2911.61	6His-Hsp70 WT (pH 7.4)	2	7.05136	0	6.4938
		170	196	LRIINEPTAAAIAYGLDRTGKGERNVL	2911.61	6His-Hsp70 WT (pH 7.4)	5	7.62041	0	6.48982
		170	196	LRIINEPTAAAIAYGLDRTGKGERNVL	2911.61	6His-Hsp70 WT (pH 7.4)	10	8.09365	0	6.48652
		170	196	LRIINEPTAAAIAYGLDRTGKGERNVL	2911.61	6His-Hsp70 WT (pH 7.4)	100	9.0438	0	6.48895
		170	196	LRIINEPTAAAIAYGLDRTGKGERNVL	2911.61	6His-Hsp70 WT (pH 7.4)	1000	9.58666	0	6.48999
		170	196	LRIINEPTAAAIAYGLDRTGKGERNVL	2911.61	Maximally labelled state	1000	17.5504	0.079717	6.48046
	31	171	180	RIINEPTAAA	1055.58	6His-Hsp70 W90F (pH 5.3)	0.083	1.46024	0	4.63641
		171	180	RIINEPTAAA	1055.58	6His-Hsp70 W90F (pH 5.3)	0.25	1.45147	0.017929	4.63158
		171	180	RIINEPTAAA	1055.58	6His-Hsp70 W90F (pH 5.3)	1	1.49518	0.053842	4.62971
		171	180	RIINEPTAAA	1055.58	6His-Hsp70 W90F (pH 5.3)	2	1.5248	0	4.63311
		171	180	RIINEPTAAA	1055.58	6His-Hsp70 W90F (pH 5.3)	5	1.52459	0	4.63279
		171	180	RIINEPTAAA	1055.58	6His-Hsp70 W90F (pH 5.3)	10	1.49286	0	4.63486
		171	180	RIINEPTAAA	1055.58	6His-Hsp70 W90F (pH 7.4)	0.083	1.37659	0	4.62621
		171	180	RIINEPTAAA	1055.58	6His-Hsp70 W90F (pH 7.4)	0.25	1.49324	0.046677	4.635
		171	180	RIINEPTAAA	1055.58	6His-Hsp70 W90F (pH 7.4)	1	1.48685	0.075858	4.63065
		171	180	RIINEPTAAA	1055.58	6His-Hsp70 W90F (pH 7.4)	2	1.51108	0	4.63312
		171	180	RIINEPTAAA	1055.58	6His-Hsp70 W90F (pH 7.4)	5	1.52679	0	4.63628
		171	180	RIINEPTAAA	1055.58	6His-Hsp70 W90F (pH 7.4)	10	1.50622	0	4.63153
		171	180	RIINEPTAAA	1055.58	6His-Hsp70 W90F (pH 7.4)	100	1.74703	0	4.6372
		171	180	RIINEPTAAA	1055.58	6His-Hsp70 W90F (pH 7.4)	1000	1.9482	0	4.63719
		171	180	RIINEPTAAA	1055.58	6His-Hsp70 WT (pH 5.3)	0.083	1.3271	0	4.63474
		171	180	RIINEPTAAA	1055.58	6His-Hsp70 WT (pH 5.3)	0.25	1.46326	0.078999	4.63112
		171	180	RIINEPTAAA	1055.58	6His-Hsp70 WT (pH 5.3)	1	1.38685	0.070558	4.63019
		171	180	RIINEPTAAA	1055.58	6His-Hsp70 WT (pH 5.3)	2	1.30449	0	4.63321
		171	180	RIINEPTAAA	1055.58	6His-Hsp70 WT (pH 5.3)	5	1.43307	0	4.63069
		171	180	RIINEPTAAA	1055.58	6His-Hsp70 WT (pH 5.3)	10	1.4485	0	4.63017
		171	180	RIINEPTAAA	1055.58	6His-Hsp70 WT (pH 7.4)	0.083	1.311	0	4.64068
		171	180	RIINEPTAAA	1055.58	6His-Hsp70 WT (pH 7.4)	0.25	1.39366	0.044971	4.6472
		171	180	RIINEPTAAA	1055.58	6His-Hsp70 WT (pH 7.4)	1	1.55586	0.049224	4.63021
		171	180	RIINEPTAAA	1055.58	6His-Hsp70 WT (pH 7.4)	2	1.615	0	4.63134
		171	180	RIINEPTAAA	1055.58	6His-Hsp70 WT (pH 7.4)	5	1.61692	0	4.62746
		171	180	RIINEPTAAA	1055.58	6His-Hsp70 WT (pH 7.4)	10	1.66692	0	4.63082
		171	180	RIINEPTAAA	1055.58	6His-Hsp70 WT (pH 7.4)	100	1.78248	0	4.6307
		171	180	RIINEPTAAA	1055.58	6His-Hsp70 WT (pH 7.4)	1000	2.02345	0	4.63456
		171	180	RIINEPTAAA	1055.58	Maximally labelled state	1000	4.70184	0.020906	4.62895
	34	179	196	AAIAYGLDRTGKGERNVL	1904.03	6His-Hsp70 W90F (pH 5.3)	0.083	4.00036	0	5.49973
		179	196	AAIAYGLDRTGKGERNVL	1904.03	6His-Hsp70 W90F (pH 5.3)	0.25	4.57414	0.050359	5.49873
		179	196	AAIAYGLDRTGKGERNVL	1904.03	6His-Hsp70 W90F (pH 5.3)	1	5.00903	0.117593	5.50045
		179	196	AAIAYGLDRTGKGERNVL	1904.03	6His-Hsp70 W90F (pH 5.3)	2	5.30161	0	5.49783
		179	196	AAIAYGLDRTGKGERNVL	1904.03	6His-Hsp70 W90F (pH 5.3)	5	5.50867	0	5.49998
		179	196	AAIAYGLDRTGKGERNVL	1904.03	6His-Hsp70 W90F (pH 5.3)	10	5.69877	0	5.50353
		179	196	AAIAYGLDRTGKGERNVL	1904.03	6His-Hsp70 W90F (pH 7.4)	0.083	3.29392	0	5.48965
		179	196	AAIAYGLDRTGKGERNVL	1904.03	6His-Hsp70 W90F (pH 7.4)	0.25	3.57336	0.034398	5.50124
		179	196	AAIAYGLDRTGKGERNVL	1904.03	6His-Hsp70 W90F (pH 7.4)	1	4.12755	0.031677	5.49597
		179	196	AAIAYGLDRTGKGERNVL	1904.03	6His-Hsp70 W90F (pH 7.4)	2	4.34964	0	5.50028
		179	196	AAIAYGLDRTGKGERNVL	1904.03	6His-Hsp70 W90F (pH 7.4)	5	4.66725	0	5.50283
		179	196	AAIAYGLDRTGKGERNVL	1904.03	6His-Hsp70 W90F (pH 7.4)	10	5.05537	0	5.49844
		179	196	AAIAYGLDRTGKGERNVL	1904.03	6His-Hsp70 W90F (pH 7.4)	100	5.96196	0	5.50171
		179	196	AAIAYGLDRTGKGERNVL	1904.03	6His-Hsp70 W90F (pH 7.4)	1000	5.93886	0	5.49846
		179	196	AAIAYGLDRTGKGERNVL	1904.03	6His-Hsp70 WT (pH 5.3)	0.083	3.9991	0	5.50329
		179	196	AAIAYGLDRTGKGERNVL	1904.03	6His-Hsp70 WT (pH 5.3)	0.25	4.53216	0.074825	5.49907
		179	196	AAIAYGLDRTGKGERNVL	1904.03	6His-Hsp70 WT (pH 5.3)	1	5.09721	0.043805	5.49421
		179	196	AAIAYGLDRTGKGERNVL	1904.03	6His-Hsp70 WT (pH 5.3)	2	5.27779	0	5.49272
		179	196	AAIAYGLDRTGKGERNVL	1904.03	6His-Hsp70 WT (pH 5.3)	5	5.38464	0	5.49849
		179	196	AAIAYGLDRTGKGERNVL	1904.03	6His-Hsp70 WT (pH 5.3)	10	5.57425	0	5.50283
		179	196	AAIAYGLDRTGKGERNVL	1904.03	6His-Hsp70 WT (pH 7.4)	0.083	3.30911	0	5.50405
		179	196	AAIAYGLDRTGKGERNVL	1904.03	6His-Hsp70 WT (pH 7.4)	0.25	3.61168	0.017249	5.49654
		179	196	AAIAYGLDRTGKGERNVL	1904.03	6His-Hsp70 WT (pH 7.4)	1	4.0647	0.032193	5.49615
		179	196	AAIAYGLDRTGKGERNVL	1904.03	6His-Hsp70 WT (pH 7.4)	2	4.2767	0	5.49644
		179	196	AAIAYGLDRTGKGERNVL	1904.03	6His-Hsp70 WT (pH 7.4)	5	4.64733	0	5.498
		179	196	AAIAYGLDRTGKGERNVL	1904.03	6His-Hsp70 WT (pH 7.4)	10	5.07503	0	5.49474
		179	196	AAIAYGLDRTGKGERNVL	1904.03	6His-Hsp70 WT (pH 7.4)	100	5.66696	0	5.5043
		179	196	AAIAYGLDRTGKGERNVL	1904.03	6His-Hsp70 WT (pH 7.4)	1000	5.88512	0	5.49779
		179	196	AAIAYGLDRTGKGERNVL	1904.03	Maximally labelled state	1000	9.99916	0.041153	5.48965
	35	181	195	IAYGLDRTGKGERNV	1648.88	6His-Hsp70 W90F (pH 5.3)	0.083	3.62187	0	5.35204
		181	195	IAYGLDRTGKGERNV	1648.88	6His-Hsp70 W90F (pH 5.3)	0.25	4.07995	0.245388	5.35661
		181	195	IAYGLDRTGKGERNV	1648.88	6His-Hsp70 W90F (pH 5.3)	1	4.38405	0.372222	5.35452
		181	195	IAYGLDRTGKGERNV	1648.88	6His-Hsp70 W90F (pH 5.3)	2	4.50293	0	5.35607
		181	195	IAYGLDRTGKGERNV	1648.88	6His-Hsp70 W90F (pH 5.3)	5	4.67674	0	5.35274
		181	195	IAYGLDRTGKGERNV	1648.88	6His-Hsp70 W90F (pH 5.3)	10	4.92434	0	5.36252
		181	195	IAYGLDRTGKGERNV	1648.88	6His-Hsp70 W90F (pH 7.4)	0.083	3.07354	0	5.34389
		181	195	IAYGLDRTGKGERNV	1648.88	6His-Hsp70 W90F (pH 7.4)	0.25	3.29434	0.312804	5.35341
		181	195	IAYGLDRTGKGERNV	1648.88	6His-Hsp70 W90F (pH 7.4)	1	3.55535	0.312864	5.34864
		181	195	IAYGLDRTGKGERNV	1648.88	6His-Hsp70 W90F (pH 7.4)	2	3.71946	0	5.34946
		181	195	IAYGLDRTGKGERNV	1648.88	6His-Hsp70 W90F (pH 7.4)	5	4.09714	0	5.35598
		181	195	IAYGLDRTGKGERNV	1648.88	6His-Hsp70 W90F (pH 7.4)	10	4.46789	0	5.35562
		181	195	IAYGLDRTGKGERNV	1648.88	6His-Hsp70 W90F (pH 7.4)	100	5.03237	0	5.35092
		181	195	IAYGLDRTGKGERNV	1648.88	6His-Hsp70 W90F (pH 7.4)	1000	5.09573	0	5.35229
		181	195	IAYGLDRTGKGERNV	1648.88	6His-Hsp70 WT (pH 5.3)	0.083	3.58046	0	5.35245
		181	195	IAYGLDRTGKGERNV	1648.88	6His-Hsp70 WT (pH 5.3)	0.25	3.96795	0.238729	5.35283
		181	195	IAYGLDRTGKGERNV	1648.88	6His-Hsp70 WT (pH 5.3)	1	4.41543	0.360373	5.35219
		181	195	IAYGLDRTGKGERNV	1648.88	6His-Hsp70 WT (pH 5.3)	2	4.40703	0	5.35224
		181	195	IAYGLDRTGKGERNV	1648.88	6His-Hsp70 WT (pH 5.3)	5	4.6361	0	5.34843
		181	195	IAYGLDRTGKGERNV	1648.88	6His-Hsp70 WT (pH 5.3)	10	4.85114	0	5.35446
		181	195	IAYGLDRTGKGERNV	1648.88	6His-Hsp70 WT (pH 7.4)	0.083	2.99258	0	5.3567
		181	195	IAYGLDRTGKGERNV	1648.88	6His-Hsp70 WT (pH 7.4)	0.25	3.27219	0.28857	5.35457
		181	195	IAYGLDRTGKGERNV	1648.88	6His-Hsp70 WT (pH 7.4)	1	3.48029	0.277469	5.34893
		181	195	IAYGLDRTGKGERNV	1648.88	6His-Hsp70 WT (pH 7.4)	2	3.65978	0	5.35045
		181	195	IAYGLDRTGKGERNV	1648.88	6His-Hsp70 WT (pH 7.4)	5	4.10057	0	5.35092
		181	195	IAYGLDRTGKGERNV	1648.88	6His-Hsp70 WT (pH 7.4)	10	4.42925	0	5.3527
		181	195	IAYGLDRTGKGERNV	1648.88	6His-Hsp70 WT (pH 7.4)	100	4.96364	0	5.3499
		181	195	IAYGLDRTGKGERNV	1648.88	6His-Hsp70 WT (pH 7.4)	1000	4.9906	0	5.3557
		181	195	IAYGLDRTGKGERNV	1648.88	Maximally labelled state	1000	7.29106	0.48719	5.34755
	36	181	196	IAYGLDRTGKGERNVL	1761.96	6His-Hsp70 W90F (pH 5.3)	0.083	3.64815	0	5.34604
		181	196	IAYGLDRTGKGERNVL	1761.96	6His-Hsp70 W90F (pH 5.3)	0.25	4.17085	0.030979	5.34814
		181	196	IAYGLDRTGKGERNVL	1761.96	6His-Hsp70 W90F (pH 5.3)	1	4.4474	0.069131	5.34923
		181	196	IAYGLDRTGKGERNVL	1761.96	6His-Hsp70 W90F (pH 5.3)	2	4.55262	0	5.34753
		181	196	IAYGLDRTGKGERNVL	1761.96	6His-Hsp70 W90F (pH 5.3)	5	4.79671	0	5.35253
		181	196	IAYGLDRTGKGERNVL	1761.96	6His-Hsp70 W90F (pH 5.3)	10	5.06941	0	5.35181
		181	196	IAYGLDRTGKGERNVL	1761.96	6His-Hsp70 W90F (pH 7.4)	0.083	3.03618	0	5.33886
		181	196	IAYGLDRTGKGERNVL	1761.96	6His-Hsp70 W90F (pH 7.4)	0.25	3.2207	0.035791	5.35063
		181	196	IAYGLDRTGKGERNVL	1761.96	6His-Hsp70 W90F (pH 7.4)	1	3.4934	0.038224	5.34708
		181	196	IAYGLDRTGKGERNVL	1761.96	6His-Hsp70 W90F (pH 7.4)	2	3.80839	0	5.34797
		181	196	IAYGLDRTGKGERNVL	1761.96	6His-Hsp70 W90F (pH 7.4)	5	4.25033	0	5.35105
		181	196	IAYGLDRTGKGERNVL	1761.96	6His-Hsp70 W90F (pH 7.4)	10	4.62369	0	5.34764
		181	196	IAYGLDRTGKGERNVL	1761.96	6His-Hsp70 W90F (pH 7.4)	100	5.18166	0	5.34717
		181	196	IAYGLDRTGKGERNVL	1761.96	6His-Hsp70 W90F (pH 7.4)	1000	5.16805	0	5.35053
		181	196	IAYGLDRTGKGERNVL	1761.96	6His-Hsp70 WT (pH 5.3)	0.083	3.58186	0	5.3541
		181	196	IAYGLDRTGKGERNVL	1761.96	6His-Hsp70 WT (pH 5.3)	0.25	4.0733	0.048071	5.34731
		181	196	IAYGLDRTGKGERNVL	1761.96	6His-Hsp70 WT (pH 5.3)	1	4.45312	0.056565	5.34675
		181	196	IAYGLDRTGKGERNVL	1761.96	6His-Hsp70 WT (pH 5.3)	2	4.48705	0	5.34391
		181	196	IAYGLDRTGKGERNVL	1761.96	6His-Hsp70 WT (pH 5.3)	5	4.73424	0	5.34656
		181	196	IAYGLDRTGKGERNVL	1761.96	6His-Hsp70 WT (pH 5.3)	10	4.89384	0	5.35206
		181	196	IAYGLDRTGKGERNVL	1761.96	6His-Hsp70 WT (pH 7.4)	0.083	2.9996	0	5.35195
		181	196	IAYGLDRTGKGERNVL	1761.96	6His-Hsp70 WT (pH 7.4)	0.25	3.18704	0.054464	5.34607
		181	196	IAYGLDRTGKGERNVL	1761.96	6His-Hsp70 WT (pH 7.4)	1	3.42893	0.031819	5.34565
		181	196	IAYGLDRTGKGERNVL	1761.96	6His-Hsp70 WT (pH 7.4)	2	3.7864	0	5.34344
		181	196	IAYGLDRTGKGERNVL	1761.96	6His-Hsp70 WT (pH 7.4)	5	4.18378	0	5.34784
		181	196	IAYGLDRTGKGERNVL	1761.96	6His-Hsp70 WT (pH 7.4)	10	4.572	0	5.34724
		181	196	IAYGLDRTGKGERNVL	1761.96	6His-Hsp70 WT (pH 7.4)	100	5.03186	0	5.34317
		181	196	IAYGLDRTGKGERNVL	1761.96	6His-Hsp70 WT (pH 7.4)	1000	5.09444	0	5.34942
		181	196	IAYGLDRTGKGERNVL	1761.96	Maximally labelled state	1000	7.71919	0.023543	5.34607
	37	183	196	YGLDRTGKGERNVL	1577.84	6His-Hsp70 W90F (pH 5.3)	0.083	3.32881	0	5.34791
		183	196	YGLDRTGKGERNVL	1577.84	6His-Hsp70 W90F (pH 5.3)	0.25	3.69392	0.428078	5.35239
		183	196	YGLDRTGKGERNVL	1577.84	6His-Hsp70 W90F (pH 5.3)	1	3.88684	0.664126	5.34932
		183	196	YGLDRTGKGERNVL	1577.84	6His-Hsp70 W90F (pH 5.3)	2	4.00405	0	5.34915
		183	196	YGLDRTGKGERNVL	1577.84	6His-Hsp70 W90F (pH 5.3)	5	4.08052	0	5.35271
		183	196	YGLDRTGKGERNVL	1577.84	6His-Hsp70 W90F (pH 5.3)	10	4.45146	0	5.35546
		183	196	YGLDRTGKGERNVL	1577.84	6His-Hsp70 W90F (pH 7.4)	0.083	2.76499	0	5.33944
		183	196	YGLDRTGKGERNVL	1577.84	6His-Hsp70 W90F (pH 7.4)	0.25	2.97138	0.384172	5.3534
		183	196	YGLDRTGKGERNVL	1577.84	6His-Hsp70 W90F (pH 7.4)	1	3.13296	0.450145	5.34803
		183	196	YGLDRTGKGERNVL	1577.84	6His-Hsp70 W90F (pH 7.4)	2	3.36059	0	5.34766
		183	196	YGLDRTGKGERNVL	1577.84	6His-Hsp70 W90F (pH 7.4)	5	3.63591	0	5.35053
		183	196	YGLDRTGKGERNVL	1577.84	6His-Hsp70 W90F (pH 7.4)	10	4.03936	0	5.35211
		183	196	YGLDRTGKGERNVL	1577.84	6His-Hsp70 W90F (pH 7.4)	100	4.52322	0	5.35044
		183	196	YGLDRTGKGERNVL	1577.84	6His-Hsp70 W90F (pH 7.4)	1000	4.62395	0	5.34047
		183	196	YGLDRTGKGERNVL	1577.84	6His-Hsp70 WT (pH 5.3)	0.083	3.25141	0	5.35208
		183	196	YGLDRTGKGERNVL	1577.84	6His-Hsp70 WT (pH 5.3)	0.25	3.6444	0.420294	5.352
		183	196	YGLDRTGKGERNVL	1577.84	6His-Hsp70 WT (pH 5.3)	1	3.91195	0.640117	5.34957
		183	196	YGLDRTGKGERNVL	1577.84	6His-Hsp70 WT (pH 5.3)	2	3.87127	0	5.34699
		183	196	YGLDRTGKGERNVL	1577.84	6His-Hsp70 WT (pH 5.3)	5	4.08775	0	5.3498
		183	196	YGLDRTGKGERNVL	1577.84	6His-Hsp70 WT (pH 5.3)	10	4.28895	0	5.35371
		183	196	YGLDRTGKGERNVL	1577.84	6His-Hsp70 WT (pH 7.4)	0.083	2.68573	0	5.35445
		183	196	YGLDRTGKGERNVL	1577.84	6His-Hsp70 WT (pH 7.4)	0.25	3.00473	0.376422	5.35226
		183	196	YGLDRTGKGERNVL	1577.84	6His-Hsp70 WT (pH 7.4)	1	3.18028	0.386129	5.3471
		183	196	YGLDRTGKGERNVL	1577.84	6His-Hsp70 WT (pH 7.4)	2	3.41634	0	5.34428
		183	196	YGLDRTGKGERNVL	1577.84	6His-Hsp70 WT (pH 7.4)	5	3.75995	0	5.34099
		183	196	YGLDRTGKGERNVL	1577.84	6His-Hsp70 WT (pH 7.4)	10	4.00915	0	5.35166
		183	196	YGLDRTGKGERNVL	1577.84	6His-Hsp70 WT (pH 7.4)	100	4.52506	0	5.34435
		183	196	YGLDRTGKGERNVL	1577.84	6His-Hsp70 WT (pH 7.4)	1000	4.56349	0	5.35235
		183	196	YGLDRTGKGERNVL	1577.84	Maximally labelled state	1000	7.34394	0.051633	5.34733
	38	186	196	DRTGKGERNVL	1244.67	6His-Hsp70 W90F (pH 5.3)	0.083	2.83633	0	4.13213
		186	196	DRTGKGERNVL	1244.67	6His-Hsp70 W90F (pH 5.3)	0.25	3.23818	0.057324	4.13882
		186	196	DRTGKGERNVL	1244.67	6His-Hsp70 W90F (pH 5.3)	1	3.4061	0.083145	4.12363
		186	196	DRTGKGERNVL	1244.67	6His-Hsp70 W90F (pH 5.3)	2	3.38976	0	4.12851
		186	196	DRTGKGERNVL	1244.67	6His-Hsp70 W90F (pH 5.3)	5	3.4531	0	4.13375
		186	196	DRTGKGERNVL	1244.67	6His-Hsp70 W90F (pH 5.3)	10	3.44271	0	4.1384
		186	196	DRTGKGERNVL	1244.67	6His-Hsp70 W90F (pH 7.4)	0.083	2.45339	0	4.12902
		186	196	DRTGKGERNVL	1244.67	6His-Hsp70 W90F (pH 7.4)	0.25	2.5868	0.051062	4.14278
		186	196	DRTGKGERNVL	1244.67	6His-Hsp70 W90F (pH 7.4)	1	2.6368	0.008983	4.12745
		186	196	DRTGKGERNVL	1244.67	6His-Hsp70 W90F (pH 7.4)	2	2.63483	0	4.13718
		186	196	DRTGKGERNVL	1244.67	6His-Hsp70 W90F (pH 7.4)	5	2.94267	0	4.13167
		186	196	DRTGKGERNVL	1244.67	6His-Hsp70 W90F (pH 7.4)	10	3.13323	0	4.13189
		186	196	DRTGKGERNVL	1244.67	6His-Hsp70 W90F (pH 7.4)	100	3.49328	0	4.12666
		186	196	DRTGKGERNVL	1244.67	6His-Hsp70 W90F (pH 7.4)	1000	3.42393	0	4.13159
		186	196	DRTGKGERNVL	1244.67	6His-Hsp70 WT (pH 5.3)	0.083	2.80782	0	4.1408
		186	196	DRTGKGERNVL	1244.67	6His-Hsp70 WT (pH 5.3)	0.25	3.11393	0.042402	4.1358
		186	196	DRTGKGERNVL	1244.67	6His-Hsp70 WT (pH 5.3)	1	3.35167	0.054496	4.13466
		186	196	DRTGKGERNVL	1244.67	6His-Hsp70 WT (pH 5.3)	2	3.35316	0	4.12843
		186	196	DRTGKGERNVL	1244.67	6His-Hsp70 WT (pH 5.3)	5	3.30515	0	4.13129
		186	196	DRTGKGERNVL	1244.67	6His-Hsp70 WT (pH 5.3)	10	3.38257	0	4.14044
		186	196	DRTGKGERNVL	1244.67	6His-Hsp70 WT (pH 7.4)	0.083	2.41504	0	4.13588
		186	196	DRTGKGERNVL	1244.67	6His-Hsp70 WT (pH 7.4)	0.25	2.62759	0.057337	4.13784
		186	196	DRTGKGERNVL	1244.67	6His-Hsp70 WT (pH 7.4)	1	2.61768	0.040659	4.13255
		186	196	DRTGKGERNVL	1244.67	6His-Hsp70 WT (pH 7.4)	2	2.71509	0	4.13575
		186	196	DRTGKGERNVL	1244.67	6His-Hsp70 WT (pH 7.4)	5	2.94527	0	4.12708
		186	196	DRTGKGERNVL	1244.67	6His-Hsp70 WT (pH 7.4)	10	3.208	0	4.13086
		186	196	DRTGKGERNVL	1244.67	6His-Hsp70 WT (pH 7.4)	100	3.41309	0	4.12826
		186	196	DRTGKGERNVL	1244.67	6His-Hsp70 WT (pH 7.4)	1000	3.47267	0	4.13675
		186	196	DRTGKGERNVL	1244.67	Maximally labelled state	1000	5.34098	0.028364	4.13177
	39	197	205	IFDLGGGTF	926.462	6His-Hsp70 W90F (pH 5.3)	0.083	0.929757	0	8.15273
		197	205	IFDLGGGTF	926.462	6His-Hsp70 W90F (pH 5.3)	0.25	1.04711	0.020727	8.15663
		197	205	IFDLGGGTF	926.462	6His-Hsp70 W90F (pH 5.3)	1	1.22073	0.035399	8.14712
		197	205	IFDLGGGTF	926.462	6His-Hsp70 W90F (pH 5.3)	2	1.23765	0	8.14093
		197	205	IFDLGGGTF	926.462	6His-Hsp70 W90F (pH 5.3)	5	1.25018	0	8.15598
		197	205	IFDLGGGTF	926.462	6His-Hsp70 W90F (pH 5.3)	10	1.25371	0	8.14967
		197	205	IFDLGGGTF	926.462	6His-Hsp70 W90F (pH 7.4)	0.083	0.658962	0	8.14414
		197	205	IFDLGGGTF	926.462	6His-Hsp70 W90F (pH 7.4)	0.25	0.737359	0.023503	8.15272
		197	205	IFDLGGGTF	926.462	6His-Hsp70 W90F (pH 7.4)	1	0.879606	0.018173	8.14783
		197	205	IFDLGGGTF	926.462	6His-Hsp70 W90F (pH 7.4)	2	1.00307	0	8.14384
		197	205	IFDLGGGTF	926.462	6His-Hsp70 W90F (pH 7.4)	5	1.15687	0	8.14943
		197	205	IFDLGGGTF	926.462	6His-Hsp70 W90F (pH 7.4)	10	1.18287	0	8.14549
		197	205	IFDLGGGTF	926.462	6His-Hsp70 W90F (pH 7.4)	100	1.23926	0	8.15497
		197	205	IFDLGGGTF	926.462	6His-Hsp70 W90F (pH 7.4)	1000	1.27945	0	8.14892
		197	205	IFDLGGGTF	926.462	6His-Hsp70 WT (pH 5.3)	0.083	0.908634	0	8.15596
		197	205	IFDLGGGTF	926.462	6His-Hsp70 WT (pH 5.3)	0.25	1.05974	0.034794	8.15134
		197	205	IFDLGGGTF	926.462	6His-Hsp70 WT (pH 5.3)	1	1.19591	0.0341	8.14601
		197	205	IFDLGGGTF	926.462	6His-Hsp70 WT (pH 5.3)	2	1.19308	0	8.14021
		197	205	IFDLGGGTF	926.462	6His-Hsp70 WT (pH 5.3)	5	1.19793	0	8.15266
		197	205	IFDLGGGTF	926.462	6His-Hsp70 WT (pH 5.3)	10	1.20113	0	8.15332
		197	205	IFDLGGGTF	926.462	6His-Hsp70 WT (pH 7.4)	0.083	0.606873	0	8.15759
		197	205	IFDLGGGTF	926.462	6His-Hsp70 WT (pH 7.4)	0.25	0.816396	0.007069	8.14918
		197	205	IFDLGGGTF	926.462	6His-Hsp70 WT (pH 7.4)	1	0.856527	0.027877	8.14707
		197	205	IFDLGGGTF	926.462	6His-Hsp70 WT (pH 7.4)	2	0.992104	0	8.14443
		197	205	IFDLGGGTF	926.462	6His-Hsp70 WT (pH 7.4)	5	1.09851	0	8.14761
		197	205	IFDLGGGTF	926.462	6His-Hsp70 WT (pH 7.4)	10	1.16683	0	8.14522
		197	205	IFDLGGGTF	926.462	6His-Hsp70 WT (pH 7.4)	100	1.23119	0	8.14142
		197	205	IFDLGGGTF	926.462	6His-Hsp70 WT (pH 7.4)	1000	1.2853	0	8.1524
		197	205	IFDLGGGTF	926.462	Maximally labelled state	1000	3.08241	0.049973	8.14632
	40	197	206	IFDLGGGTFD	1041.49	6His-Hsp70 W90F (pH 5.3)	0.083	1.46915	0	7.87861
		197	206	IFDLGGGTFD	1041.49	6His-Hsp70 W90F (pH 5.3)	0.25	1.82331	0.013283	7.87923
		197	206	IFDLGGGTFD	1041.49	6His-Hsp70 W90F (pH 5.3)	1	2.12502	0.021592	7.87812
		197	206	IFDLGGGTFD	1041.49	6His-Hsp70 W90F (pH 5.3)	2	2.1496	0	7.874
		197	206	IFDLGGGTFD	1041.49	6His-Hsp70 W90F (pH 5.3)	5	2.16514	0	7.88714
		197	206	IFDLGGGTFD	1041.49	6His-Hsp70 W90F (pH 5.3)	10	2.36947	0	7.87821
		197	206	IFDLGGGTFD	1041.49	6His-Hsp70 W90F (pH 7.4)	0.083	1.07108	0	7.87369
		197	206	IFDLGGGTFD	1041.49	6His-Hsp70 W90F (pH 7.4)	0.25	1.29866	0.034238	7.87882
		197	206	IFDLGGGTFD	1041.49	6His-Hsp70 W90F (pH 7.4)	1	1.53757	0.023094	7.87632
		197	206	IFDLGGGTFD	1041.49	6His-Hsp70 W90F (pH 7.4)	2	1.74909	0	7.88118
		197	206	IFDLGGGTFD	1041.49	6His-Hsp70 W90F (pH 7.4)	5	2.02415	0	7.87875
		197	206	IFDLGGGTFD	1041.49	6His-Hsp70 W90F (pH 7.4)	10	2.11876	0	7.87484
		197	206	IFDLGGGTFD	1041.49	6His-Hsp70 W90F (pH 7.4)	100	2.26506	0	7.87886
		197	206	IFDLGGGTFD	1041.49	6His-Hsp70 W90F (pH 7.4)	1000	2.40216	0	7.8818
		197	206	IFDLGGGTFD	1041.49	6His-Hsp70 WT (pH 5.3)	0.083	1.4556	0	7.88198
		197	206	IFDLGGGTFD	1041.49	6His-Hsp70 WT (pH 5.3)	0.25	1.77103	0.023898	7.87474
		197	206	IFDLGGGTFD	1041.49	6His-Hsp70 WT (pH 5.3)	1	2.08756	0.024256	7.87638
		197	206	IFDLGGGTFD	1041.49	6His-Hsp70 WT (pH 5.3)	2	2.09456	0	7.87359
		197	206	IFDLGGGTFD	1041.49	6His-Hsp70 WT (pH 5.3)	5	2.14045	0	7.87943
		197	206	IFDLGGGTFD	1041.49	6His-Hsp70 WT (pH 5.3)	10	2.28193	0	7.87572
		197	206	IFDLGGGTFD	1041.49	6His-Hsp70 WT (pH 7.4)	0.083	1.04993	0	7.88409
		197	206	IFDLGGGTFD	1041.49	6His-Hsp70 WT (pH 7.4)	0.25	1.26283	0.042307	7.87167
		197	206	IFDLGGGTFD	1041.49	6His-Hsp70 WT (pH 7.4)	1	1.46407	0.053925	7.87645
		197	206	IFDLGGGTFD	1041.49	6His-Hsp70 WT (pH 7.4)	2	1.60683	0	7.87772
		197	206	IFDLGGGTFD	1041.49	6His-Hsp70 WT (pH 7.4)	5	1.86697	0	7.87583
		197	206	IFDLGGGTFD	1041.49	6His-Hsp70 WT (pH 7.4)	10	2.0613	0	7.8772
		197	206	IFDLGGGTFD	1041.49	6His-Hsp70 WT (pH 7.4)	100	2.19411	0	7.87532
		197	206	IFDLGGGTFD	1041.49	6His-Hsp70 WT (pH 7.4)	1000	2.33304	0	7.88067
		197	206	IFDLGGGTFD	1041.49	Maximally labelled state	1000	3.68966	0.033333	7.87145
	41	209	217	ILTIDDGIF	1006.55	6His-Hsp70 W90F (pH 5.3)	0.083	1.56933	0	8.41031
		209	217	ILTIDDGIF	1006.55	6His-Hsp70 W90F (pH 5.3)	0.25	2.07755	0.008664	8.41647
		209	217	ILTIDDGIF	1006.55	6His-Hsp70 W90F (pH 5.3)	1	2.41667	0.034928	8.41252
		209	217	ILTIDDGIF	1006.55	6His-Hsp70 W90F (pH 5.3)	2	2.54332	0	8.40394
		209	217	ILTIDDGIF	1006.55	6His-Hsp70 W90F (pH 5.3)	5	2.62996	0	8.41091
		209	217	ILTIDDGIF	1006.55	6His-Hsp70 W90F (pH 5.3)	10	2.73661	0	8.41054
		209	217	ILTIDDGIF	1006.55	6His-Hsp70 W90F (pH 7.4)	0.083	1.23276	0	8.40362
		209	217	ILTIDDGIF	1006.55	6His-Hsp70 W90F (pH 7.4)	0.25	1.69798	0.038833	8.41389
		209	217	ILTIDDGIF	1006.55	6His-Hsp70 W90F (pH 7.4)	1	2.09937	0.028304	8.40923
		209	217	ILTIDDGIF	1006.55	6His-Hsp70 W90F (pH 7.4)	2	2.2874	0	8.41303
		209	217	ILTIDDGIF	1006.55	6His-Hsp70 W90F (pH 7.4)	5	2.42887	0	8.40938
		209	217	ILTIDDGIF	1006.55	6His-Hsp70 W90F (pH 7.4)	10	2.60405	0	8.41563
		209	217	ILTIDDGIF	1006.55	6His-Hsp70 W90F (pH 7.4)	100	3.00022	0	8.41598
		209	217	ILTIDDGIF	1006.55	6His-Hsp70 W90F (pH 7.4)	1000	3.50919	0	8.414
		209	217	ILTIDDGIF	1006.55	6His-Hsp70 WT (pH 5.3)	0.083	1.53512	0	8.41751
		209	217	ILTIDDGIF	1006.55	6His-Hsp70 WT (pH 5.3)	0.25	2.04741	0.016062	8.41066
		209	217	ILTIDDGIF	1006.55	6His-Hsp70 WT (pH 5.3)	1	2.43403	0.029288	8.40766
		209	217	ILTIDDGIF	1006.55	6His-Hsp70 WT (pH 5.3)	2	2.55065	0	8.40898
		209	217	ILTIDDGIF	1006.55	6His-Hsp70 WT (pH 5.3)	5	2.66459	0	8.41302
		209	217	ILTIDDGIF	1006.55	6His-Hsp70 WT (pH 5.3)	10	2.71807	0	8.40788
		209	217	ILTIDDGIF	1006.55	6His-Hsp70 WT (pH 7.4)	0.083	1.23708	0	8.41464
		209	217	ILTIDDGIF	1006.55	6His-Hsp70 WT (pH 7.4)	0.25	1.73897	0.022854	8.412
		209	217	ILTIDDGIF	1006.55	6His-Hsp70 WT (pH 7.4)	1	2.10033	0.029895	8.41013
		209	217	ILTIDDGIF	1006.55	6His-Hsp70 WT (pH 7.4)	2	2.22042	0	8.40503
		209	217	ILTIDDGIF	1006.55	6His-Hsp70 WT (pH 7.4)	5	2.37031	0	8.41109
		209	217	ILTIDDGIF	1006.55	6His-Hsp70 WT (pH 7.4)	10	2.51805	0	8.41478
		209	217	ILTIDDGIF	1006.55	6His-Hsp70 WT (pH 7.4)	100	2.9119	0	8.40952
		209	217	ILTIDDGIF	1006.55	6His-Hsp70 WT (pH 7.4)	1000	3.44256	0	8.41418
		209	217	ILTIDDGIF	1006.55	Maximally labelled state	1000	3.99409	0.013743	8.40851
	42	210	217	LTIDDGIF	893.462	6His-Hsp70 W90F (pH 5.3)	0.083	1.58115	0	7.98739
		210	217	LTIDDGIF	893.462	6His-Hsp70 W90F (pH 5.3)	0.25	1.84855	0.059473	7.99108
		210	217	LTIDDGIF	893.462	6His-Hsp70 W90F (pH 5.3)	1	2.30686	0.037781	7.99139
		210	217	LTIDDGIF	893.462	6His-Hsp70 W90F (pH 5.3)	2	2.56497	0	7.98902
		210	217	LTIDDGIF	893.462	6His-Hsp70 W90F (pH 5.3)	5	2.68209	0	7.99718
		210	217	LTIDDGIF	893.462	6His-Hsp70 W90F (pH 5.3)	10	2.73185	0	7.99448
		210	217	LTIDDGIF	893.462	6His-Hsp70 W90F (pH 7.4)	0.083	1.24235	0	7.9799
		210	217	LTIDDGIF	893.462	6His-Hsp70 W90F (pH 7.4)	0.25	1.62177	0.029939	7.98827
		210	217	LTIDDGIF	893.462	6His-Hsp70 W90F (pH 7.4)	1	2.00304	0.009605	7.98816
		210	217	LTIDDGIF	893.462	6His-Hsp70 W90F (pH 7.4)	2	2.08617	0	7.99496
		210	217	LTIDDGIF	893.462	6His-Hsp70 W90F (pH 7.4)	5	2.44577	0	7.99254
		210	217	LTIDDGIF	893.462	6His-Hsp70 W90F (pH 7.4)	10	2.55992	0	7.98876
		210	217	LTIDDGIF	893.462	6His-Hsp70 W90F (pH 7.4)	100	2.91062	0	7.98791
		210	217	LTIDDGIF	893.462	6His-Hsp70 W90F (pH 7.4)	1000	3.34804	0	7.98901
		210	217	LTIDDGIF	893.462	6His-Hsp70 WT (pH 5.3)	0.083	1.54781	0	7.99313
		210	217	LTIDDGIF	893.462	6His-Hsp70 WT (pH 5.3)	0.25	1.8405	0.037355	7.99123
		210	217	LTIDDGIF	893.462	6His-Hsp70 WT (pH 5.3)	1	2.32373	0.012863	7.98694
		210	217	LTIDDGIF	893.462	6His-Hsp70 WT (pH 5.3)	2	2.50189	0	7.98673
		210	217	LTIDDGIF	893.462	6His-Hsp70 WT (pH 5.3)	5	2.64258	0	7.98947
		210	217	LTIDDGIF	893.462	6His-Hsp70 WT (pH 5.3)	10	2.69127	0	7.98838
		210	217	LTIDDGIF	893.462	6His-Hsp70 WT (pH 7.4)	0.083	1.21552	0	7.99032
		210	217	LTIDDGIF	893.462	6His-Hsp70 WT (pH 7.4)	0.25	1.65489	0.021941	7.98496
		210	217	LTIDDGIF	893.462	6His-Hsp70 WT (pH 7.4)	1	1.96582	0.009951	7.98722
		210	217	LTIDDGIF	893.462	6His-Hsp70 WT (pH 7.4)	2	2.11595	0	7.98829
		210	217	LTIDDGIF	893.462	6His-Hsp70 WT (pH 7.4)	5	2.42366	0	7.98715
		210	217	LTIDDGIF	893.462	6His-Hsp70 WT (pH 7.4)	10	2.55081	0	7.98907
		210	217	LTIDDGIF	893.462	6His-Hsp70 WT (pH 7.4)	100	2.84395	0	7.98773
		210	217	LTIDDGIF	893.462	6His-Hsp70 WT (pH 7.4)	1000	3.2655	0	7.99192
		210	217	LTIDDGIF	893.462	Maximally labelled state	1000	3.43908	0.03269	7.98348
	43	218	232	EVKATAGDTHLGGED	1499.7	6His-Hsp70 W90F (pH 5.3)	0.083	3.87566	0	4.09986
		218	232	EVKATAGDTHLGGED	1499.7	6His-Hsp70 W90F (pH 5.3)	0.25	4.22208	0.166358	4.10404
		218	232	EVKATAGDTHLGGED	1499.7	6His-Hsp70 W90F (pH 5.3)	1	4.24032	0.169181	4.10255
		218	232	EVKATAGDTHLGGED	1499.7	6His-Hsp70 W90F (pH 5.3)	2	4.34911	0	4.09724
		218	232	EVKATAGDTHLGGED	1499.7	6His-Hsp70 W90F (pH 5.3)	5	4.67585	0	4.10679
		218	232	EVKATAGDTHLGGED	1499.7	6His-Hsp70 W90F (pH 5.3)	10	4.99264	0	4.10894
		218	232	EVKATAGDTHLGGED	1499.7	6His-Hsp70 W90F (pH 7.4)	0.083	2.44566	0	4.10294
		218	232	EVKATAGDTHLGGED	1499.7	6His-Hsp70 W90F (pH 7.4)	0.25	3.09254	0.089014	4.10981
		218	232	EVKATAGDTHLGGED	1499.7	6His-Hsp70 W90F (pH 7.4)	1	3.54847	0.024329	4.10076
		218	232	EVKATAGDTHLGGED	1499.7	6His-Hsp70 W90F (pH 7.4)	2	3.61398	0	4.10215
		218	232	EVKATAGDTHLGGED	1499.7	6His-Hsp70 W90F (pH 7.4)	5	3.92728	0	4.10109
		218	232	EVKATAGDTHLGGED	1499.7	6His-Hsp70 W90F (pH 7.4)	10	4.16835	0	4.10329
		218	232	EVKATAGDTHLGGED	1499.7	6His-Hsp70 W90F (pH 7.4)	100	5.06812	0	4.10367
		218	232	EVKATAGDTHLGGED	1499.7	6His-Hsp70 W90F (pH 7.4)	1000	5.04232	0	4.10078
		218	232	EVKATAGDTHLGGED	1499.7	6His-Hsp70 WT (pH 5.3)	0.083	3.76207	0	4.10779
		218	232	EVKATAGDTHLGGED	1499.7	6His-Hsp70 WT (pH 5.3)	0.25	3.93574	0.035504	4.10131
		218	232	EVKATAGDTHLGGED	1499.7	6His-Hsp70 WT (pH 5.3)	1	4.16025	0.061209	4.10148
		218	232	EVKATAGDTHLGGED	1499.7	6His-Hsp70 WT (pH 5.3)	2	4.20361	0	4.09234
		218	232	EVKATAGDTHLGGED	1499.7	6His-Hsp70 WT (pH 5.3)	5	4.52706	0	4.09417
		218	232	EVKATAGDTHLGGED	1499.7	6His-Hsp70 WT (pH 5.3)	10	4.75703	0	4.10028
		218	232	EVKATAGDTHLGGED	1499.7	6His-Hsp70 WT (pH 7.4)	0.083	2.42541	0	4.1008
		218	232	EVKATAGDTHLGGED	1499.7	6His-Hsp70 WT (pH 7.4)	0.25	3.08834	0.041342	4.10688
		218	232	EVKATAGDTHLGGED	1499.7	6His-Hsp70 WT (pH 7.4)	1	3.43178	0.028563	4.10175
		218	232	EVKATAGDTHLGGED	1499.7	6His-Hsp70 WT (pH 7.4)	2	3.51253	0	4.10721
		218	232	EVKATAGDTHLGGED	1499.7	6His-Hsp70 WT (pH 7.4)	5	3.85718	0	4.10475
		218	232	EVKATAGDTHLGGED	1499.7	6His-Hsp70 WT (pH 7.4)	10	4.17277	0	4.0979
		218	232	EVKATAGDTHLGGED	1499.7	6His-Hsp70 WT (pH 7.4)	100	5.04236	0	4.09968
		218	232	EVKATAGDTHLGGED	1499.7	6His-Hsp70 WT (pH 7.4)	1000	4.97574	0	4.10722
		218	232	EVKATAGDTHLGGED	1499.7	Maximally labelled state	1000	5.53746	0.064356	4.1
	44	219	232	VKATAGDTHLGGED	1370.65	6His-Hsp70 W90F (pH 5.3)	0.083	4.08965	0	3.91902
		219	232	VKATAGDTHLGGED	1370.65	6His-Hsp70 W90F (pH 5.3)	0.25	4.23611	0.136568	3.92265
		219	232	VKATAGDTHLGGED	1370.65	6His-Hsp70 W90F (pH 5.3)	1	4.35258	0.029183	3.9217
		219	232	VKATAGDTHLGGED	1370.65	6His-Hsp70 W90F (pH 5.3)	2	4.50831	0	3.91793
		219	232	VKATAGDTHLGGED	1370.65	6His-Hsp70 W90F (pH 5.3)	5	4.76519	0	3.92476
		219	232	VKATAGDTHLGGED	1370.65	6His-Hsp70 W90F (pH 5.3)	10	4.90465	0	3.93858
		219	232	VKATAGDTHLGGED	1370.65	6His-Hsp70 W90F (pH 7.4)	0.083	2.81616	0	3.91426
		219	232	VKATAGDTHLGGED	1370.65	6His-Hsp70 W90F (pH 7.4)	0.25	3.38998	0.059427	3.93337
		219	232	VKATAGDTHLGGED	1370.65	6His-Hsp70 W90F (pH 7.4)	1	3.8699	0.073913	3.9208
		219	232	VKATAGDTHLGGED	1370.65	6His-Hsp70 W90F (pH 7.4)	2	3.83141	0	3.92868
		219	232	VKATAGDTHLGGED	1370.65	6His-Hsp70 W90F (pH 7.4)	5	4.1106	0	3.91835
		219	232	VKATAGDTHLGGED	1370.65	6His-Hsp70 W90F (pH 7.4)	10	4.28064	0	3.92067
		219	232	VKATAGDTHLGGED	1370.65	6His-Hsp70 W90F (pH 7.4)	100	4.86413	0	3.919
		219	232	VKATAGDTHLGGED	1370.65	6His-Hsp70 W90F (pH 7.4)	1000	4.80471	0	3.92131
		219	232	VKATAGDTHLGGED	1370.65	6His-Hsp70 WT (pH 5.3)	0.083	4.15342	0	3.93794
		219	232	VKATAGDTHLGGED	1370.65	6His-Hsp70 WT (pH 5.3)	0.25	4.20677	0.070086	3.93114
		219	232	VKATAGDTHLGGED	1370.65	6His-Hsp70 WT (pH 5.3)	1	4.38614	2.27374e-13	3.92211
		219	232	VKATAGDTHLGGED	1370.65	6His-Hsp70 WT (pH 5.3)	2	4.45141	0	3.91737
		219	232	VKATAGDTHLGGED	1370.65	6His-Hsp70 WT (pH 5.3)	5	4.75552	0	3.91436
		219	232	VKATAGDTHLGGED	1370.65	6His-Hsp70 WT (pH 5.3)	10	4.83978	0	3.91437
		219	232	VKATAGDTHLGGED	1370.65	6His-Hsp70 WT (pH 7.4)	0.083	2.89858	0	3.92878
		219	232	VKATAGDTHLGGED	1370.65	6His-Hsp70 WT (pH 7.4)	0.25	3.21857	0.062567	3.93567
		219	232	VKATAGDTHLGGED	1370.65	6His-Hsp70 WT (pH 7.4)	1	3.64409	0.014807	3.92735
		219	232	VKATAGDTHLGGED	1370.65	6His-Hsp70 WT (pH 7.4)	2	3.84077	0	3.92917
		219	232	VKATAGDTHLGGED	1370.65	6His-Hsp70 WT (pH 7.4)	5	3.9563	0	3.92732
		219	232	VKATAGDTHLGGED	1370.65	6His-Hsp70 WT (pH 7.4)	10	4.29068	0	3.92627
		219	232	VKATAGDTHLGGED	1370.65	6His-Hsp70 WT (pH 7.4)	100	4.73936	0	3.92919
		219	232	VKATAGDTHLGGED	1370.65	6His-Hsp70 WT (pH 7.4)	1000	4.74266	0	3.93013
		219	232	VKATAGDTHLGGED	1370.65	Maximally labelled state	1000	5.25716	0.05861	3.93122
	45	224	232	GDTHLGGED	900.369	6His-Hsp70 W90F (pH 5.3)	0.083	2.61201	0	4.09941
		224	232	GDTHLGGED	900.369	6His-Hsp70 W90F (pH 5.3)	0.25	2.69698	0.071237	4.10084
		224	232	GDTHLGGED	900.369	6His-Hsp70 W90F (pH 5.3)	1	2.68674	0.060855	4.09975
		224	232	GDTHLGGED	900.369	6His-Hsp70 W90F (pH 5.3)	2	2.66495	0	4.10463
		224	232	GDTHLGGED	900.369	6His-Hsp70 W90F (pH 5.3)	5	2.74278	0	4.11816
		224	232	GDTHLGGED	900.369	6His-Hsp70 W90F (pH 5.3)	10	3.12772	0	4.09947
		224	232	GDTHLGGED	900.369	6His-Hsp70 W90F (pH 7.4)	0.083	1.83585	0	4.09557
		224	232	GDTHLGGED	900.369	6His-Hsp70 W90F (pH 7.4)	0.25	2.05836	0.041152	4.10694
		224	232	GDTHLGGED	900.369	6His-Hsp70 W90F (pH 7.4)	1	2.32383	0.020169	4.10022
		224	232	GDTHLGGED	900.369	6His-Hsp70 W90F (pH 7.4)	2	2.51768	0	4.10231
		224	232	GDTHLGGED	900.369	6His-Hsp70 W90F (pH 7.4)	5	2.61324	0	4.1068
		224	232	GDTHLGGED	900.369	6His-Hsp70 W90F (pH 7.4)	10	2.73976	0	4.09651
		224	232	GDTHLGGED	900.369	6His-Hsp70 W90F (pH 7.4)	100	3.12912	0	4.10226
		224	232	GDTHLGGED	900.369	6His-Hsp70 W90F (pH 7.4)	1000	3.06044	0	4.1059
		224	232	GDTHLGGED	900.369	6His-Hsp70 WT (pH 5.3)	0.083	2.61973	0	4.11385
		224	232	GDTHLGGED	900.369	6His-Hsp70 WT (pH 5.3)	0.25	2.59065	0.019223	4.09858
		224	232	GDTHLGGED	900.369	6His-Hsp70 WT (pH 5.3)	1	2.67902	0.057826	4.10231
		224	232	GDTHLGGED	900.369	6His-Hsp70 WT (pH 5.3)	2	2.61688	0	4.10032
		224	232	GDTHLGGED	900.369	6His-Hsp70 WT (pH 5.3)	5	2.75767	0	4.09618
		224	232	GDTHLGGED	900.369	6His-Hsp70 WT (pH 5.3)	10	3.12109	0	4.0955
		224	232	GDTHLGGED	900.369	6His-Hsp70 WT (pH 7.4)	0.083	1.82302	0	4.10515
		224	232	GDTHLGGED	900.369	6His-Hsp70 WT (pH 7.4)	0.25	1.97075	0.048661	4.10817
		224	232	GDTHLGGED	900.369	6His-Hsp70 WT (pH 7.4)	1	2.20725	0.040841	4.10326
		224	232	GDTHLGGED	900.369	6His-Hsp70 WT (pH 7.4)	2	2.47158	0	4.10663
		224	232	GDTHLGGED	900.369	6His-Hsp70 WT (pH 7.4)	5	2.49852	0	4.09806
		224	232	GDTHLGGED	900.369	6His-Hsp70 WT (pH 7.4)	10	2.63802	0	4.09818
		224	232	GDTHLGGED	900.369	6His-Hsp70 WT (pH 7.4)	100	3.08182	0	4.09908
		224	232	GDTHLGGED	900.369	6His-Hsp70 WT (pH 7.4)	1000	3.12475	0	4.1017
		224	232	GDTHLGGED	900.369	Maximally labelled state	1000	3.30114	0.043422	4.101
	46	233	240	FDNRLVNH	1014.51	6His-Hsp70 W90F (pH 5.3)	0.083	1.08339	0	5.93233
		233	240	FDNRLVNH	1014.51	6His-Hsp70 W90F (pH 5.3)	0.25	1.38588	0.053868	5.92587
		233	240	FDNRLVNH	1014.51	6His-Hsp70 W90F (pH 5.3)	1	1.8154	0.036611	5.92142
		233	240	FDNRLVNH	1014.51	6His-Hsp70 W90F (pH 5.3)	2	2.00527	0	5.91425
		233	240	FDNRLVNH	1014.51	6His-Hsp70 W90F (pH 5.3)	5	2.16231	0	5.92651
		233	240	FDNRLVNH	1014.51	6His-Hsp70 W90F (pH 5.3)	10	2.32187	0	5.92519
		233	240	FDNRLVNH	1014.51	6His-Hsp70 W90F (pH 7.4)	0.083	0.826446	0	5.93334
		233	240	FDNRLVNH	1014.51	6His-Hsp70 W90F (pH 7.4)	0.25	1.00693	0.023038	5.92691
		233	240	FDNRLVNH	1014.51	6His-Hsp70 W90F (pH 7.4)	1	1.25524	0.030369	5.92166
		233	240	FDNRLVNH	1014.51	6His-Hsp70 W90F (pH 7.4)	2	1.47999	0	5.92325
		233	240	FDNRLVNH	1014.51	6His-Hsp70 W90F (pH 7.4)	5	1.76941	0	5.92151
		233	240	FDNRLVNH	1014.51	6His-Hsp70 W90F (pH 7.4)	10	1.9131	0	5.92374
		233	240	FDNRLVNH	1014.51	6His-Hsp70 W90F (pH 7.4)	100	2.18773	0	5.92164
		233	240	FDNRLVNH	1014.51	6His-Hsp70 W90F (pH 7.4)	1000	2.30271	0	5.92289
		233	240	FDNRLVNH	1014.51	6His-Hsp70 WT (pH 5.3)	0.083	1.09455	0	5.92851
		233	240	FDNRLVNH	1014.51	6His-Hsp70 WT (pH 5.3)	0.25	1.2923	0.074771	5.91964
		233	240	FDNRLVNH	1014.51	6His-Hsp70 WT (pH 5.3)	1	1.80018	0.012978	5.92296
		233	240	FDNRLVNH	1014.51	6His-Hsp70 WT (pH 5.3)	2	1.87514	0	5.91782
		233	240	FDNRLVNH	1014.51	6His-Hsp70 WT (pH 5.3)	5	2.07526	0	5.92268
		233	240	FDNRLVNH	1014.51	6His-Hsp70 WT (pH 5.3)	10	2.21092	0	5.92171
		233	240	FDNRLVNH	1014.51	6His-Hsp70 WT (pH 7.4)	0.083	0.772737	0	5.92679
		233	240	FDNRLVNH	1014.51	6His-Hsp70 WT (pH 7.4)	0.25	1.00133	0.030398	5.9213
		233	240	FDNRLVNH	1014.51	6His-Hsp70 WT (pH 7.4)	1	1.2425	0.018163	5.92146
		233	240	FDNRLVNH	1014.51	6His-Hsp70 WT (pH 7.4)	2	1.46959	0	5.91275
		233	240	FDNRLVNH	1014.51	6His-Hsp70 WT (pH 7.4)	5	1.59652	0	5.92497
		233	240	FDNRLVNH	1014.51	6His-Hsp70 WT (pH 7.4)	10	1.85324	0	5.92064
		233	240	FDNRLVNH	1014.51	6His-Hsp70 WT (pH 7.4)	100	2.18423	0	5.91567
		233	240	FDNRLVNH	1014.51	6His-Hsp70 WT (pH 7.4)	1000	2.30811	0	5.91976
		233	240	FDNRLVNH	1014.51	Maximally labelled state	1000	3.3173	0.033642	5.91857
	47	233	241	FDNRLVNHF	1161.58	6His-Hsp70 W90F (pH 5.3)	0.083	1.34095	0	5.93068
		233	241	FDNRLVNHF	1161.58	6His-Hsp70 W90F (pH 5.3)	0.25	1.54198	0.045119	5.92986
		233	241	FDNRLVNHF	1161.58	6His-Hsp70 W90F (pH 5.3)	1	2.11014	0.050794	5.92378
		233	241	FDNRLVNHF	1161.58	6His-Hsp70 W90F (pH 5.3)	2	2.27415	0	5.91974
		233	241	FDNRLVNHF	1161.58	6His-Hsp70 W90F (pH 5.3)	5	2.50065	0	5.92828
		233	241	FDNRLVNHF	1161.58	6His-Hsp70 W90F (pH 5.3)	10	2.67515	0	5.92926
		233	241	FDNRLVNHF	1161.58	6His-Hsp70 W90F (pH 7.4)	0.083	1.00697	0	5.93053
		233	241	FDNRLVNHF	1161.58	6His-Hsp70 W90F (pH 7.4)	0.25	1.20148	0.010042	5.93037
		233	241	FDNRLVNHF	1161.58	6His-Hsp70 W90F (pH 7.4)	1	1.46953	0.043947	5.92545
		233	241	FDNRLVNHF	1161.58	6His-Hsp70 W90F (pH 7.4)	2	1.67201	0	5.9308
		233	241	FDNRLVNHF	1161.58	6His-Hsp70 W90F (pH 7.4)	5	2.01712	0	5.92727
		233	241	FDNRLVNHF	1161.58	6His-Hsp70 W90F (pH 7.4)	10	2.2151	0	5.92717
		233	241	FDNRLVNHF	1161.58	6His-Hsp70 W90F (pH 7.4)	100	2.47892	0	5.92795
		233	241	FDNRLVNHF	1161.58	6His-Hsp70 W90F (pH 7.4)	1000	2.6776	0	5.93111
		233	241	FDNRLVNHF	1161.58	6His-Hsp70 WT (pH 5.3)	0.083	1.29036	0	5.93022
		233	241	FDNRLVNHF	1161.58	6His-Hsp70 WT (pH 5.3)	0.25	1.49065	0.073307	5.92598
		233	241	FDNRLVNHF	1161.58	6His-Hsp70 WT (pH 5.3)	1	2.09231	0.011154	5.92538
		233	241	FDNRLVNHF	1161.58	6His-Hsp70 WT (pH 5.3)	2	2.17567	0	5.91885
		233	241	FDNRLVNHF	1161.58	6His-Hsp70 WT (pH 5.3)	5	2.4777	0	5.92009
		233	241	FDNRLVNHF	1161.58	6His-Hsp70 WT (pH 5.3)	10	2.6351	0	5.92534
		233	241	FDNRLVNHF	1161.58	6His-Hsp70 WT (pH 7.4)	0.083	1.0096	0	5.92938
		233	241	FDNRLVNHF	1161.58	6His-Hsp70 WT (pH 7.4)	0.25	1.19442	0.083368	5.92498
		233	241	FDNRLVNHF	1161.58	6His-Hsp70 WT (pH 7.4)	1	1.45798	0.033014	5.92175
		233	241	FDNRLVNHF	1161.58	6His-Hsp70 WT (pH 7.4)	2	1.68699	0	5.91658
		233	241	FDNRLVNHF	1161.58	6His-Hsp70 WT (pH 7.4)	5	1.9405	0	5.92491
		233	241	FDNRLVNHF	1161.58	6His-Hsp70 WT (pH 7.4)	10	2.13842	0	5.92249
		233	241	FDNRLVNHF	1161.58	6His-Hsp70 WT (pH 7.4)	100	2.5372	0	5.9177
		233	241	FDNRLVNHF	1161.58	6His-Hsp70 WT (pH 7.4)	1000	2.66109	0	5.92364
		233	241	FDNRLVNHF	1161.58	Maximally labelled state	1000	3.82777	0.044266	5.92199
	49	233	244	FDNRLVNHFVEE	1518.73	6His-Hsp70 W90F (pH 5.3)	0.083	0.852891	0	6.1545
		233	244	FDNRLVNHFVEE	1518.73	6His-Hsp70 W90F (pH 5.3)	0.25	1.18849	0.017339	6.15441
		233	244	FDNRLVNHFVEE	1518.73	6His-Hsp70 W90F (pH 5.3)	1	2.02335	0.016348	6.14737
		233	244	FDNRLVNHFVEE	1518.73	6His-Hsp70 W90F (pH 5.3)	2	2.41638	0	6.14048
		233	244	FDNRLVNHFVEE	1518.73	6His-Hsp70 W90F (pH 5.3)	5	2.62432	0	6.14761
		233	244	FDNRLVNHFVEE	1518.73	6His-Hsp70 W90F (pH 5.3)	10	2.9815	0	6.14853
		233	244	FDNRLVNHFVEE	1518.73	6His-Hsp70 W90F (pH 7.4)	0.083	0.715703	0	6.14518
		233	244	FDNRLVNHFVEE	1518.73	6His-Hsp70 W90F (pH 7.4)	0.25	0.890693	0.027641	6.15637
		233	244	FDNRLVNHFVEE	1518.73	6His-Hsp70 W90F (pH 7.4)	1	1.15334	0.014741	6.14856
		233	244	FDNRLVNHFVEE	1518.73	6His-Hsp70 W90F (pH 7.4)	2	1.63452	0	6.14767
		233	244	FDNRLVNHFVEE	1518.73	6His-Hsp70 W90F (pH 7.4)	5	1.86962	0	6.15263
		233	244	FDNRLVNHFVEE	1518.73	6His-Hsp70 W90F (pH 7.4)	10	2.12716	0	6.14912
		233	244	FDNRLVNHFVEE	1518.73	6His-Hsp70 W90F (pH 7.4)	100	2.76647	0	6.14748
		233	244	FDNRLVNHFVEE	1518.73	6His-Hsp70 W90F (pH 7.4)	1000	3.7015	0	6.14454
		233	244	FDNRLVNHFVEE	1518.73	6His-Hsp70 WT (pH 5.3)	0.083	0.820811	0	6.15774
		233	244	FDNRLVNHFVEE	1518.73	6His-Hsp70 WT (pH 5.3)	0.25	1.19137	0.022155	6.15222
		233	244	FDNRLVNHFVEE	1518.73	6His-Hsp70 WT (pH 5.3)	1	1.96324	0.025666	6.14914
		233	244	FDNRLVNHFVEE	1518.73	6His-Hsp70 WT (pH 5.3)	2	2.27395	0	6.14814
		233	244	FDNRLVNHFVEE	1518.73	6His-Hsp70 WT (pH 5.3)	5	2.56178	0	6.15314
		233	244	FDNRLVNHFVEE	1518.73	6His-Hsp70 WT (pH 5.3)	10	2.91621	0	6.14795
		233	244	FDNRLVNHFVEE	1518.73	6His-Hsp70 WT (pH 7.4)	0.083	0.698683	0	6.16181
		233	244	FDNRLVNHFVEE	1518.73	6His-Hsp70 WT (pH 7.4)	0.25	0.865021	0.005743	6.1493
		233	244	FDNRLVNHFVEE	1518.73	6His-Hsp70 WT (pH 7.4)	1	1.13397	0.045179	6.15683
		233	244	FDNRLVNHFVEE	1518.73	6His-Hsp70 WT (pH 7.4)	2	1.47025	0	6.14567
		233	244	FDNRLVNHFVEE	1518.73	6His-Hsp70 WT (pH 7.4)	5	1.71273	0	6.15275
		233	244	FDNRLVNHFVEE	1518.73	6His-Hsp70 WT (pH 7.4)	10	2.06369	0	6.14893
		233	244	FDNRLVNHFVEE	1518.73	6His-Hsp70 WT (pH 7.4)	100	2.72606	0	6.14253
		233	244	FDNRLVNHFVEE	1518.73	6His-Hsp70 WT (pH 7.4)	1000	3.58084	0	6.14823
		233	244	FDNRLVNHFVEE	1518.73	Maximally labelled state	1000	5.73269	0.029065	6.1339
	48	235	241	NRLVNHF	899.485	6His-Hsp70 W90F (pH 5.3)	0.083	0.843662	0	5.92433
		235	241	NRLVNHF	899.485	6His-Hsp70 W90F (pH 5.3)	0.25	1.12325	0.009306	5.92874
		235	241	NRLVNHF	899.485	6His-Hsp70 W90F (pH 5.3)	1	1.73832	0.020018	5.92005
		235	241	NRLVNHF	899.485	6His-Hsp70 W90F (pH 5.3)	2	1.88078	0	5.91633
		235	241	NRLVNHF	899.485	6His-Hsp70 W90F (pH 5.3)	5	2.10349	0	5.92524
		235	241	NRLVNHF	899.485	6His-Hsp70 W90F (pH 5.3)	10	2.3599	0	5.9284
		235	241	NRLVNHF	899.485	6His-Hsp70 W90F (pH 7.4)	0.083	0.649794	0	5.91867
		235	241	NRLVNHF	899.485	6His-Hsp70 W90F (pH 7.4)	0.25	0.772862	0.028934	5.92433
		235	241	NRLVNHF	899.485	6His-Hsp70 W90F (pH 7.4)	1	1.11832	0.052134	5.92274
		235	241	NRLVNHF	899.485	6His-Hsp70 W90F (pH 7.4)	2	1.35576	0	5.92261
		235	241	NRLVNHF	899.485	6His-Hsp70 W90F (pH 7.4)	5	1.723	0	5.9239
		235	241	NRLVNHF	899.485	6His-Hsp70 W90F (pH 7.4)	10	1.79135	0	5.92271
		235	241	NRLVNHF	899.485	6His-Hsp70 W90F (pH 7.4)	100	2.0712	0	5.92186
		235	241	NRLVNHF	899.485	6His-Hsp70 W90F (pH 7.4)	1000	2.28904	0	5.92418
		235	241	NRLVNHF	899.485	6His-Hsp70 WT (pH 5.3)	0.083	0.735745	0	5.93173
		235	241	NRLVNHF	899.485	6His-Hsp70 WT (pH 5.3)	0.25	1.09354	0.005744	5.9252
		235	241	NRLVNHF	899.485	6His-Hsp70 WT (pH 5.3)	1	1.72846	0.0491	5.92176
		235	241	NRLVNHF	899.485	6His-Hsp70 WT (pH 5.3)	2	1.7281	0	5.92269
		235	241	NRLVNHF	899.485	6His-Hsp70 WT (pH 5.3)	5	2.03036	0	5.92033
		235	241	NRLVNHF	899.485	6His-Hsp70 WT (pH 5.3)	10	2.1832	0	5.92305
		235	241	NRLVNHF	899.485	6His-Hsp70 WT (pH 7.4)	0.083	0.587686	0	5.93081
		235	241	NRLVNHF	899.485	6His-Hsp70 WT (pH 7.4)	0.25	0.778268	0.016351	5.92901
		235	241	NRLVNHF	899.485	6His-Hsp70 WT (pH 7.4)	1	1.07444	0.015292	5.92305
		235	241	NRLVNHF	899.485	6His-Hsp70 WT (pH 7.4)	2	1.25344	0	5.91231
		235	241	NRLVNHF	899.485	6His-Hsp70 WT (pH 7.4)	5	1.48564	0	5.92433
		235	241	NRLVNHF	899.485	6His-Hsp70 WT (pH 7.4)	10	1.75846	0	5.92127
		235	241	NRLVNHF	899.485	6His-Hsp70 WT (pH 7.4)	100	2.0632	0	5.91539
		235	241	NRLVNHF	899.485	6His-Hsp70 WT (pH 7.4)	1000	2.31774	0	5.92175
		235	241	NRLVNHF	899.485	Maximally labelled state	1000	3.32465	0.001218	5.91601
	50	242	268	VEEFKRKHKKDISQNKRAVRRLRTACE	3325.85	6His-Hsp70 W90F (pH 5.3)	1	5.99439	0	3.60306
		242	268	VEEFKRKHKKDISQNKRAVRRLRTACE	3325.85	6His-Hsp70 W90F (pH 5.3)	5	8.91771	0	4.08156
		242	268	VEEFKRKHKKDISQNKRAVRRLRTACE	3325.85	6His-Hsp70 W90F (pH 5.3)	10	9.43702	0	3.58222
		242	268	VEEFKRKHKKDISQNKRAVRRLRTACE	3325.85	6His-Hsp70 W90F (pH 7.4)	1	4.85147	0	3.59498
		242	268	VEEFKRKHKKDISQNKRAVRRLRTACE	3325.85	6His-Hsp70 W90F (pH 7.4)	5	6.65133	0	3.96456
		242	268	VEEFKRKHKKDISQNKRAVRRLRTACE	3325.85	6His-Hsp70 W90F (pH 7.4)	10	7.51222	0	3.97453
		242	268	VEEFKRKHKKDISQNKRAVRRLRTACE	3325.85	6His-Hsp70 W90F (pH 7.4)	100	9.40463	0	3.91777
		242	268	VEEFKRKHKKDISQNKRAVRRLRTACE	3325.85	6His-Hsp70 W90F (pH 7.4)	1000	10.8617	0	3.86907
		242	268	VEEFKRKHKKDISQNKRAVRRLRTACE	3325.85	6His-Hsp70 WT (pH 5.3)	1	5.61607	1.64722	3.80876
		242	268	VEEFKRKHKKDISQNKRAVRRLRTACE	3325.85	6His-Hsp70 WT (pH 5.3)	5	8.49138	0	3.60124
		242	268	VEEFKRKHKKDISQNKRAVRRLRTACE	3325.85	6His-Hsp70 WT (pH 5.3)	10	9.15995	0	3.58923
		242	268	VEEFKRKHKKDISQNKRAVRRLRTACE	3325.85	6His-Hsp70 WT (pH 7.4)	1	5.25114	4.54747e-13	3.50086
		242	268	VEEFKRKHKKDISQNKRAVRRLRTACE	3325.85	6His-Hsp70 WT (pH 7.4)	5	6.39014	0	3.89888
		242	268	VEEFKRKHKKDISQNKRAVRRLRTACE	3325.85	6His-Hsp70 WT (pH 7.4)	10	7.35349	0	4.0004
		242	268	VEEFKRKHKKDISQNKRAVRRLRTACE	3325.85	6His-Hsp70 WT (pH 7.4)	100	9.41056	0	3.51088
		242	268	VEEFKRKHKKDISQNKRAVRRLRTACE	3325.85	6His-Hsp70 WT (pH 7.4)	1000	10.8417	0	3.5548
	51	268	282	ERAKRTLSSSTQASL	1634.88	6His-Hsp70 W90F (pH 5.3)	0.083	4.2391	0	4.2812
		268	282	ERAKRTLSSSTQASL	1634.88	6His-Hsp70 W90F (pH 5.3)	0.25	5.00844	0.074947	4.27601
		268	282	ERAKRTLSSSTQASL	1634.88	6His-Hsp70 W90F (pH 5.3)	1	5.73165	0.032378	4.2696
		268	282	ERAKRTLSSSTQASL	1634.88	6His-Hsp70 W90F (pH 5.3)	2	6.02816	0	4.26987
		268	282	ERAKRTLSSSTQASL	1634.88	6His-Hsp70 W90F (pH 5.3)	5	6.83546	0	4.27589
		268	282	ERAKRTLSSSTQASL	1634.88	6His-Hsp70 W90F (pH 5.3)	10	7.55181	0	4.27812
		268	282	ERAKRTLSSSTQASL	1634.88	6His-Hsp70 W90F (pH 7.4)	0.083	4.41223	0	4.09118
		268	282	ERAKRTLSSSTQASL	1634.88	6His-Hsp70 W90F (pH 7.4)	0.25	4.6414	0.075612	4.28184
		268	282	ERAKRTLSSSTQASL	1634.88	6His-Hsp70 W90F (pH 7.4)	1	5.21764	0.15579	4.23826
		268	282	ERAKRTLSSSTQASL	1634.88	6His-Hsp70 W90F (pH 7.4)	2	5.22058	0	4.27948
		268	282	ERAKRTLSSSTQASL	1634.88	6His-Hsp70 W90F (pH 7.4)	5	5.73478	0	4.27857
		268	282	ERAKRTLSSSTQASL	1634.88	6His-Hsp70 W90F (pH 7.4)	10	5.96106	0	4.27944
		268	282	ERAKRTLSSSTQASL	1634.88	6His-Hsp70 W90F (pH 7.4)	100	7.39928	0	4.27958
		268	282	ERAKRTLSSSTQASL	1634.88	6His-Hsp70 W90F (pH 7.4)	1000	7.97422	0	4.27074
		268	282	ERAKRTLSSSTQASL	1634.88	6His-Hsp70 WT (pH 5.3)	0.083	4.18258	0	4.28904
		268	282	ERAKRTLSSSTQASL	1634.88	6His-Hsp70 WT (pH 5.3)	0.25	4.96075	0.061498	4.27473
		268	282	ERAKRTLSSSTQASL	1634.88	6His-Hsp70 WT (pH 5.3)	1	5.75573	0.090724	4.27487
		268	282	ERAKRTLSSSTQASL	1634.88	6His-Hsp70 WT (pH 5.3)	2	5.87609	0	4.26756
		268	282	ERAKRTLSSSTQASL	1634.88	6His-Hsp70 WT (pH 5.3)	5	6.83657	0	4.27554
		268	282	ERAKRTLSSSTQASL	1634.88	6His-Hsp70 WT (pH 5.3)	10	7.33284	0	4.2805
		268	282	ERAKRTLSSSTQASL	1634.88	6His-Hsp70 WT (pH 7.4)	0.083	4.00466	0	4.27885
		268	282	ERAKRTLSSSTQASL	1634.88	6His-Hsp70 WT (pH 7.4)	0.25	4.51858	0.040435	4.28177
		268	282	ERAKRTLSSSTQASL	1634.88	6His-Hsp70 WT (pH 7.4)	1	4.98726	0.032144	4.27716
		268	282	ERAKRTLSSSTQASL	1634.88	6His-Hsp70 WT (pH 7.4)	2	5.0736	0	4.27866
		268	282	ERAKRTLSSSTQASL	1634.88	6His-Hsp70 WT (pH 7.4)	5	5.50492	0	4.27819
		268	282	ERAKRTLSSSTQASL	1634.88	6His-Hsp70 WT (pH 7.4)	10	5.81027	0	4.2738
		268	282	ERAKRTLSSSTQASL	1634.88	6His-Hsp70 WT (pH 7.4)	100	7.43276	0	4.25803
		268	282	ERAKRTLSSSTQASL	1634.88	6His-Hsp70 WT (pH 7.4)	1000	7.80226	0	4.27459
		268	282	ERAKRTLSSSTQASL	1634.88	Maximally labelled state	1000	8.1622	0.0332	4.2759
	52	269	282	RAKRTLSSSTQASL	1505.84	6His-Hsp70 W90F (pH 5.3)	0.083	3.66138	0	4.17929
		269	282	RAKRTLSSSTQASL	1505.84	6His-Hsp70 W90F (pH 5.3)	0.25	4.51857	0.051061	4.19241
		269	282	RAKRTLSSSTQASL	1505.84	6His-Hsp70 W90F (pH 5.3)	1	5.06745	0.020885	4.18518
		269	282	RAKRTLSSSTQASL	1505.84	6His-Hsp70 W90F (pH 5.3)	2	5.23617	0	4.1814
		269	282	RAKRTLSSSTQASL	1505.84	6His-Hsp70 W90F (pH 5.3)	5	5.94155	0	4.18893
		269	282	RAKRTLSSSTQASL	1505.84	6His-Hsp70 W90F (pH 5.3)	10	6.6796	0	4.19183
		269	282	RAKRTLSSSTQASL	1505.84	6His-Hsp70 W90F (pH 7.4)	0.083	3.47584	0	4.18666
		269	282	RAKRTLSSSTQASL	1505.84	6His-Hsp70 W90F (pH 7.4)	0.25	4.10863	0.037355	4.19655
		269	282	RAKRTLSSSTQASL	1505.84	6His-Hsp70 W90F (pH 7.4)	1	4.56249	0.011087	4.18091
		269	282	RAKRTLSSSTQASL	1505.84	6His-Hsp70 W90F (pH 7.4)	2	4.56485	0	4.18362
		269	282	RAKRTLSSSTQASL	1505.84	6His-Hsp70 W90F (pH 7.4)	5	5.02943	0	4.18342
		269	282	RAKRTLSSSTQASL	1505.84	6His-Hsp70 W90F (pH 7.4)	10	5.19502	0	4.19105
		269	282	RAKRTLSSSTQASL	1505.84	6His-Hsp70 W90F (pH 7.4)	100	6.62181	0	4.18605
		269	282	RAKRTLSSSTQASL	1505.84	6His-Hsp70 W90F (pH 7.4)	1000	7.08495	0	4.18002
		269	282	RAKRTLSSSTQASL	1505.84	6His-Hsp70 WT (pH 5.3)	0.083	3.61648	0	4.1966
		269	282	RAKRTLSSSTQASL	1505.84	6His-Hsp70 WT (pH 5.3)	0.25	4.46775	0.042062	4.18825
		269	282	RAKRTLSSSTQASL	1505.84	6His-Hsp70 WT (pH 5.3)	1	5.06902	0.026801	4.18383
		269	282	RAKRTLSSSTQASL	1505.84	6His-Hsp70 WT (pH 5.3)	2	5.19626	0	4.17583
		269	282	RAKRTLSSSTQASL	1505.84	6His-Hsp70 WT (pH 5.3)	5	5.99883	0	4.17675
		269	282	RAKRTLSSSTQASL	1505.84	6His-Hsp70 WT (pH 5.3)	10	6.56824	0	4.18094
		269	282	RAKRTLSSSTQASL	1505.84	6His-Hsp70 WT (pH 7.4)	0.083	3.50139	0	4.19175
		269	282	RAKRTLSSSTQASL	1505.84	6His-Hsp70 WT (pH 7.4)	0.25	3.9779	0.087938	4.19108
		269	282	RAKRTLSSSTQASL	1505.84	6His-Hsp70 WT (pH 7.4)	1	4.42644	0.04458	4.18712
		269	282	RAKRTLSSSTQASL	1505.84	6His-Hsp70 WT (pH 7.4)	2	4.45908	0	4.18862
		269	282	RAKRTLSSSTQASL	1505.84	6His-Hsp70 WT (pH 7.4)	5	4.87192	0	4.1823
		269	282	RAKRTLSSSTQASL	1505.84	6His-Hsp70 WT (pH 7.4)	10	5.13272	0	4.17736
		269	282	RAKRTLSSSTQASL	1505.84	6His-Hsp70 WT (pH 7.4)	100	6.42456	0	4.17746
		269	282	RAKRTLSSSTQASL	1505.84	6His-Hsp70 WT (pH 7.4)	1000	7.03124	0	4.18713
		269	282	RAKRTLSSSTQASL	1505.84	Maximally labelled state	1000	7.601	0.0714	4.18568
	53	284	301	IDSLFEGIDFYTSITRAR	2104.07	6His-Hsp70 W90F (pH 5.3)	0.083	2.90002	0	6.17906
		284	301	IDSLFEGIDFYTSITRAR	2104.07	6His-Hsp70 W90F (pH 5.3)	0.25	3.34683	0.071326	6.18968
		284	301	IDSLFEGIDFYTSITRAR	2104.07	6His-Hsp70 W90F (pH 5.3)	1	3.96776	0.176737	6.18236
		284	301	IDSLFEGIDFYTSITRAR	2104.07	6His-Hsp70 W90F (pH 5.3)	2	4.08237	0	6.18088
		284	301	IDSLFEGIDFYTSITRAR	2104.07	6His-Hsp70 W90F (pH 5.3)	5	4.47034	0	6.18893
		284	301	IDSLFEGIDFYTSITRAR	2104.07	6His-Hsp70 W90F (pH 5.3)	10	4.42127	0	6.18751
		284	301	IDSLFEGIDFYTSITRAR	2104.07	6His-Hsp70 W90F (pH 7.4)	0.083	2.84453	0	6.18414
		284	301	IDSLFEGIDFYTSITRAR	2104.07	6His-Hsp70 W90F (pH 7.4)	0.25	3.38947	0.060982	6.18795
		284	301	IDSLFEGIDFYTSITRAR	2104.07	6His-Hsp70 W90F (pH 7.4)	1	3.78748	0.102378	6.175
		284	301	IDSLFEGIDFYTSITRAR	2104.07	6His-Hsp70 W90F (pH 7.4)	2	4.19177	0	6.17068
		284	301	IDSLFEGIDFYTSITRAR	2104.07	6His-Hsp70 W90F (pH 7.4)	5	4.24468	0	6.18917
		284	301	IDSLFEGIDFYTSITRAR	2104.07	6His-Hsp70 W90F (pH 7.4)	10	4.3089	0	6.18345
		284	301	IDSLFEGIDFYTSITRAR	2104.07	6His-Hsp70 W90F (pH 7.4)	100	5.39335	0	6.18751
		284	301	IDSLFEGIDFYTSITRAR	2104.07	6His-Hsp70 W90F (pH 7.4)	1000	6.73151	0	6.1805
		284	301	IDSLFEGIDFYTSITRAR	2104.07	6His-Hsp70 WT (pH 5.3)	0.083	2.91041	0	6.19296
		284	301	IDSLFEGIDFYTSITRAR	2104.07	6His-Hsp70 WT (pH 5.3)	0.25	3.43074	0.026334	6.18349
		284	301	IDSLFEGIDFYTSITRAR	2104.07	6His-Hsp70 WT (pH 5.3)	1	3.80825	0.048703	6.18456
		284	301	IDSLFEGIDFYTSITRAR	2104.07	6His-Hsp70 WT (pH 5.3)	2	3.92227	0	6.18519
		284	301	IDSLFEGIDFYTSITRAR	2104.07	6His-Hsp70 WT (pH 5.3)	5	4.35445	0	6.1914
		284	301	IDSLFEGIDFYTSITRAR	2104.07	6His-Hsp70 WT (pH 5.3)	10	4.56321	0	6.18653
		284	301	IDSLFEGIDFYTSITRAR	2104.07	6His-Hsp70 WT (pH 7.4)	0.083	2.76779	0	6.19613
		284	301	IDSLFEGIDFYTSITRAR	2104.07	6His-Hsp70 WT (pH 7.4)	0.25	3.44246	0.016281	6.18769
		284	301	IDSLFEGIDFYTSITRAR	2104.07	6His-Hsp70 WT (pH 7.4)	1	3.8305	0.049051	6.19093
		284	301	IDSLFEGIDFYTSITRAR	2104.07	6His-Hsp70 WT (pH 7.4)	2	3.89427	0	6.18252
		284	301	IDSLFEGIDFYTSITRAR	2104.07	6His-Hsp70 WT (pH 7.4)	5	4.1594	0	6.18524
		284	301	IDSLFEGIDFYTSITRAR	2104.07	6His-Hsp70 WT (pH 7.4)	10	4.41904	0	6.18781
		284	301	IDSLFEGIDFYTSITRAR	2104.07	6His-Hsp70 WT (pH 7.4)	100	5.25973	0	6.17937
		284	301	IDSLFEGIDFYTSITRAR	2104.07	6His-Hsp70 WT (pH 7.4)	1000	6.51441	0	6.18318
		284	301	IDSLFEGIDFYTSITRAR	2104.07	Maximally labelled state	1000	11.931	0.02659	6.17235
	54	294	302	YTSITRARF	1114.6	6His-Hsp70 W90F (pH 5.3)	0.083	1.51325	0	5.32734
		294	302	YTSITRARF	1114.6	6His-Hsp70 W90F (pH 5.3)	0.25	2.08391	0.057348	5.32859
		294	302	YTSITRARF	1114.6	6His-Hsp70 W90F (pH 5.3)	1	2.82239	0.039523	5.326
		294	302	YTSITRARF	1114.6	6His-Hsp70 W90F (pH 5.3)	2	3.00072	0	5.32336
		294	302	YTSITRARF	1114.6	6His-Hsp70 W90F (pH 5.3)	5	3.49794	0	5.33147
		294	302	YTSITRARF	1114.6	6His-Hsp70 W90F (pH 5.3)	10	3.92389	0	5.33383
		294	302	YTSITRARF	1114.6	6His-Hsp70 W90F (pH 7.4)	0.083	1.41165	0	5.32382
		294	302	YTSITRARF	1114.6	6His-Hsp70 W90F (pH 7.4)	0.25	1.73131	0.035107	5.33106
		294	302	YTSITRARF	1114.6	6His-Hsp70 W90F (pH 7.4)	1	2.44517	0.009103	5.32232
		294	302	YTSITRARF	1114.6	6His-Hsp70 W90F (pH 7.4)	2	2.72766	0	5.32815
		294	302	YTSITRARF	1114.6	6His-Hsp70 W90F (pH 7.4)	5	2.95804	0	5.33183
		294	302	YTSITRARF	1114.6	6His-Hsp70 W90F (pH 7.4)	10	3.07265	0	5.32594
		294	302	YTSITRARF	1114.6	6His-Hsp70 W90F (pH 7.4)	100	3.63076	0	5.32627
		294	302	YTSITRARF	1114.6	6His-Hsp70 W90F (pH 7.4)	1000	4.50744	0	5.3299
		294	302	YTSITRARF	1114.6	6His-Hsp70 WT (pH 5.3)	0.083	1.49887	0	5.33334
		294	302	YTSITRARF	1114.6	6His-Hsp70 WT (pH 5.3)	0.25	2.04885	0.114914	5.31506
		294	302	YTSITRARF	1114.6	6His-Hsp70 WT (pH 5.3)	1	2.80018	0.035019	5.32481
		294	302	YTSITRARF	1114.6	6His-Hsp70 WT (pH 5.3)	2	2.9901	0	5.32397
		294	302	YTSITRARF	1114.6	6His-Hsp70 WT (pH 5.3)	5	3.40368	0	5.32641
		294	302	YTSITRARF	1114.6	6His-Hsp70 WT (pH 5.3)	10	3.85465	0	5.32987
		294	302	YTSITRARF	1114.6	6His-Hsp70 WT (pH 7.4)	0.083	1.35466	0	5.3358
		294	302	YTSITRARF	1114.6	6His-Hsp70 WT (pH 7.4)	0.25	1.70683	0.046036	5.32252
		294	302	YTSITRARF	1114.6	6His-Hsp70 WT (pH 7.4)	1	2.42857	0.023286	5.32316
		294	302	YTSITRARF	1114.6	6His-Hsp70 WT (pH 7.4)	2	2.71025	0	5.31715
		294	302	YTSITRARF	1114.6	6His-Hsp70 WT (pH 7.4)	5	2.78393	0	5.32713
		294	302	YTSITRARF	1114.6	6His-Hsp70 WT (pH 7.4)	10	2.90677	0	5.32167
		294	302	YTSITRARF	1114.6	6His-Hsp70 WT (pH 7.4)	100	3.51094	0	5.31932
		294	302	YTSITRARF	1114.6	6His-Hsp70 WT (pH 7.4)	1000	4.27706	0	5.32356
		294	302	YTSITRARF	1114.6	Maximally labelled state	1000	4.76274	0.047091	5.32683
	57	294	305	YTSITRARFEEL	1485.77	6His-Hsp70 W90F (pH 5.3)	0.083	1.5525	0	6.08996
		294	305	YTSITRARFEEL	1485.77	6His-Hsp70 W90F (pH 5.3)	0.25	2.08821	0.025739	6.08972
		294	305	YTSITRARFEEL	1485.77	6His-Hsp70 W90F (pH 5.3)	1	2.76503	0.012106	6.09245
		294	305	YTSITRARFEEL	1485.77	6His-Hsp70 W90F (pH 5.3)	2	3.12056	0	6.08142
		294	305	YTSITRARFEEL	1485.77	6His-Hsp70 W90F (pH 5.3)	5	3.49599	0	6.09611
		294	305	YTSITRARFEEL	1485.77	6His-Hsp70 W90F (pH 5.3)	10	3.94665	0	6.09424
		294	305	YTSITRARFEEL	1485.77	6His-Hsp70 W90F (pH 7.4)	0.083	1.40517	0	6.08119
		294	305	YTSITRARFEEL	1485.77	6His-Hsp70 W90F (pH 7.4)	0.25	1.76417	0.046698	6.09487
		294	305	YTSITRARFEEL	1485.77	6His-Hsp70 W90F (pH 7.4)	1	2.49658	0.006033	6.08921
		294	305	YTSITRARFEEL	1485.77	6His-Hsp70 W90F (pH 7.4)	2	2.79355	0	6.08819
		294	305	YTSITRARFEEL	1485.77	6His-Hsp70 W90F (pH 7.4)	5	2.97478	0	6.0938
		294	305	YTSITRARFEEL	1485.77	6His-Hsp70 W90F (pH 7.4)	10	3.14092	0	6.09465
		294	305	YTSITRARFEEL	1485.77	6His-Hsp70 W90F (pH 7.4)	100	3.88109	0	6.0902
		294	305	YTSITRARFEEL	1485.77	6His-Hsp70 W90F (pH 7.4)	1000	5.32108	0	6.09225
		294	305	YTSITRARFEEL	1485.77	6His-Hsp70 WT (pH 5.3)	0.083	1.50671	0	6.0958
		294	305	YTSITRARFEEL	1485.77	6His-Hsp70 WT (pH 5.3)	0.25	2.06246	0.054138	6.0936
		294	305	YTSITRARFEEL	1485.77	6His-Hsp70 WT (pH 5.3)	1	2.77904	0.015944	6.09049
		294	305	YTSITRARFEEL	1485.77	6His-Hsp70 WT (pH 5.3)	2	3.08328	0	6.08611
		294	305	YTSITRARFEEL	1485.77	6His-Hsp70 WT (pH 5.3)	5	3.42827	0	6.09435
		294	305	YTSITRARFEEL	1485.77	6His-Hsp70 WT (pH 5.3)	10	3.91818	0	6.09185
		294	305	YTSITRARFEEL	1485.77	6His-Hsp70 WT (pH 7.4)	0.083	1.39444	0	6.10172
		294	305	YTSITRARFEEL	1485.77	6His-Hsp70 WT (pH 7.4)	0.25	1.74151	0.003816	6.08971
		294	305	YTSITRARFEEL	1485.77	6His-Hsp70 WT (pH 7.4)	1	2.47969	0.026372	6.08913
		294	305	YTSITRARFEEL	1485.77	6His-Hsp70 WT (pH 7.4)	2	2.76267	0	6.086
		294	305	YTSITRARFEEL	1485.77	6His-Hsp70 WT (pH 7.4)	5	2.87015	0	6.09415
		294	305	YTSITRARFEEL	1485.77	6His-Hsp70 WT (pH 7.4)	10	3.05078	0	6.09435
		294	305	YTSITRARFEEL	1485.77	6His-Hsp70 WT (pH 7.4)	100	3.71426	0	6.08571
		294	305	YTSITRARFEEL	1485.77	6His-Hsp70 WT (pH 7.4)	1000	5.09249	0	6.092
	55	295	302	TSITRARF	951.537	6His-Hsp70 W90F (pH 5.3)	0.083	1.72104	0	5.32902
		295	302	TSITRARF	951.537	6His-Hsp70 W90F (pH 5.3)	0.25	2.07271	0.016039	5.32454
		295	302	TSITRARF	951.537	6His-Hsp70 W90F (pH 5.3)	1	2.71005	0.044585	5.3333
		295	302	TSITRARF	951.537	6His-Hsp70 W90F (pH 5.3)	2	2.85389	0	5.32962
		295	302	TSITRARF	951.537	6His-Hsp70 W90F (pH 5.3)	5	3.28382	0	5.33321
		295	302	TSITRARF	951.537	6His-Hsp70 W90F (pH 5.3)	10	3.5387	0	5.332
		295	302	TSITRARF	951.537	6His-Hsp70 W90F (pH 7.4)	0.083	1.53427	0	5.31477
		295	302	TSITRARF	951.537	6His-Hsp70 W90F (pH 7.4)	0.25	1.77608	0.013682	5.33253
		295	302	TSITRARF	951.537	6His-Hsp70 W90F (pH 7.4)	1	2.44773	0.019905	5.32883
		295	302	TSITRARF	951.537	6His-Hsp70 W90F (pH 7.4)	2	2.63092	0	5.32966
		295	302	TSITRARF	951.537	6His-Hsp70 W90F (pH 7.4)	5	2.87263	0	5.33211
		295	302	TSITRARF	951.537	6His-Hsp70 W90F (pH 7.4)	10	2.95824	0	5.33329
		295	302	TSITRARF	951.537	6His-Hsp70 W90F (pH 7.4)	100	3.37972	0	5.33038
		295	302	TSITRARF	951.537	6His-Hsp70 W90F (pH 7.4)	1000	4.03716	0	5.33041
		295	302	TSITRARF	951.537	6His-Hsp70 WT (pH 5.3)	0.083	1.66648	0	5.33182
		295	302	TSITRARF	951.537	6His-Hsp70 WT (pH 5.3)	0.25	2.03869	0.037694	5.32539
		295	302	TSITRARF	951.537	6His-Hsp70 WT (pH 5.3)	1	2.67392	0.056726	5.33039
		295	302	TSITRARF	951.537	6His-Hsp70 WT (pH 5.3)	2	2.76305	0	5.32663
		295	302	TSITRARF	951.537	6His-Hsp70 WT (pH 5.3)	5	3.19383	0	5.32971
		295	302	TSITRARF	951.537	6His-Hsp70 WT (pH 5.3)	10	3.48175	0	5.33181
		295	302	TSITRARF	951.537	6His-Hsp70 WT (pH 7.4)	0.083	1.40976	0	5.33915
		295	302	TSITRARF	951.537	6His-Hsp70 WT (pH 7.4)	0.25	1.77868	0.024758	5.32821
		295	302	TSITRARF	951.537	6His-Hsp70 WT (pH 7.4)	1	2.35711	0.055913	5.32736
		295	302	TSITRARF	951.537	6His-Hsp70 WT (pH 7.4)	2	2.51988	0	5.33137
		295	302	TSITRARF	951.537	6His-Hsp70 WT (pH 7.4)	5	2.73714	0	5.32702
		295	302	TSITRARF	951.537	6His-Hsp70 WT (pH 7.4)	10	2.8732	0	5.3321
		295	302	TSITRARF	951.537	6His-Hsp70 WT (pH 7.4)	100	3.33336	0	5.32291
		295	302	TSITRARF	951.537	6His-Hsp70 WT (pH 7.4)	1000	3.9394	0	5.33428
		295	302	TSITRARF	951.537	Maximally labelled state	1000	4.56362	0.043658	5.32817
	56	296	302	SITRARF	850.489	6His-Hsp70 W90F (pH 5.3)	0.083	1.60892	0	5.32913
		296	302	SITRARF	850.489	6His-Hsp70 W90F (pH 5.3)	0.25	2.10585	0.049022	5.32726
		296	302	SITRARF	850.489	6His-Hsp70 W90F (pH 5.3)	1	2.71423	0.046968	5.33316
		296	302	SITRARF	850.489	6His-Hsp70 W90F (pH 5.3)	2	2.89864	0	5.33031
		296	302	SITRARF	850.489	6His-Hsp70 W90F (pH 5.3)	5	3.2069	0	5.3338
		296	302	SITRARF	850.489	6His-Hsp70 W90F (pH 5.3)	10	3.5947	0	5.33433
		296	302	SITRARF	850.489	6His-Hsp70 W90F (pH 7.4)	0.083	1.4341	0	5.32079
		296	302	SITRARF	850.489	6His-Hsp70 W90F (pH 7.4)	0.25	1.76442	0.034817	5.33456
		296	302	SITRARF	850.489	6His-Hsp70 W90F (pH 7.4)	1	2.43306	0.048121	5.33052
		296	302	SITRARF	850.489	6His-Hsp70 W90F (pH 7.4)	2	2.62487	0	5.32897
		296	302	SITRARF	850.489	6His-Hsp70 W90F (pH 7.4)	5	2.83719	0	5.33383
		296	302	SITRARF	850.489	6His-Hsp70 W90F (pH 7.4)	10	3.04816	0	5.3347
		296	302	SITRARF	850.489	6His-Hsp70 W90F (pH 7.4)	100	3.40024	0	5.33265
		296	302	SITRARF	850.489	6His-Hsp70 W90F (pH 7.4)	1000	4.02892	0	5.33052
		296	302	SITRARF	850.489	6His-Hsp70 WT (pH 5.3)	0.083	1.55732	0	5.33694
		296	302	SITRARF	850.489	6His-Hsp70 WT (pH 5.3)	0.25	2.00875	0.039367	5.32695
		296	302	SITRARF	850.489	6His-Hsp70 WT (pH 5.3)	1	2.68267	0.036394	5.32932
		296	302	SITRARF	850.489	6His-Hsp70 WT (pH 5.3)	2	2.80408	0	5.32701
		296	302	SITRARF	850.489	6His-Hsp70 WT (pH 5.3)	5	3.13351	0	5.33146
		296	302	SITRARF	850.489	6His-Hsp70 WT (pH 5.3)	10	3.49225	0	5.33235
		296	302	SITRARF	850.489	6His-Hsp70 WT (pH 7.4)	0.083	1.35008	0	5.33834
		296	302	SITRARF	850.489	6His-Hsp70 WT (pH 7.4)	0.25	1.75523	0.034478	5.33299
		296	302	SITRARF	850.489	6His-Hsp70 WT (pH 7.4)	1	2.37564	0.0255	5.32799
		296	302	SITRARF	850.489	6His-Hsp70 WT (pH 7.4)	2	2.53741	0	5.33048
		296	302	SITRARF	850.489	6His-Hsp70 WT (pH 7.4)	5	2.68904	0	5.32701
		296	302	SITRARF	850.489	6His-Hsp70 WT (pH 7.4)	10	2.9469	0	5.32797
		296	302	SITRARF	850.489	6His-Hsp70 WT (pH 7.4)	100	3.32873	0	5.32579
		296	302	SITRARF	850.489	6His-Hsp70 WT (pH 7.4)	1000	3.98635	0	5.33052
		296	302	SITRARF	850.489	Maximally labelled state	1000	4.47285	0.037174	5.32647
	58	310	323	FRSTLEPVEKALRD	1660.9	6His-Hsp70 W90F (pH 5.3)	0.083	0.97999	0	5.55104
		310	323	FRSTLEPVEKALRD	1660.9	6His-Hsp70 W90F (pH 5.3)	0.25	1.25262	0.051735	5.54197
		310	323	FRSTLEPVEKALRD	1660.9	6His-Hsp70 W90F (pH 5.3)	1	1.86666	0.057878	5.53886
		310	323	FRSTLEPVEKALRD	1660.9	6His-Hsp70 W90F (pH 5.3)	2	2.14216	0	5.54308
		310	323	FRSTLEPVEKALRD	1660.9	6His-Hsp70 W90F (pH 5.3)	5	2.75455	0	5.53971
		310	323	FRSTLEPVEKALRD	1660.9	6His-Hsp70 W90F (pH 5.3)	10	2.93212	0	5.54177
		310	323	FRSTLEPVEKALRD	1660.9	6His-Hsp70 W90F (pH 7.4)	0.083	0.960521	0	5.53606
		310	323	FRSTLEPVEKALRD	1660.9	6His-Hsp70 W90F (pH 7.4)	0.25	1.17129	0.019328	5.54947
		310	323	FRSTLEPVEKALRD	1660.9	6His-Hsp70 W90F (pH 7.4)	1	1.58155	0.07818	5.53719
		310	323	FRSTLEPVEKALRD	1660.9	6His-Hsp70 W90F (pH 7.4)	2	2.01033	0	5.54681
		310	323	FRSTLEPVEKALRD	1660.9	6His-Hsp70 W90F (pH 7.4)	5	2.37386	0	5.54537
		310	323	FRSTLEPVEKALRD	1660.9	6His-Hsp70 W90F (pH 7.4)	10	2.65094	0	5.53952
		310	323	FRSTLEPVEKALRD	1660.9	6His-Hsp70 W90F (pH 7.4)	100	3.778	0	5.53658
		310	323	FRSTLEPVEKALRD	1660.9	6His-Hsp70 W90F (pH 7.4)	1000	4.56684	0	5.52828
		310	323	FRSTLEPVEKALRD	1660.9	6His-Hsp70 WT (pH 5.3)	0.083	0.984756	0	5.55356
		310	323	FRSTLEPVEKALRD	1660.9	6His-Hsp70 WT (pH 5.3)	0.25	1.31871	0.028176	5.53714
		310	323	FRSTLEPVEKALRD	1660.9	6His-Hsp70 WT (pH 5.3)	1	1.83141	0.048188	5.53486
		310	323	FRSTLEPVEKALRD	1660.9	6His-Hsp70 WT (pH 5.3)	2	2.20098	0	5.52339
		310	323	FRSTLEPVEKALRD	1660.9	6His-Hsp70 WT (pH 5.3)	5	2.66578	0	5.53988
		310	323	FRSTLEPVEKALRD	1660.9	6His-Hsp70 WT (pH 5.3)	10	2.99735	0	5.54763
		310	323	FRSTLEPVEKALRD	1660.9	6His-Hsp70 WT (pH 7.4)	0.083	0.956936	0	5.55031
		310	323	FRSTLEPVEKALRD	1660.9	6His-Hsp70 WT (pH 7.4)	0.25	1.22904	0.065164	5.54284
		310	323	FRSTLEPVEKALRD	1660.9	6His-Hsp70 WT (pH 7.4)	1	1.62834	0.037158	5.54062
		310	323	FRSTLEPVEKALRD	1660.9	6His-Hsp70 WT (pH 7.4)	2	1.87048	0	5.54144
		310	323	FRSTLEPVEKALRD	1660.9	6His-Hsp70 WT (pH 7.4)	5	2.32435	0	5.53698
		310	323	FRSTLEPVEKALRD	1660.9	6His-Hsp70 WT (pH 7.4)	10	2.63712	0	5.53189
		310	323	FRSTLEPVEKALRD	1660.9	6His-Hsp70 WT (pH 7.4)	100	3.72755	0	5.53131
		310	323	FRSTLEPVEKALRD	1660.9	6His-Hsp70 WT (pH 7.4)	1000	4.49946	0	5.53132
		310	323	FRSTLEPVEKALRD	1660.9	Maximally labelled state	1000	7.21948	0.032845	5.51058
	59	310	326	FRSTLEPVEKALRDAKL	1973.12	6His-Hsp70 W90F (pH 5.3)	0.083	1.02835	0	6.4683
		310	326	FRSTLEPVEKALRDAKL	1973.12	6His-Hsp70 W90F (pH 5.3)	0.25	1.38858	0.036379	6.47173
		310	326	FRSTLEPVEKALRDAKL	1973.12	6His-Hsp70 W90F (pH 5.3)	1	1.86379	0.1055	6.46858
		310	326	FRSTLEPVEKALRDAKL	1973.12	6His-Hsp70 W90F (pH 5.3)	2	2.17475	0	6.4635
		310	326	FRSTLEPVEKALRDAKL	1973.12	6His-Hsp70 W90F (pH 5.3)	5	2.77398	0	6.47131
		310	326	FRSTLEPVEKALRDAKL	1973.12	6His-Hsp70 W90F (pH 5.3)	10	2.95324	0	6.4684
		310	326	FRSTLEPVEKALRDAKL	1973.12	6His-Hsp70 W90F (pH 7.4)	0.083	0.996881	0	6.4711
		310	326	FRSTLEPVEKALRDAKL	1973.12	6His-Hsp70 W90F (pH 7.4)	0.25	1.30215	0.056173	6.47423
		310	326	FRSTLEPVEKALRDAKL	1973.12	6His-Hsp70 W90F (pH 7.4)	1	1.5495	0.045733	6.46781
		310	326	FRSTLEPVEKALRDAKL	1973.12	6His-Hsp70 W90F (pH 7.4)	2	1.93706	0	6.46732
		310	326	FRSTLEPVEKALRDAKL	1973.12	6His-Hsp70 W90F (pH 7.4)	5	2.47216	0	6.46338
		310	326	FRSTLEPVEKALRDAKL	1973.12	6His-Hsp70 W90F (pH 7.4)	10	2.57143	0	6.46533
		310	326	FRSTLEPVEKALRDAKL	1973.12	6His-Hsp70 W90F (pH 7.4)	100	4.34263	0	6.46517
		310	326	FRSTLEPVEKALRDAKL	1973.12	6His-Hsp70 W90F (pH 7.4)	1000	5.55885	0	6.46478
		310	326	FRSTLEPVEKALRDAKL	1973.12	6His-Hsp70 WT (pH 5.3)	0.083	0.985905	0	6.47377
		310	326	FRSTLEPVEKALRDAKL	1973.12	6His-Hsp70 WT (pH 5.3)	0.25	1.39779	0.029649	6.47291
		310	326	FRSTLEPVEKALRDAKL	1973.12	6His-Hsp70 WT (pH 5.3)	1	1.75094	0.063401	6.46751
		310	326	FRSTLEPVEKALRDAKL	1973.12	6His-Hsp70 WT (pH 5.3)	2	2.00568	0	6.46529
		310	326	FRSTLEPVEKALRDAKL	1973.12	6His-Hsp70 WT (pH 5.3)	5	2.7027	0	6.46506
		310	326	FRSTLEPVEKALRDAKL	1973.12	6His-Hsp70 WT (pH 5.3)	10	3.04348	0	6.46916
		310	326	FRSTLEPVEKALRDAKL	1973.12	6His-Hsp70 WT (pH 7.4)	0.083	1.10556	0	6.47575
		310	326	FRSTLEPVEKALRDAKL	1973.12	6His-Hsp70 WT (pH 7.4)	0.25	1.45541	0.06497	6.47231
		310	326	FRSTLEPVEKALRDAKL	1973.12	6His-Hsp70 WT (pH 7.4)	1	1.69263	0.008564	6.46568
		310	326	FRSTLEPVEKALRDAKL	1973.12	6His-Hsp70 WT (pH 7.4)	2	1.93417	0	6.46322
		310	326	FRSTLEPVEKALRDAKL	1973.12	6His-Hsp70 WT (pH 7.4)	5	2.42625	0	6.46521
		310	326	FRSTLEPVEKALRDAKL	1973.12	6His-Hsp70 WT (pH 7.4)	10	2.69136	0	6.45933
		310	326	FRSTLEPVEKALRDAKL	1973.12	6His-Hsp70 WT (pH 7.4)	100	4.29021	0	6.45583
		310	326	FRSTLEPVEKALRDAKL	1973.12	6His-Hsp70 WT (pH 7.4)	1000	5.48893	0	6.45963
		310	326	FRSTLEPVEKALRDAKL	1973.12	Maximally labelled state	1000	9.06187	0.028341	6.44165
	60	310	333	FRSTLEPVEKALRDAKLDKAQIHD	2780.51	6His-Hsp70 W90F (pH 5.3)	0.083	2.97421	0	5.81015
		310	333	FRSTLEPVEKALRDAKLDKAQIHD	2780.51	6His-Hsp70 W90F (pH 5.3)	0.25	3.61381	0.053689	5.80028
		310	333	FRSTLEPVEKALRDAKLDKAQIHD	2780.51	6His-Hsp70 W90F (pH 5.3)	1	4.30049	0.086985	5.8033
		310	333	FRSTLEPVEKALRDAKLDKAQIHD	2780.51	6His-Hsp70 W90F (pH 5.3)	2	4.8229	0	5.79603
		310	333	FRSTLEPVEKALRDAKLDKAQIHD	2780.51	6His-Hsp70 W90F (pH 5.3)	5	5.52742	0	5.81
		310	333	FRSTLEPVEKALRDAKLDKAQIHD	2780.51	6His-Hsp70 W90F (pH 5.3)	10	6.04038	0	5.80956
		310	333	FRSTLEPVEKALRDAKLDKAQIHD	2780.51	6His-Hsp70 W90F (pH 7.4)	0.083	2.69775	0	5.80096
		310	333	FRSTLEPVEKALRDAKLDKAQIHD	2780.51	6His-Hsp70 W90F (pH 7.4)	0.25	3.09405	0.070239	5.80643
		310	333	FRSTLEPVEKALRDAKLDKAQIHD	2780.51	6His-Hsp70 W90F (pH 7.4)	1	3.54121	0.063432	5.80201
		310	333	FRSTLEPVEKALRDAKLDKAQIHD	2780.51	6His-Hsp70 W90F (pH 7.4)	2	4.24661	0	5.80501
		310	333	FRSTLEPVEKALRDAKLDKAQIHD	2780.51	6His-Hsp70 W90F (pH 7.4)	5	4.79288	0	5.8067
		310	333	FRSTLEPVEKALRDAKLDKAQIHD	2780.51	6His-Hsp70 W90F (pH 7.4)	10	5.13549	0	5.80102
		310	333	FRSTLEPVEKALRDAKLDKAQIHD	2780.51	6His-Hsp70 W90F (pH 7.4)	100	7.91121	0	5.80106
		310	333	FRSTLEPVEKALRDAKLDKAQIHD	2780.51	6His-Hsp70 W90F (pH 7.4)	1000	9.52879	0	5.78822
		310	333	FRSTLEPVEKALRDAKLDKAQIHD	2780.51	6His-Hsp70 WT (pH 5.3)	0.083	3.01535	0	5.81676
		310	333	FRSTLEPVEKALRDAKLDKAQIHD	2780.51	6His-Hsp70 WT (pH 5.3)	0.25	3.62523	0.085398	5.80278
		310	333	FRSTLEPVEKALRDAKLDKAQIHD	2780.51	6His-Hsp70 WT (pH 5.3)	1	4.29547	0.12167	5.8037
		310	333	FRSTLEPVEKALRDAKLDKAQIHD	2780.51	6His-Hsp70 WT (pH 5.3)	2	4.60637	0	5.80342
		310	333	FRSTLEPVEKALRDAKLDKAQIHD	2780.51	6His-Hsp70 WT (pH 5.3)	5	5.66196	0	5.7933
		310	333	FRSTLEPVEKALRDAKLDKAQIHD	2780.51	6His-Hsp70 WT (pH 5.3)	10	6.08737	0	5.80513
		310	333	FRSTLEPVEKALRDAKLDKAQIHD	2780.51	6His-Hsp70 WT (pH 7.4)	0.083	2.70452	0	5.81088
		310	333	FRSTLEPVEKALRDAKLDKAQIHD	2780.51	6His-Hsp70 WT (pH 7.4)	0.25	3.14557	0.050766	5.80656
		310	333	FRSTLEPVEKALRDAKLDKAQIHD	2780.51	6His-Hsp70 WT (pH 7.4)	1	3.73985	0.104529	5.79825
		310	333	FRSTLEPVEKALRDAKLDKAQIHD	2780.51	6His-Hsp70 WT (pH 7.4)	2	4.21514	0	5.80229
		310	333	FRSTLEPVEKALRDAKLDKAQIHD	2780.51	6His-Hsp70 WT (pH 7.4)	5	4.7456	0	5.80069
		310	333	FRSTLEPVEKALRDAKLDKAQIHD	2780.51	6His-Hsp70 WT (pH 7.4)	10	5.21194	0	5.79204
		310	333	FRSTLEPVEKALRDAKLDKAQIHD	2780.51	6His-Hsp70 WT (pH 7.4)	100	7.71331	0	5.79776
		310	333	FRSTLEPVEKALRDAKLDKAQIHD	2780.51	6His-Hsp70 WT (pH 7.4)	1000	9.21015	0	5.80149
		310	333	FRSTLEPVEKALRDAKLDKAQIHD	2780.51	Maximally labelled state	1000	13.1595	0.095606	5.78709
	61	310	336	FRSTLEPVEKALRDAKLDKAQIHDLVL	3105.74	6His-Hsp70 W90F (pH 5.3)	0.083	3.11881	0	6.58076
		310	336	FRSTLEPVEKALRDAKLDKAQIHDLVL	3105.74	6His-Hsp70 W90F (pH 5.3)	0.25	3.92745	0.032866	6.58313
		310	336	FRSTLEPVEKALRDAKLDKAQIHDLVL	3105.74	6His-Hsp70 W90F (pH 5.3)	1	5.0432	0.08193	6.57751
		310	336	FRSTLEPVEKALRDAKLDKAQIHDLVL	3105.74	6His-Hsp70 W90F (pH 5.3)	2	5.59767	0	6.57122
		310	336	FRSTLEPVEKALRDAKLDKAQIHDLVL	3105.74	6His-Hsp70 W90F (pH 5.3)	5	6.24981	0	6.57879
		310	336	FRSTLEPVEKALRDAKLDKAQIHDLVL	3105.74	6His-Hsp70 W90F (pH 5.3)	10	7.0518	0	6.57612
		310	336	FRSTLEPVEKALRDAKLDKAQIHDLVL	3105.74	6His-Hsp70 W90F (pH 7.4)	0.083	2.86762	0	6.56809
		310	336	FRSTLEPVEKALRDAKLDKAQIHDLVL	3105.74	6His-Hsp70 W90F (pH 7.4)	0.25	3.18339	0.079529	6.58251
		310	336	FRSTLEPVEKALRDAKLDKAQIHDLVL	3105.74	6His-Hsp70 W90F (pH 7.4)	1	3.95315	0.084152	6.57674
		310	336	FRSTLEPVEKALRDAKLDKAQIHDLVL	3105.74	6His-Hsp70 W90F (pH 7.4)	2	4.6915	0	6.57707
		310	336	FRSTLEPVEKALRDAKLDKAQIHDLVL	3105.74	6His-Hsp70 W90F (pH 7.4)	5	5.49712	0	6.57592
		310	336	FRSTLEPVEKALRDAKLDKAQIHDLVL	3105.74	6His-Hsp70 W90F (pH 7.4)	10	5.92791	0	6.57506
		310	336	FRSTLEPVEKALRDAKLDKAQIHDLVL	3105.74	6His-Hsp70 W90F (pH 7.4)	100	8.8823	0	6.5742
		310	336	FRSTLEPVEKALRDAKLDKAQIHDLVL	3105.74	6His-Hsp70 W90F (pH 7.4)	1000	11.0465	0	6.56686
		310	336	FRSTLEPVEKALRDAKLDKAQIHDLVL	3105.74	6His-Hsp70 WT (pH 5.3)	0.083	3.18742	0	6.58601
		310	336	FRSTLEPVEKALRDAKLDKAQIHDLVL	3105.74	6His-Hsp70 WT (pH 5.3)	0.25	3.93925	0.019956	6.57636
		310	336	FRSTLEPVEKALRDAKLDKAQIHDLVL	3105.74	6His-Hsp70 WT (pH 5.3)	1	4.93928	0.067832	6.58128
		310	336	FRSTLEPVEKALRDAKLDKAQIHDLVL	3105.74	6His-Hsp70 WT (pH 5.3)	2	5.48204	0	6.58194
		310	336	FRSTLEPVEKALRDAKLDKAQIHDLVL	3105.74	6His-Hsp70 WT (pH 5.3)	5	6.27888	0	6.57431
		310	336	FRSTLEPVEKALRDAKLDKAQIHDLVL	3105.74	6His-Hsp70 WT (pH 5.3)	10	7.00741	0	6.5766
		310	336	FRSTLEPVEKALRDAKLDKAQIHDLVL	3105.74	6His-Hsp70 WT (pH 7.4)	0.083	2.81553	0	6.5912
		310	336	FRSTLEPVEKALRDAKLDKAQIHDLVL	3105.74	6His-Hsp70 WT (pH 7.4)	0.25	3.33082	0.007231	6.57527
		310	336	FRSTLEPVEKALRDAKLDKAQIHDLVL	3105.74	6His-Hsp70 WT (pH 7.4)	1	4.06602	0.007947	6.57757
		310	336	FRSTLEPVEKALRDAKLDKAQIHDLVL	3105.74	6His-Hsp70 WT (pH 7.4)	2	4.61609	0	6.57276
		310	336	FRSTLEPVEKALRDAKLDKAQIHDLVL	3105.74	6His-Hsp70 WT (pH 7.4)	5	5.41564	0	6.57355
		310	336	FRSTLEPVEKALRDAKLDKAQIHDLVL	3105.74	6His-Hsp70 WT (pH 7.4)	10	6.03316	0	6.56687
		310	336	FRSTLEPVEKALRDAKLDKAQIHDLVL	3105.74	6His-Hsp70 WT (pH 7.4)	100	8.64908	0	6.57695
		310	336	FRSTLEPVEKALRDAKLDKAQIHDLVL	3105.74	6His-Hsp70 WT (pH 7.4)	1000	10.7143	0	6.57217
		310	336	FRSTLEPVEKALRDAKLDKAQIHDLVL	3105.74	Maximally labelled state	1000	15.5654	0.033766	6.56633
	62	319	333	KALRDAKLDKAQIHD	1721.97	6His-Hsp70 W90F (pH 5.3)	0.083	1.97361	0	3.81595
		319	333	KALRDAKLDKAQIHD	1721.97	6His-Hsp70 W90F (pH 5.3)	0.25	2.39366	0.092195	3.81793
		319	333	KALRDAKLDKAQIHD	1721.97	6His-Hsp70 W90F (pH 5.3)	1	2.40431	0.01432	3.81781
		319	333	KALRDAKLDKAQIHD	1721.97	6His-Hsp70 W90F (pH 5.3)	2	2.58324	0	3.79843
		319	333	KALRDAKLDKAQIHD	1721.97	6His-Hsp70 W90F (pH 5.3)	5	2.90852	0	3.81437
		319	333	KALRDAKLDKAQIHD	1721.97	6His-Hsp70 W90F (pH 5.3)	10	2.93246	0	3.82301
		319	333	KALRDAKLDKAQIHD	1721.97	6His-Hsp70 W90F (pH 7.4)	0.083	1.69022	0	3.80784
		319	333	KALRDAKLDKAQIHD	1721.97	6His-Hsp70 W90F (pH 7.4)	0.25	1.9874	0.022038	3.82455
		319	333	KALRDAKLDKAQIHD	1721.97	6His-Hsp70 W90F (pH 7.4)	1	2.29234	0.096982	3.81074
		319	333	KALRDAKLDKAQIHD	1721.97	6His-Hsp70 W90F (pH 7.4)	2	2.28179	0	3.8139
		319	333	KALRDAKLDKAQIHD	1721.97	6His-Hsp70 W90F (pH 7.4)	5	2.53857	0	3.81041
		319	333	KALRDAKLDKAQIHD	1721.97	6His-Hsp70 W90F (pH 7.4)	10	2.49577	0	3.80614
		319	333	KALRDAKLDKAQIHD	1721.97	6His-Hsp70 W90F (pH 7.4)	100	3.59928	0	3.81514
		319	333	KALRDAKLDKAQIHD	1721.97	6His-Hsp70 W90F (pH 7.4)	1000	4.70993	0	3.81981
		319	333	KALRDAKLDKAQIHD	1721.97	6His-Hsp70 WT (pH 5.3)	0.083	2.04594	0	3.82332
		319	333	KALRDAKLDKAQIHD	1721.97	6His-Hsp70 WT (pH 5.3)	0.25	2.31232	0.103242	3.81728
		319	333	KALRDAKLDKAQIHD	1721.97	6His-Hsp70 WT (pH 5.3)	1	2.40159	0.046187	3.81422
		319	333	KALRDAKLDKAQIHD	1721.97	6His-Hsp70 WT (pH 5.3)	2	2.32854	0	3.81736
		319	333	KALRDAKLDKAQIHD	1721.97	6His-Hsp70 WT (pH 5.3)	5	2.77498	0	3.81527
		319	333	KALRDAKLDKAQIHD	1721.97	6His-Hsp70 WT (pH 5.3)	10	2.8147	0	3.81724
		319	333	KALRDAKLDKAQIHD	1721.97	6His-Hsp70 WT (pH 7.4)	0.083	1.53457	0	3.80908
		319	333	KALRDAKLDKAQIHD	1721.97	6His-Hsp70 WT (pH 7.4)	0.25	1.91663	0.170492	3.82023
		319	333	KALRDAKLDKAQIHD	1721.97	6His-Hsp70 WT (pH 7.4)	1	2.32794	0.050331	3.8165
		319	333	KALRDAKLDKAQIHD	1721.97	6His-Hsp70 WT (pH 7.4)	2	2.41433	0	3.81818
		319	333	KALRDAKLDKAQIHD	1721.97	6His-Hsp70 WT (pH 7.4)	5	2.68931	0	3.813
		319	333	KALRDAKLDKAQIHD	1721.97	6His-Hsp70 WT (pH 7.4)	10	2.66893	0	3.81416
		319	333	KALRDAKLDKAQIHD	1721.97	6His-Hsp70 WT (pH 7.4)	100	3.65655	0	3.81389
		319	333	KALRDAKLDKAQIHD	1721.97	6His-Hsp70 WT (pH 7.4)	1000	4.71586	0	3.81222
		319	333	KALRDAKLDKAQIHD	1721.97	Maximally labelled state	1000	7.00925	0.04476	3.80955
	63	324	336	AKLDKAQIHDLVL	1463.86	6His-Hsp70 W90F (pH 5.3)	0.083	2.13738	0	5.82131
		324	336	AKLDKAQIHDLVL	1463.86	6His-Hsp70 W90F (pH 5.3)	0.25	2.48167	0.004706	5.81907
		324	336	AKLDKAQIHDLVL	1463.86	6His-Hsp70 W90F (pH 5.3)	1	2.93935	0.004585	5.81602
		324	336	AKLDKAQIHDLVL	1463.86	6His-Hsp70 W90F (pH 5.3)	2	3.09389	0	5.80831
		324	336	AKLDKAQIHDLVL	1463.86	6His-Hsp70 W90F (pH 5.3)	5	3.36477	0	5.82508
		324	336	AKLDKAQIHDLVL	1463.86	6His-Hsp70 W90F (pH 5.3)	10	3.6822	0	5.82515
		324	336	AKLDKAQIHDLVL	1463.86	6His-Hsp70 W90F (pH 7.4)	0.083	1.59575	0	5.81293
		324	336	AKLDKAQIHDLVL	1463.86	6His-Hsp70 W90F (pH 7.4)	0.25	1.84409	0.041681	5.82392
		324	336	AKLDKAQIHDLVL	1463.86	6His-Hsp70 W90F (pH 7.4)	1	2.305	0.048599	5.81463
		324	336	AKLDKAQIHDLVL	1463.86	6His-Hsp70 W90F (pH 7.4)	2	2.52644	0	5.81791
		324	336	AKLDKAQIHDLVL	1463.86	6His-Hsp70 W90F (pH 7.4)	5	3.02592	0	5.81872
		324	336	AKLDKAQIHDLVL	1463.86	6His-Hsp70 W90F (pH 7.4)	10	3.0835	0	5.81843
		324	336	AKLDKAQIHDLVL	1463.86	6His-Hsp70 W90F (pH 7.4)	100	4.0891	0	5.81723
		324	336	AKLDKAQIHDLVL	1463.86	6His-Hsp70 W90F (pH 7.4)	1000	4.96655	0	5.82295
		324	336	AKLDKAQIHDLVL	1463.86	6His-Hsp70 WT (pH 5.3)	0.083	2.13031	0	5.82525
		324	336	AKLDKAQIHDLVL	1463.86	6His-Hsp70 WT (pH 5.3)	0.25	2.34658	0.054749	5.81804
		324	336	AKLDKAQIHDLVL	1463.86	6His-Hsp70 WT (pH 5.3)	1	2.90539	0.017309	5.81984
		324	336	AKLDKAQIHDLVL	1463.86	6His-Hsp70 WT (pH 5.3)	2	3.06103	0	5.81644
		324	336	AKLDKAQIHDLVL	1463.86	6His-Hsp70 WT (pH 5.3)	5	3.26996	0	5.81858
		324	336	AKLDKAQIHDLVL	1463.86	6His-Hsp70 WT (pH 5.3)	10	3.49289	0	5.82035
		324	336	AKLDKAQIHDLVL	1463.86	6His-Hsp70 WT (pH 7.4)	0.083	1.54174	0	5.82364
		324	336	AKLDKAQIHDLVL	1463.86	6His-Hsp70 WT (pH 7.4)	0.25	1.86051	0.040693	5.82568
		324	336	AKLDKAQIHDLVL	1463.86	6His-Hsp70 WT (pH 7.4)	1	2.26646	0.015717	5.8194
		324	336	AKLDKAQIHDLVL	1463.86	6His-Hsp70 WT (pH 7.4)	2	2.55598	0	5.81207
		324	336	AKLDKAQIHDLVL	1463.86	6His-Hsp70 WT (pH 7.4)	5	2.88038	0	5.81692
		324	336	AKLDKAQIHDLVL	1463.86	6His-Hsp70 WT (pH 7.4)	10	3.04928	0	5.81477
		324	336	AKLDKAQIHDLVL	1463.86	6His-Hsp70 WT (pH 7.4)	100	4.03036	0	5.81295
		324	336	AKLDKAQIHDLVL	1463.86	6His-Hsp70 WT (pH 7.4)	1000	4.91245	0	5.81856
		324	336	AKLDKAQIHDLVL	1463.86	Maximally labelled state	1000	6.46301	0.039786	5.81522
	64	327	336	DKAQIHDLVL	1151.64	6His-Hsp70 W90F (pH 5.3)	0.083	1.25771	0	6.19352
		327	336	DKAQIHDLVL	1151.64	6His-Hsp70 W90F (pH 5.3)	0.25	1.52059	0.006103	6.19057
		327	336	DKAQIHDLVL	1151.64	6His-Hsp70 W90F (pH 5.3)	1	1.87654	0.017114	6.18965
		327	336	DKAQIHDLVL	1151.64	6His-Hsp70 W90F (pH 5.3)	2	1.96808	0	6.18762
		327	336	DKAQIHDLVL	1151.64	6His-Hsp70 W90F (pH 5.3)	5	2.13032	0	6.19538
		327	336	DKAQIHDLVL	1151.64	6His-Hsp70 W90F (pH 5.3)	10	2.38426	0	6.19361
		327	336	DKAQIHDLVL	1151.64	6His-Hsp70 W90F (pH 7.4)	0.083	1.00068	0	6.18232
		327	336	DKAQIHDLVL	1151.64	6His-Hsp70 W90F (pH 7.4)	0.25	1.12594	0.018352	6.19784
		327	336	DKAQIHDLVL	1151.64	6His-Hsp70 W90F (pH 7.4)	1	1.33452	0.037666	6.18995
		327	336	DKAQIHDLVL	1151.64	6His-Hsp70 W90F (pH 7.4)	2	1.56523	0	6.19262
		327	336	DKAQIHDLVL	1151.64	6His-Hsp70 W90F (pH 7.4)	5	1.83331	0	6.19557
		327	336	DKAQIHDLVL	1151.64	6His-Hsp70 W90F (pH 7.4)	10	2.03796	0	6.19032
		327	336	DKAQIHDLVL	1151.64	6His-Hsp70 W90F (pH 7.4)	100	2.82214	0	6.19175
		327	336	DKAQIHDLVL	1151.64	6His-Hsp70 W90F (pH 7.4)	1000	3.43801	0	6.1905
		327	336	DKAQIHDLVL	1151.64	6His-Hsp70 WT (pH 5.3)	0.083	1.21484	0	6.19618
		327	336	DKAQIHDLVL	1151.64	6His-Hsp70 WT (pH 5.3)	0.25	1.45082	0.009974	6.1938
		327	336	DKAQIHDLVL	1151.64	6His-Hsp70 WT (pH 5.3)	1	1.82129	0.011329	6.1903
		327	336	DKAQIHDLVL	1151.64	6His-Hsp70 WT (pH 5.3)	2	1.90348	0	6.18629
		327	336	DKAQIHDLVL	1151.64	6His-Hsp70 WT (pH 5.3)	5	2.01241	0	6.1997
		327	336	DKAQIHDLVL	1151.64	6His-Hsp70 WT (pH 5.3)	10	2.30917	0	6.19178
		327	336	DKAQIHDLVL	1151.64	6His-Hsp70 WT (pH 7.4)	0.083	0.90678	0	6.1995
		327	336	DKAQIHDLVL	1151.64	6His-Hsp70 WT (pH 7.4)	0.25	1.18367	0.032413	6.19284
		327	336	DKAQIHDLVL	1151.64	6His-Hsp70 WT (pH 7.4)	1	1.29923	0.024692	6.20068
		327	336	DKAQIHDLVL	1151.64	6His-Hsp70 WT (pH 7.4)	2	1.56272	0	6.18264
		327	336	DKAQIHDLVL	1151.64	6His-Hsp70 WT (pH 7.4)	5	1.83913	0	6.19269
		327	336	DKAQIHDLVL	1151.64	6His-Hsp70 WT (pH 7.4)	10	2.01619	0	6.20904
		327	336	DKAQIHDLVL	1151.64	6His-Hsp70 WT (pH 7.4)	100	2.77138	0	6.18274
		327	336	DKAQIHDLVL	1151.64	6His-Hsp70 WT (pH 7.4)	1000	3.40295	0	6.18996
		327	336	DKAQIHDLVL	1151.64	Maximally labelled state	1000	4.44427	0.031079	6.1879
	65	337	349	VGGSTRIPKVQKL	1382.85	6His-Hsp70 W90F (pH 5.3)	0.083	2.47214	0	4.70407
		337	349	VGGSTRIPKVQKL	1382.85	6His-Hsp70 W90F (pH 5.3)	0.25	2.67512	0.019478	4.70521
		337	349	VGGSTRIPKVQKL	1382.85	6His-Hsp70 W90F (pH 5.3)	1	2.86671	0.015744	4.70402
		337	349	VGGSTRIPKVQKL	1382.85	6His-Hsp70 W90F (pH 5.3)	2	3.07264	0	4.70154
		337	349	VGGSTRIPKVQKL	1382.85	6His-Hsp70 W90F (pH 5.3)	5	3.38715	0	4.70775
		337	349	VGGSTRIPKVQKL	1382.85	6His-Hsp70 W90F (pH 5.3)	10	3.93415	0	4.70511
		337	349	VGGSTRIPKVQKL	1382.85	6His-Hsp70 W90F (pH 7.4)	0.083	1.90908	0	4.69564
		337	349	VGGSTRIPKVQKL	1382.85	6His-Hsp70 W90F (pH 7.4)	0.25	2.31379	0.051019	4.70634
		337	349	VGGSTRIPKVQKL	1382.85	6His-Hsp70 W90F (pH 7.4)	1	2.55986	0.043617	4.70143
		337	349	VGGSTRIPKVQKL	1382.85	6His-Hsp70 W90F (pH 7.4)	2	2.80369	0	4.70285
		337	349	VGGSTRIPKVQKL	1382.85	6His-Hsp70 W90F (pH 7.4)	5	3.3912	0	4.70609
		337	349	VGGSTRIPKVQKL	1382.85	6His-Hsp70 W90F (pH 7.4)	10	3.7231	0	4.70231
		337	349	VGGSTRIPKVQKL	1382.85	6His-Hsp70 W90F (pH 7.4)	100	5.20057	0	4.70393
		337	349	VGGSTRIPKVQKL	1382.85	6His-Hsp70 W90F (pH 7.4)	1000	5.93174	0	4.70773
		337	349	VGGSTRIPKVQKL	1382.85	6His-Hsp70 WT (pH 5.3)	0.083	2.33135	0	4.70711
		337	349	VGGSTRIPKVQKL	1382.85	6His-Hsp70 WT (pH 5.3)	0.25	2.56936	0.021665	4.70106
		337	349	VGGSTRIPKVQKL	1382.85	6His-Hsp70 WT (pH 5.3)	1	2.85309	0.031421	4.70253
		337	349	VGGSTRIPKVQKL	1382.85	6His-Hsp70 WT (pH 5.3)	2	2.92953	0	4.70529
		337	349	VGGSTRIPKVQKL	1382.85	6His-Hsp70 WT (pH 5.3)	5	3.33007	0	4.70341
		337	349	VGGSTRIPKVQKL	1382.85	6His-Hsp70 WT (pH 5.3)	10	3.78582	0	4.70175
		337	349	VGGSTRIPKVQKL	1382.85	6His-Hsp70 WT (pH 7.4)	0.083	1.7912	0	4.7079
		337	349	VGGSTRIPKVQKL	1382.85	6His-Hsp70 WT (pH 7.4)	0.25	2.09936	0.06896	4.70723
		337	349	VGGSTRIPKVQKL	1382.85	6His-Hsp70 WT (pH 7.4)	1	2.39304	0.066977	4.70228
		337	349	VGGSTRIPKVQKL	1382.85	6His-Hsp70 WT (pH 7.4)	2	2.52841	0	4.6981
		337	349	VGGSTRIPKVQKL	1382.85	6His-Hsp70 WT (pH 7.4)	5	3.07729	0	4.70354
		337	349	VGGSTRIPKVQKL	1382.85	6His-Hsp70 WT (pH 7.4)	10	3.56904	0	4.70356
		337	349	VGGSTRIPKVQKL	1382.85	6His-Hsp70 WT (pH 7.4)	100	4.97209	0	4.69899
		337	349	VGGSTRIPKVQKL	1382.85	6His-Hsp70 WT (pH 7.4)	1000	5.77133	0	4.70349
		337	349	VGGSTRIPKVQKL	1382.85	Maximally labelled state	1000	6.47973	0.024019	4.70276
	66	337	352	VGGSTRIPKVQKLLQD	1739.02	6His-Hsp70 W90F (pH 5.3)	0.083	2.05748	0	5.27296
		337	352	VGGSTRIPKVQKLLQD	1739.02	6His-Hsp70 W90F (pH 5.3)	0.25	2.3346	0.022143	5.2777
		337	352	VGGSTRIPKVQKLLQD	1739.02	6His-Hsp70 W90F (pH 5.3)	1	2.54257	0.013997	5.27196
		337	352	VGGSTRIPKVQKLLQD	1739.02	6His-Hsp70 W90F (pH 5.3)	2	2.74965	0	5.26927
		337	352	VGGSTRIPKVQKLLQD	1739.02	6His-Hsp70 W90F (pH 5.3)	5	3.40244	0	5.27527
		337	352	VGGSTRIPKVQKLLQD	1739.02	6His-Hsp70 W90F (pH 5.3)	10	3.77941	0	5.27542
		337	352	VGGSTRIPKVQKLLQD	1739.02	6His-Hsp70 W90F (pH 7.4)	0.083	1.5706	0	5.26847
		337	352	VGGSTRIPKVQKLLQD	1739.02	6His-Hsp70 W90F (pH 7.4)	0.25	1.91849	0.030905	5.27698
		337	352	VGGSTRIPKVQKLLQD	1739.02	6His-Hsp70 W90F (pH 7.4)	1	2.30484	0.047063	5.27191
		337	352	VGGSTRIPKVQKLLQD	1739.02	6His-Hsp70 W90F (pH 7.4)	2	2.60905	0	5.27288
		337	352	VGGSTRIPKVQKLLQD	1739.02	6His-Hsp70 W90F (pH 7.4)	5	3.19943	0	5.27406
		337	352	VGGSTRIPKVQKLLQD	1739.02	6His-Hsp70 W90F (pH 7.4)	10	3.55584	0	5.26985
		337	352	VGGSTRIPKVQKLLQD	1739.02	6His-Hsp70 W90F (pH 7.4)	100	5.33357	0	5.26738
		337	352	VGGSTRIPKVQKLLQD	1739.02	6His-Hsp70 W90F (pH 7.4)	1000	6.21406	0	5.26552
		337	352	VGGSTRIPKVQKLLQD	1739.02	6His-Hsp70 WT (pH 5.3)	0.083	1.97926	0	5.28046
		337	352	VGGSTRIPKVQKLLQD	1739.02	6His-Hsp70 WT (pH 5.3)	0.25	2.27107	0.027143	5.27336
		337	352	VGGSTRIPKVQKLLQD	1739.02	6His-Hsp70 WT (pH 5.3)	1	2.49227	0.023004	5.27238
		337	352	VGGSTRIPKVQKLLQD	1739.02	6His-Hsp70 WT (pH 5.3)	2	2.66008	0	5.26822
		337	352	VGGSTRIPKVQKLLQD	1739.02	6His-Hsp70 WT (pH 5.3)	5	3.32456	0	5.26904
		337	352	VGGSTRIPKVQKLLQD	1739.02	6His-Hsp70 WT (pH 5.3)	10	3.69675	0	5.27276
		337	352	VGGSTRIPKVQKLLQD	1739.02	6His-Hsp70 WT (pH 7.4)	0.083	1.52164	0	5.27717
		337	352	VGGSTRIPKVQKLLQD	1739.02	6His-Hsp70 WT (pH 7.4)	0.25	1.82362	0.056579	5.27768
		337	352	VGGSTRIPKVQKLLQD	1739.02	6His-Hsp70 WT (pH 7.4)	1	2.15438	0.06664	5.27034
		337	352	VGGSTRIPKVQKLLQD	1739.02	6His-Hsp70 WT (pH 7.4)	2	2.38488	0	5.26431
		337	352	VGGSTRIPKVQKLLQD	1739.02	6His-Hsp70 WT (pH 7.4)	5	2.94742	0	5.27152
		337	352	VGGSTRIPKVQKLLQD	1739.02	6His-Hsp70 WT (pH 7.4)	10	3.41996	0	5.26775
		337	352	VGGSTRIPKVQKLLQD	1739.02	6His-Hsp70 WT (pH 7.4)	100	5.1107	0	5.26218
		337	352	VGGSTRIPKVQKLLQD	1739.02	6His-Hsp70 WT (pH 7.4)	1000	6.04707	0	5.26606
		337	352	VGGSTRIPKVQKLLQD	1739.02	Maximally labelled state	1000	7.87215	0.014342	5.25762
	67	337	353	VGGSTRIPKVQKLLQDF	1886.09	6His-Hsp70 W90F (pH 5.3)	0.083	2.07211	0	6.59968
		337	353	VGGSTRIPKVQKLLQDF	1886.09	6His-Hsp70 W90F (pH 5.3)	0.25	2.37644	0.025149	6.60156
		337	353	VGGSTRIPKVQKLLQDF	1886.09	6His-Hsp70 W90F (pH 5.3)	1	2.75233	0.034607	6.59704
		337	353	VGGSTRIPKVQKLLQDF	1886.09	6His-Hsp70 W90F (pH 5.3)	2	3.02229	0	6.59492
		337	353	VGGSTRIPKVQKLLQDF	1886.09	6His-Hsp70 W90F (pH 5.3)	5	3.63254	0	6.60032
		337	353	VGGSTRIPKVQKLLQDF	1886.09	6His-Hsp70 W90F (pH 5.3)	10	4.09926	0	6.59672
		337	353	VGGSTRIPKVQKLLQDF	1886.09	6His-Hsp70 W90F (pH 7.4)	0.083	1.75923	0	6.58849
		337	353	VGGSTRIPKVQKLLQDF	1886.09	6His-Hsp70 W90F (pH 7.4)	0.25	1.98195	0.033745	6.6029
		337	353	VGGSTRIPKVQKLLQDF	1886.09	6His-Hsp70 W90F (pH 7.4)	1	2.30047	0.028623	6.5972
		337	353	VGGSTRIPKVQKLLQDF	1886.09	6His-Hsp70 W90F (pH 7.4)	2	2.59399	0	6.59826
		337	353	VGGSTRIPKVQKLLQDF	1886.09	6His-Hsp70 W90F (pH 7.4)	5	3.22434	0	6.5971
		337	353	VGGSTRIPKVQKLLQDF	1886.09	6His-Hsp70 W90F (pH 7.4)	10	3.73698	0	6.59618
		337	353	VGGSTRIPKVQKLLQDF	1886.09	6His-Hsp70 W90F (pH 7.4)	100	5.95774	0	6.59352
		337	353	VGGSTRIPKVQKLLQDF	1886.09	6His-Hsp70 W90F (pH 7.4)	1000	7.08684	0	6.5847
		337	353	VGGSTRIPKVQKLLQDF	1886.09	6His-Hsp70 WT (pH 5.3)	0.083	2.046	0	6.60528
		337	353	VGGSTRIPKVQKLLQDF	1886.09	6His-Hsp70 WT (pH 5.3)	0.25	2.3366	0.057268	6.59661
		337	353	VGGSTRIPKVQKLLQDF	1886.09	6His-Hsp70 WT (pH 5.3)	1	2.67323	0.030775	6.59795
		337	353	VGGSTRIPKVQKLLQDF	1886.09	6His-Hsp70 WT (pH 5.3)	2	2.94635	0	6.59696
		337	353	VGGSTRIPKVQKLLQDF	1886.09	6His-Hsp70 WT (pH 5.3)	5	3.5544	0	6.5952
		337	353	VGGSTRIPKVQKLLQDF	1886.09	6His-Hsp70 WT (pH 5.3)	10	4.04896	0	6.59717
		337	353	VGGSTRIPKVQKLLQDF	1886.09	6His-Hsp70 WT (pH 7.4)	0.083	1.67496	0	6.60869
		337	353	VGGSTRIPKVQKLLQDF	1886.09	6His-Hsp70 WT (pH 7.4)	0.25	1.79665	0.083178	6.59841
		337	353	VGGSTRIPKVQKLLQDF	1886.09	6His-Hsp70 WT (pH 7.4)	1	2.17642	0.072679	6.59988
		337	353	VGGSTRIPKVQKLLQDF	1886.09	6His-Hsp70 WT (pH 7.4)	2	2.38448	0	6.59529
		337	353	VGGSTRIPKVQKLLQDF	1886.09	6His-Hsp70 WT (pH 7.4)	5	2.93355	0	6.59935
		337	353	VGGSTRIPKVQKLLQDF	1886.09	6His-Hsp70 WT (pH 7.4)	10	3.55855	0	6.5922
		337	353	VGGSTRIPKVQKLLQDF	1886.09	6His-Hsp70 WT (pH 7.4)	100	5.72179	0	6.58806
		337	353	VGGSTRIPKVQKLLQDF	1886.09	6His-Hsp70 WT (pH 7.4)	1000	6.92739	0	6.58763
		337	353	VGGSTRIPKVQKLLQDF	1886.09	Maximally labelled state	1000	8.75398	0.019981	6.57813
	69	337	354	VGGSTRIPKVQKLLQDFF	2033.15	6His-Hsp70 W90F (pH 5.3)	0.083	2.07883	0	7.58981
		337	354	VGGSTRIPKVQKLLQDFF	2033.15	6His-Hsp70 W90F (pH 5.3)	0.25	2.25662	0.038713	7.59767
		337	354	VGGSTRIPKVQKLLQDFF	2033.15	6His-Hsp70 W90F (pH 5.3)	1	2.51143	0.023606	7.59266
		337	354	VGGSTRIPKVQKLLQDFF	2033.15	6His-Hsp70 W90F (pH 5.3)	2	2.71731	0	7.5908
		337	354	VGGSTRIPKVQKLLQDFF	2033.15	6His-Hsp70 W90F (pH 5.3)	5	3.42608	0	7.59155
		337	354	VGGSTRIPKVQKLLQDFF	2033.15	6His-Hsp70 W90F (pH 5.3)	10	3.85621	0	7.59019
		337	354	VGGSTRIPKVQKLLQDFF	2033.15	6His-Hsp70 W90F (pH 7.4)	0.083	1.66112	0	7.57423
		337	354	VGGSTRIPKVQKLLQDFF	2033.15	6His-Hsp70 W90F (pH 7.4)	0.25	1.99162	0.032105	7.60097
		337	354	VGGSTRIPKVQKLLQDFF	2033.15	6His-Hsp70 W90F (pH 7.4)	1	2.17038	0.040668	7.59329
		337	354	VGGSTRIPKVQKLLQDFF	2033.15	6His-Hsp70 W90F (pH 7.4)	2	2.52679	0	7.58313
		337	354	VGGSTRIPKVQKLLQDFF	2033.15	6His-Hsp70 W90F (pH 7.4)	5	3.07413	0	7.58614
		337	354	VGGSTRIPKVQKLLQDFF	2033.15	6His-Hsp70 W90F (pH 7.4)	10	3.40048	0	7.59308
		337	354	VGGSTRIPKVQKLLQDFF	2033.15	6His-Hsp70 W90F (pH 7.4)	100	5.8895	0	7.58199
		337	354	VGGSTRIPKVQKLLQDFF	2033.15	6His-Hsp70 W90F (pH 7.4)	1000	7.48381	0	7.57276
		337	354	VGGSTRIPKVQKLLQDFF	2033.15	6His-Hsp70 WT (pH 5.3)	0.083	2.01039	0	7.60271
		337	354	VGGSTRIPKVQKLLQDFF	2033.15	6His-Hsp70 WT (pH 5.3)	0.25	2.22018	0.013359	7.59425
		337	354	VGGSTRIPKVQKLLQDFF	2033.15	6His-Hsp70 WT (pH 5.3)	1	2.47165	0.031976	7.59587
		337	354	VGGSTRIPKVQKLLQDFF	2033.15	6His-Hsp70 WT (pH 5.3)	2	2.69008	0	7.58864
		337	354	VGGSTRIPKVQKLLQDFF	2033.15	6His-Hsp70 WT (pH 5.3)	5	3.32892	0	7.58725
		337	354	VGGSTRIPKVQKLLQDFF	2033.15	6His-Hsp70 WT (pH 5.3)	10	3.79819	0	7.59369
		337	354	VGGSTRIPKVQKLLQDFF	2033.15	6His-Hsp70 WT (pH 7.4)	0.083	1.54848	0	7.60032
		337	354	VGGSTRIPKVQKLLQDFF	2033.15	6His-Hsp70 WT (pH 7.4)	0.25	1.93796	0.006495	7.58548
		337	354	VGGSTRIPKVQKLLQDFF	2033.15	6His-Hsp70 WT (pH 7.4)	1	2.10291	0.04359	7.59418
		337	354	VGGSTRIPKVQKLLQDFF	2033.15	6His-Hsp70 WT (pH 7.4)	2	2.40584	0	7.58665
		337	354	VGGSTRIPKVQKLLQDFF	2033.15	6His-Hsp70 WT (pH 7.4)	5	2.85474	0	7.5875
		337	354	VGGSTRIPKVQKLLQDFF	2033.15	6His-Hsp70 WT (pH 7.4)	10	3.29572	0	7.59268
		337	354	VGGSTRIPKVQKLLQDFF	2033.15	6His-Hsp70 WT (pH 7.4)	100	5.73773	0	7.578
		337	354	VGGSTRIPKVQKLLQDFF	2033.15	6His-Hsp70 WT (pH 7.4)	1000	7.28181	0	7.57618
		337	354	VGGSTRIPKVQKLLQDFF	2033.15	Maximally labelled state	1000	9.39415	0.003215	7.56269
	70	337	367	VGGSTRIPKVQKLLQDFFNGRDLNKSINPDE	3485.85	6His-Hsp70 W90F (pH 5.3)	0.083	7.53665	0	7.34079
		337	367	VGGSTRIPKVQKLLQDFFNGRDLNKSINPDE	3485.85	6His-Hsp70 W90F (pH 5.3)	0.25	8.8072	0.086774	7.3431
		337	367	VGGSTRIPKVQKLLQDFFNGRDLNKSINPDE	3485.85	6His-Hsp70 W90F (pH 5.3)	1	9.28356	0.074721	7.33643
		337	367	VGGSTRIPKVQKLLQDFFNGRDLNKSINPDE	3485.85	6His-Hsp70 W90F (pH 5.3)	2	9.45288	0	7.32965
		337	367	VGGSTRIPKVQKLLQDFFNGRDLNKSINPDE	3485.85	6His-Hsp70 W90F (pH 5.3)	5	10.1806	0	7.33291
		337	367	VGGSTRIPKVQKLLQDFFNGRDLNKSINPDE	3485.85	6His-Hsp70 W90F (pH 5.3)	10	10.9755	0	7.34007
		337	367	VGGSTRIPKVQKLLQDFFNGRDLNKSINPDE	3485.85	6His-Hsp70 W90F (pH 7.4)	0.083	6.78836	0	7.3393
		337	367	VGGSTRIPKVQKLLQDFFNGRDLNKSINPDE	3485.85	6His-Hsp70 W90F (pH 7.4)	0.25	7.9581	0.079476	7.3466
		337	367	VGGSTRIPKVQKLLQDFFNGRDLNKSINPDE	3485.85	6His-Hsp70 W90F (pH 7.4)	1	8.87819	0.027873	7.33433
		337	367	VGGSTRIPKVQKLLQDFFNGRDLNKSINPDE	3485.85	6His-Hsp70 W90F (pH 7.4)	2	9.18575	0	7.3282
		337	367	VGGSTRIPKVQKLLQDFFNGRDLNKSINPDE	3485.85	6His-Hsp70 W90F (pH 7.4)	5	9.81599	0	7.33658
		337	367	VGGSTRIPKVQKLLQDFFNGRDLNKSINPDE	3485.85	6His-Hsp70 W90F (pH 7.4)	10	10.5049	0	7.32421
		337	367	VGGSTRIPKVQKLLQDFFNGRDLNKSINPDE	3485.85	6His-Hsp70 W90F (pH 7.4)	100	12.7427	0	7.32784
		337	367	VGGSTRIPKVQKLLQDFFNGRDLNKSINPDE	3485.85	6His-Hsp70 W90F (pH 7.4)	1000	14.5227	0	7.31311
		337	367	VGGSTRIPKVQKLLQDFFNGRDLNKSINPDE	3485.85	6His-Hsp70 WT (pH 5.3)	0.083	7.55316	0	7.3516
		337	367	VGGSTRIPKVQKLLQDFFNGRDLNKSINPDE	3485.85	6His-Hsp70 WT (pH 5.3)	0.25	8.60267	0.080707	7.33636
		337	367	VGGSTRIPKVQKLLQDFFNGRDLNKSINPDE	3485.85	6His-Hsp70 WT (pH 5.3)	1	9.1865	0.070869	7.34034
		337	367	VGGSTRIPKVQKLLQDFFNGRDLNKSINPDE	3485.85	6His-Hsp70 WT (pH 5.3)	2	9.31017	0	7.33043
		337	367	VGGSTRIPKVQKLLQDFFNGRDLNKSINPDE	3485.85	6His-Hsp70 WT (pH 5.3)	5	10.0889	0	7.32867
		337	367	VGGSTRIPKVQKLLQDFFNGRDLNKSINPDE	3485.85	6His-Hsp70 WT (pH 5.3)	10	10.721	0	7.33847
		337	367	VGGSTRIPKVQKLLQDFFNGRDLNKSINPDE	3485.85	6His-Hsp70 WT (pH 7.4)	0.083	6.57377	0	7.34629
		337	367	VGGSTRIPKVQKLLQDFFNGRDLNKSINPDE	3485.85	6His-Hsp70 WT (pH 7.4)	0.25	7.72365	0.138227	7.33425
		337	367	VGGSTRIPKVQKLLQDFFNGRDLNKSINPDE	3485.85	6His-Hsp70 WT (pH 7.4)	1	8.59394	0.098615	7.33436
		337	367	VGGSTRIPKVQKLLQDFFNGRDLNKSINPDE	3485.85	6His-Hsp70 WT (pH 7.4)	2	8.92578	0	7.33042
		337	367	VGGSTRIPKVQKLLQDFFNGRDLNKSINPDE	3485.85	6His-Hsp70 WT (pH 7.4)	5	9.47325	0	7.32333
		337	367	VGGSTRIPKVQKLLQDFFNGRDLNKSINPDE	3485.85	6His-Hsp70 WT (pH 7.4)	10	10.0642	0	7.32878
		337	367	VGGSTRIPKVQKLLQDFFNGRDLNKSINPDE	3485.85	6His-Hsp70 WT (pH 7.4)	100	12.4513	0	7.31708
		337	367	VGGSTRIPKVQKLLQDFFNGRDLNKSINPDE	3485.85	6His-Hsp70 WT (pH 7.4)	1000	14.1235	0	7.3153
		337	367	VGGSTRIPKVQKLLQDFFNGRDLNKSINPDE	3485.85	Maximally labelled state	1000	16.7527	0.028797	7.30611
	68	338	352	GGSTRIPKVQKLLQD	1639.95	6His-Hsp70 W90F (pH 5.3)	0.083	2.32288	0	5.2608
		338	352	GGSTRIPKVQKLLQD	1639.95	6His-Hsp70 W90F (pH 5.3)	0.25	2.42252	0.044328	5.28031
		338	352	GGSTRIPKVQKLLQD	1639.95	6His-Hsp70 W90F (pH 5.3)	1	2.93209	0.04418	5.26398
		338	352	GGSTRIPKVQKLLQD	1639.95	6His-Hsp70 W90F (pH 5.3)	2	3.08622	0	5.25963
		338	352	GGSTRIPKVQKLLQD	1639.95	6His-Hsp70 W90F (pH 5.3)	5	3.75264	0	5.26737
		338	352	GGSTRIPKVQKLLQD	1639.95	6His-Hsp70 W90F (pH 5.3)	10	4.09925	0	5.26732
		338	352	GGSTRIPKVQKLLQD	1639.95	6His-Hsp70 W90F (pH 7.4)	0.083	1.99567	0	5.29062
		338	352	GGSTRIPKVQKLLQD	1639.95	6His-Hsp70 W90F (pH 7.4)	0.25	2.13589	0.022367	5.27049
		338	352	GGSTRIPKVQKLLQD	1639.95	6His-Hsp70 W90F (pH 7.4)	1	2.61103	0.039473	5.26338
		338	352	GGSTRIPKVQKLLQD	1639.95	6His-Hsp70 W90F (pH 7.4)	2	2.8207	0	5.27222
		338	352	GGSTRIPKVQKLLQD	1639.95	6His-Hsp70 W90F (pH 7.4)	5	3.27136	0	5.26545
		338	352	GGSTRIPKVQKLLQD	1639.95	6His-Hsp70 W90F (pH 7.4)	10	3.80837	0	5.26174
		338	352	GGSTRIPKVQKLLQD	1639.95	6His-Hsp70 W90F (pH 7.4)	100	5.55169	0	5.26247
		338	352	GGSTRIPKVQKLLQD	1639.95	6His-Hsp70 W90F (pH 7.4)	1000	6.42459	0	5.25882
[truncated: 1,629 more rows]

## Sheet: Table 3. Hsp70 WT-lipids
	peptide number (butterfly plot)	Start	End	Sequence	Peptide mass (MH+)	State name	Exposure (min)	Uptake (D)	Uptake SD	RT (min)
	1	2	8	AKAAAIG	601.367	Hsp70 WT + liposomes with BMP	0.25	1.21808	0.03441	3.50742
		2	8	AKAAAIG	601.367	Hsp70 WT + liposomes with BMP	1	1.24361	0	3.50501
		2	8	AKAAAIG	601.367	Hsp70 WT + liposomes with BMP	10	1.68059	0	3.52491
		2	8	AKAAAIG	601.367	Hsp70 WT + liposomes with BMP	100	1.68453	0.031453	3.50489
		2	8	AKAAAIG	601.367	Hsp70 WT + liposomes with BMP	1000	1.22579	0	3.55327
		2	8	AKAAAIG	601.367	Hsp70 WT + liposomes without BMP	0.25	1.2971	0.037226	3.50858
		2	8	AKAAAIG	601.367	Hsp70 WT + liposomes without BMP	1	1.30843	0	3.55173
		2	8	AKAAAIG	601.367	Hsp70 WT + liposomes without BMP	10	1.72897	0	3.49748
		2	8	AKAAAIG	601.367	Hsp70 WT + liposomes without BMP	100	1.67989	0.053345	3.52887
		2	8	AKAAAIG	601.367	Hsp70 WT + liposomes without BMP	1000	1.23371	0	3.55893
		2	8	AKAAAIG	601.367	Hsp70 WT alone	0.25	1.31599	0.023986	3.50981
		2	8	AKAAAIG	601.367	Hsp70 WT alone	1	1.38359	0.007969	3.50612
		2	8	AKAAAIG	601.367	Hsp70 WT alone	10	1.68575	0	3.55091
		2	8	AKAAAIG	601.367	Hsp70 WT alone	100	1.69437	0.038748	3.51046
		2	8	AKAAAIG	601.367	Hsp70 WT alone	1000	1.30652	0	3.55726
		2	8	AKAAAIG	601.367	maximally labelled state	1000	3.04774	0.018666	3.54049
	2	9	17	IDLGTTYSC	972.434	Hsp70 WT + liposomes with BMP	0.25	1.11581	0.039255	6.34743
		9	17	IDLGTTYSC	972.434	Hsp70 WT + liposomes with BMP	1	1.45759	0.041108	6.34571
		9	17	IDLGTTYSC	972.434	Hsp70 WT + liposomes with BMP	10	1.92012	0	6.34768
		9	17	IDLGTTYSC	972.434	Hsp70 WT + liposomes with BMP	100	1.90922	0.029857	6.35152
		9	17	IDLGTTYSC	972.434	Hsp70 WT + liposomes with BMP	1000	1.9721	0	6.34983
		9	17	IDLGTTYSC	972.434	Hsp70 WT + liposomes without BMP	0.25	1.15472	0.012484	6.34582
		9	17	IDLGTTYSC	972.434	Hsp70 WT + liposomes without BMP	1	1.56819	0.027005	6.34879
		9	17	IDLGTTYSC	972.434	Hsp70 WT + liposomes without BMP	10	1.89333	0	6.34848
		9	17	IDLGTTYSC	972.434	Hsp70 WT + liposomes without BMP	100	1.94787	0.014612	6.35226
		9	17	IDLGTTYSC	972.434	Hsp70 WT + liposomes without BMP	1000	2.01351	0	6.3528
		9	17	IDLGTTYSC	972.434	Hsp70 WT alone	0.25	1.25122	0.017531	6.34466
		9	17	IDLGTTYSC	972.434	Hsp70 WT alone	1	1.58365	0.022403	6.34606
		9	17	IDLGTTYSC	972.434	Hsp70 WT alone	10	1.91738	0	6.3502
		9	17	IDLGTTYSC	972.434	Hsp70 WT alone	100	1.98493	0.044637	6.35291
		9	17	IDLGTTYSC	972.434	Hsp70 WT alone	1000	2.04114	0	6.35016
		9	17	IDLGTTYSC	972.434	maximally labelled state	1000	5.12039	0.033005	6.48204
	3	11	17	LGTTYSC	744.323	Hsp70 WT + liposomes with BMP	0.25	1.11738	0.025305	5.35061
		11	17	LGTTYSC	744.323	Hsp70 WT + liposomes with BMP	1	1.45604	0.074431	5.34398
		11	17	LGTTYSC	744.323	Hsp70 WT + liposomes with BMP	10	1.70499	0	5.3548
		11	17	LGTTYSC	744.323	Hsp70 WT + liposomes with BMP	100	1.72879	0.036398	5.34951
		11	17	LGTTYSC	744.323	Hsp70 WT + liposomes with BMP	1000	1.8287	0	5.35547
		11	17	LGTTYSC	744.323	Hsp70 WT + liposomes without BMP	0.25	1.22352	0.040675	5.34523
		11	17	LGTTYSC	744.323	Hsp70 WT + liposomes without BMP	1	1.51373	0.01297	5.34925
		11	17	LGTTYSC	744.323	Hsp70 WT + liposomes without BMP	10	1.77359	0	5.34908
		11	17	LGTTYSC	744.323	Hsp70 WT + liposomes without BMP	100	1.77418	0.027227	5.35328
		11	17	LGTTYSC	744.323	Hsp70 WT + liposomes without BMP	1000	1.85108	0	5.34955
		11	17	LGTTYSC	744.323	Hsp70 WT alone	0.25	1.25419	0.022141	5.34365
		11	17	LGTTYSC	744.323	Hsp70 WT alone	1	1.56521	0.019997	5.34812
		11	17	LGTTYSC	744.323	Hsp70 WT alone	10	1.72665	0	5.35464
		11	17	LGTTYSC	744.323	Hsp70 WT alone	100	1.75504	0.024092	5.3529
		11	17	LGTTYSC	744.323	Hsp70 WT alone	1000	1.94008	0	5.35326
	4	18	41	VGVFQHGKVEIIANDQGNRTTPSY	2630.33	Hsp70 WT + liposomes with BMP	0.25	2.25951	0.028632	5.60357
		18	41	VGVFQHGKVEIIANDQGNRTTPSY	2630.33	Hsp70 WT + liposomes with BMP	1	2.86133	0.026358	5.61142
		18	41	VGVFQHGKVEIIANDQGNRTTPSY	2630.33	Hsp70 WT + liposomes with BMP	10	5.55247	0	5.64868
		18	41	VGVFQHGKVEIIANDQGNRTTPSY	2630.33	Hsp70 WT + liposomes with BMP	100	6.88728	0.102971	5.62438
		18	41	VGVFQHGKVEIIANDQGNRTTPSY	2630.33	Hsp70 WT + liposomes with BMP	1000	7.08204	0	5.66151
		18	41	VGVFQHGKVEIIANDQGNRTTPSY	2630.33	Hsp70 WT + liposomes without BMP	0.25	2.52468	0.023938	5.59809
		18	41	VGVFQHGKVEIIANDQGNRTTPSY	2630.33	Hsp70 WT + liposomes without BMP	1	3.16756	0.071254	5.60696
		18	41	VGVFQHGKVEIIANDQGNRTTPSY	2630.33	Hsp70 WT + liposomes without BMP	10	5.79411	0	5.65669
		18	41	VGVFQHGKVEIIANDQGNRTTPSY	2630.33	Hsp70 WT + liposomes without BMP	100	7.30713	0.010998	5.6369
		18	41	VGVFQHGKVEIIANDQGNRTTPSY	2630.33	Hsp70 WT + liposomes without BMP	1000	8.14928	0	5.67962
		18	41	VGVFQHGKVEIIANDQGNRTTPSY	2630.33	Hsp70 WT alone	0.25	2.50513	0.061321	5.59542
		18	41	VGVFQHGKVEIIANDQGNRTTPSY	2630.33	Hsp70 WT alone	1	3.10725	0.042478	5.60213
		18	41	VGVFQHGKVEIIANDQGNRTTPSY	2630.33	Hsp70 WT alone	10	5.80043	0	5.63616
		18	41	VGVFQHGKVEIIANDQGNRTTPSY	2630.33	Hsp70 WT alone	100	7.1793	0.180366	5.61547
		18	41	VGVFQHGKVEIIANDQGNRTTPSY	2630.33	Hsp70 WT alone	1000	7.98513	0	5.65252
		18	41	VGVFQHGKVEIIANDQGNRTTPSY	2630.33	maximally labelled state	1000	11.5763	0.052878	5.6164
	5	19	41	GVFQHGKVEIIANDQGNRTTPSY	2531.26	Hsp70 WT + liposomes with BMP	0.25	2.41143	0.001103	5.45748
		19	41	GVFQHGKVEIIANDQGNRTTPSY	2531.26	Hsp70 WT + liposomes with BMP	1	2.97059	0.01958	5.46614
		19	41	GVFQHGKVEIIANDQGNRTTPSY	2531.26	Hsp70 WT + liposomes with BMP	10	5.54246	0	5.50029
		19	41	GVFQHGKVEIIANDQGNRTTPSY	2531.26	Hsp70 WT + liposomes with BMP	100	7.08112	0.059743	5.48931
		19	41	GVFQHGKVEIIANDQGNRTTPSY	2531.26	Hsp70 WT + liposomes with BMP	1000	7.59163	0	5.50929
		19	41	GVFQHGKVEIIANDQGNRTTPSY	2531.26	Hsp70 WT + liposomes without BMP	0.25	2.5216	0.031942	5.45799
		19	41	GVFQHGKVEIIANDQGNRTTPSY	2531.26	Hsp70 WT + liposomes without BMP	1	3.12946	0.034526	5.46753
		19	41	GVFQHGKVEIIANDQGNRTTPSY	2531.26	Hsp70 WT + liposomes without BMP	10	5.6415	0	5.53695
		19	41	GVFQHGKVEIIANDQGNRTTPSY	2531.26	Hsp70 WT + liposomes without BMP	100	7.23715	0.049136	5.50648
		19	41	GVFQHGKVEIIANDQGNRTTPSY	2531.26	Hsp70 WT + liposomes without BMP	1000	8.0672	0	5.56346
		19	41	GVFQHGKVEIIANDQGNRTTPSY	2531.26	Hsp70 WT alone	0.25	2.4324	0.111044	5.45507
		19	41	GVFQHGKVEIIANDQGNRTTPSY	2531.26	Hsp70 WT alone	1	3.03631	0.027573	5.46232
		19	41	GVFQHGKVEIIANDQGNRTTPSY	2531.26	Hsp70 WT alone	10	5.77428	0	5.49762
		19	41	GVFQHGKVEIIANDQGNRTTPSY	2531.26	Hsp70 WT alone	100	7.11907	0.1906	5.47647
		19	41	GVFQHGKVEIIANDQGNRTTPSY	2531.26	Hsp70 WT alone	1000	8.0803	0	5.52496
		19	41	GVFQHGKVEIIANDQGNRTTPSY	2531.26	maximally labelled state	1000	10.7806	0.009652	5.47832
	6	31	41	NDQGNRTTPSY	1252.56	Hsp70 WT + liposomes with BMP	0.25	1.38135	0.01575	4.40565
		31	41	NDQGNRTTPSY	1252.56	Hsp70 WT + liposomes with BMP	1	1.49505	0	4.41482
		31	41	NDQGNRTTPSY	1252.56	Hsp70 WT + liposomes with BMP	10	2.05564	0	4.41447
		31	41	NDQGNRTTPSY	1252.56	Hsp70 WT + liposomes with BMP	100	2.89324	0.01726	4.4154
		31	41	NDQGNRTTPSY	1252.56	Hsp70 WT + liposomes with BMP	1000	2.99736	0	4.41727
		31	41	NDQGNRTTPSY	1252.56	Hsp70 WT + liposomes without BMP	0.25	1.39429	0.043967	4.40777
		31	41	NDQGNRTTPSY	1252.56	Hsp70 WT + liposomes without BMP	1	1.63229	0.032503	4.40327
		31	41	NDQGNRTTPSY	1252.56	Hsp70 WT + liposomes without BMP	10	2.26624	0	4.40696
		31	41	NDQGNRTTPSY	1252.56	Hsp70 WT + liposomes without BMP	100	3.03316	0.032523	4.41239
		31	41	NDQGNRTTPSY	1252.56	Hsp70 WT + liposomes without BMP	1000	3.42984	0	4.41041
		31	41	NDQGNRTTPSY	1252.56	Hsp70 WT alone	0.25	1.36187	0.005799	4.4001
		31	41	NDQGNRTTPSY	1252.56	Hsp70 WT alone	1	1.56156	0.020709	4.40445
		31	41	NDQGNRTTPSY	1252.56	Hsp70 WT alone	10	2.22977	0	4.40756
		31	41	NDQGNRTTPSY	1252.56	Hsp70 WT alone	100	2.98816	0.088013	4.4108
		31	41	NDQGNRTTPSY	1252.56	Hsp70 WT alone	1000	3.49352	0	4.40163
		31	41	NDQGNRTTPSY	1252.56	maximally labelled state	1000	4.69827	0.054223	4.40928
	7	42	50	VAFTDTERL	1051.54	Hsp70 WT + liposomes with BMP	0.25	2.52918	0.029227	6.00382
		42	50	VAFTDTERL	1051.54	Hsp70 WT + liposomes with BMP	1	2.60547	0.038037	6.0028
		42	50	VAFTDTERL	1051.54	Hsp70 WT + liposomes with BMP	10	2.63535	0	6.01323
		42	50	VAFTDTERL	1051.54	Hsp70 WT + liposomes with BMP	100	2.76439	0.019981	6.01842
		42	50	VAFTDTERL	1051.54	Hsp70 WT + liposomes with BMP	1000	3.21145	0	6.02796
		42	50	VAFTDTERL	1051.54	Hsp70 WT + liposomes without BMP	0.25	2.60351	0.014849	6.00357
		42	50	VAFTDTERL	1051.54	Hsp70 WT + liposomes without BMP	1	2.723	0.060837	6.00688
		42	50	VAFTDTERL	1051.54	Hsp70 WT + liposomes without BMP	10	2.67272	0	6.01864
		42	50	VAFTDTERL	1051.54	Hsp70 WT + liposomes without BMP	100	2.89469	0.030106	6.01095
		42	50	VAFTDTERL	1051.54	Hsp70 WT + liposomes without BMP	1000	3.38761	0	6.01413
		42	50	VAFTDTERL	1051.54	Hsp70 WT alone	0.25	2.53624	0.034666	6.00495
		42	50	VAFTDTERL	1051.54	Hsp70 WT alone	1	2.70374	0.025233	6.00273
		42	50	VAFTDTERL	1051.54	Hsp70 WT alone	10	2.73592	0	6.01584
		42	50	VAFTDTERL	1051.54	Hsp70 WT alone	100	2.84599	0.027832	6.02293
		42	50	VAFTDTERL	1051.54	Hsp70 WT alone	1000	3.28994	0	6.024
		42	50	VAFTDTERL	1051.54	maximally labelled state	1000	4.31431	0.034468	6.00233
	9	42	68	VAFTDTERLIGDAAKNQVALNPQNTVF	2932.52	Hsp70 WT + liposomes with BMP	0.25	6.32333	0.109075	7.11592
		42	68	VAFTDTERLIGDAAKNQVALNPQNTVF	2932.52	Hsp70 WT + liposomes with BMP	1	7.73844	0.094293	7.11786
		42	68	VAFTDTERLIGDAAKNQVALNPQNTVF	2932.52	Hsp70 WT + liposomes with BMP	10	8.80812	0	7.12482
		42	68	VAFTDTERLIGDAAKNQVALNPQNTVF	2932.52	Hsp70 WT + liposomes with BMP	100	9.84939	0.06063	7.12095
		42	68	VAFTDTERLIGDAAKNQVALNPQNTVF	2932.52	Hsp70 WT + liposomes with BMP	1000	10.9551	0	7.123
		42	68	VAFTDTERLIGDAAKNQVALNPQNTVF	2932.52	Hsp70 WT + liposomes without BMP	0.25	6.86142	0.068427	7.11292
		42	68	VAFTDTERLIGDAAKNQVALNPQNTVF	2932.52	Hsp70 WT + liposomes without BMP	1	8.17919	0.034644	7.11773
		42	68	VAFTDTERLIGDAAKNQVALNPQNTVF	2932.52	Hsp70 WT + liposomes without BMP	10	9.36596	0	7.12958
		42	68	VAFTDTERLIGDAAKNQVALNPQNTVF	2932.52	Hsp70 WT + liposomes without BMP	100	10.6847	0.050474	7.11844
		42	68	VAFTDTERLIGDAAKNQVALNPQNTVF	2932.52	Hsp70 WT + liposomes without BMP	1000	12.2665	0	7.1298
		42	68	VAFTDTERLIGDAAKNQVALNPQNTVF	2932.52	Hsp70 WT alone	0.25	6.82986	0.030956	7.11307
		42	68	VAFTDTERLIGDAAKNQVALNPQNTVF	2932.52	Hsp70 WT alone	1	8.23826	0.048942	7.114
		42	68	VAFTDTERLIGDAAKNQVALNPQNTVF	2932.52	Hsp70 WT alone	10	9.35252	0	7.13126
		42	68	VAFTDTERLIGDAAKNQVALNPQNTVF	2932.52	Hsp70 WT alone	100	10.6704	0.159055	7.11718
		42	68	VAFTDTERLIGDAAKNQVALNPQNTVF	2932.52	Hsp70 WT alone	1000	12.2224	0	7.12199
		42	68	VAFTDTERLIGDAAKNQVALNPQNTVF	2932.52	maximally labelled state	1000	14.567	0.116751	7.11251
	8	45	50	TDTERL	734.368	Hsp70 WT + liposomes with BMP	0.25	1.73366	0.011334	4.52692
		45	50	TDTERL	734.368	Hsp70 WT + liposomes with BMP	1	1.81794	0.044984	4.52464
		45	50	TDTERL	734.368	Hsp70 WT + liposomes with BMP	10	1.70572	0	4.54969
		45	50	TDTERL	734.368	Hsp70 WT + liposomes with BMP	100	1.8482	0.018302	4.545
		45	50	TDTERL	734.368	Hsp70 WT + liposomes with BMP	1000	1.7826	0	4.5408
		45	50	TDTERL	734.368	Hsp70 WT + liposomes without BMP	0.25	1.74738	0.023761	4.52389
		45	50	TDTERL	734.368	Hsp70 WT + liposomes without BMP	1	1.76799	0.011826	4.51774
		45	50	TDTERL	734.368	Hsp70 WT + liposomes without BMP	10	1.79859	0	4.55185
		45	50	TDTERL	734.368	Hsp70 WT + liposomes without BMP	100	1.7954	0.022016	4.54572
		45	50	TDTERL	734.368	Hsp70 WT + liposomes without BMP	1000	1.83011	0	4.56317
		45	50	TDTERL	734.368	Hsp70 WT alone	0.25	1.75445	0.042697	4.51715
		45	50	TDTERL	734.368	Hsp70 WT alone	1	1.78679	0.020975	4.52326
		45	50	TDTERL	734.368	Hsp70 WT alone	10	1.75816	0	4.55698
		45	50	TDTERL	734.368	Hsp70 WT alone	100	1.80035	0.050681	4.54243
		45	50	TDTERL	734.368	Hsp70 WT alone	1000	1.76475	0	4.56207
		45	50	TDTERL	734.368	maximally labelled state	1000	2.3289	0.028234	4.53039
	10	45	68	TDTERLIGDAAKNQVALNPQNTVF	2615.34	Hsp70 WT + liposomes with BMP	0.25	6.33242	0.04171	6.46021
		45	68	TDTERLIGDAAKNQVALNPQNTVF	2615.34	Hsp70 WT + liposomes with BMP	1	7.83947	0.025997	6.46077
		45	68	TDTERLIGDAAKNQVALNPQNTVF	2615.34	Hsp70 WT + liposomes with BMP	10	8.85025	0	6.47462
		45	68	TDTERLIGDAAKNQVALNPQNTVF	2615.34	Hsp70 WT + liposomes with BMP	100	9.71935	0.017787	6.46301
		45	68	TDTERLIGDAAKNQVALNPQNTVF	2615.34	Hsp70 WT + liposomes with BMP	1000	10.4638	0	6.46447
		45	68	TDTERLIGDAAKNQVALNPQNTVF	2615.34	Hsp70 WT + liposomes without BMP	0.25	6.387	0.025556	6.4556
		45	68	TDTERLIGDAAKNQVALNPQNTVF	2615.34	Hsp70 WT + liposomes without BMP	1	7.99652	0.012232	6.46114
		45	68	TDTERLIGDAAKNQVALNPQNTVF	2615.34	Hsp70 WT + liposomes without BMP	10	9.02215	0	6.46495
		45	68	TDTERLIGDAAKNQVALNPQNTVF	2615.34	Hsp70 WT + liposomes without BMP	100	9.89861	0.042931	6.46502
		45	68	TDTERLIGDAAKNQVALNPQNTVF	2615.34	Hsp70 WT + liposomes without BMP	1000	10.9839	0	6.47216
		45	68	TDTERLIGDAAKNQVALNPQNTVF	2615.34	Hsp70 WT alone	0.25	6.44752	0.052743	6.4575
		45	68	TDTERLIGDAAKNQVALNPQNTVF	2615.34	Hsp70 WT alone	1	8.01539	0.030308	6.45912
		45	68	TDTERLIGDAAKNQVALNPQNTVF	2615.34	Hsp70 WT alone	10	9.01393	0	6.46664
		45	68	TDTERLIGDAAKNQVALNPQNTVF	2615.34	Hsp70 WT alone	100	9.87852	0.095652	6.46162
		45	68	TDTERLIGDAAKNQVALNPQNTVF	2615.34	Hsp70 WT alone	1000	10.9945	0	6.46508
		45	68	TDTERLIGDAAKNQVALNPQNTVF	2615.34	maximally labelled state	1000	13.1892	0.086797	6.45657
	11	48	68	ERLIGDAAKNQVALNPQNTVF	2298.22	Hsp70 WT + liposomes with BMP	0.25	4.23943	0.051802	6.24462
		48	68	ERLIGDAAKNQVALNPQNTVF	2298.22	Hsp70 WT + liposomes with BMP	1	5.44725	0.021194	6.24525
		48	68	ERLIGDAAKNQVALNPQNTVF	2298.22	Hsp70 WT + liposomes with BMP	10	6.40762	0	6.26268
		48	68	ERLIGDAAKNQVALNPQNTVF	2298.22	Hsp70 WT + liposomes with BMP	100	7.43622	0.02037	6.25708
		48	68	ERLIGDAAKNQVALNPQNTVF	2298.22	Hsp70 WT + liposomes with BMP	1000	8.29745	0	6.26518
		48	68	ERLIGDAAKNQVALNPQNTVF	2298.22	Hsp70 WT + liposomes without BMP	0.25	4.3015	0.031227	6.24217
		48	68	ERLIGDAAKNQVALNPQNTVF	2298.22	Hsp70 WT + liposomes without BMP	1	5.55582	0.024611	6.24841
		48	68	ERLIGDAAKNQVALNPQNTVF	2298.22	Hsp70 WT + liposomes without BMP	10	6.49043	0	6.26431
		48	68	ERLIGDAAKNQVALNPQNTVF	2298.22	Hsp70 WT + liposomes without BMP	100	7.48567	0.02111	6.26047
		48	68	ERLIGDAAKNQVALNPQNTVF	2298.22	Hsp70 WT + liposomes without BMP	1000	8.50994	0	6.2699
		48	68	ERLIGDAAKNQVALNPQNTVF	2298.22	Hsp70 WT alone	0.25	4.2808	0.030865	6.24423
		48	68	ERLIGDAAKNQVALNPQNTVF	2298.22	Hsp70 WT alone	1	5.57531	0.022667	6.24299
		48	68	ERLIGDAAKNQVALNPQNTVF	2298.22	Hsp70 WT alone	10	6.44715	0	6.26631
		48	68	ERLIGDAAKNQVALNPQNTVF	2298.22	Hsp70 WT alone	100	7.46609	0.092634	6.25281
		48	68	ERLIGDAAKNQVALNPQNTVF	2298.22	Hsp70 WT alone	1000	8.52159	0	6.26781
		48	68	ERLIGDAAKNQVALNPQNTVF	2298.22	maximally labelled state	1000	10.6472	0.048334	6.24784
	12	51	68	IGDAAKNQVALNPQNTVF	1899.99	Hsp70 WT + liposomes with BMP	0.25	3.42279	0.041844	6.39192
		51	68	IGDAAKNQVALNPQNTVF	1899.99	Hsp70 WT + liposomes with BMP	1	4.51479	0.051781	6.39162
		51	68	IGDAAKNQVALNPQNTVF	1899.99	Hsp70 WT + liposomes with BMP	10	5.30783	0	6.40232
		51	68	IGDAAKNQVALNPQNTVF	1899.99	Hsp70 WT + liposomes with BMP	100	6.26566	0.02185	6.39548
		51	68	IGDAAKNQVALNPQNTVF	1899.99	Hsp70 WT + liposomes with BMP	1000	7.05281	0	6.39306
		51	68	IGDAAKNQVALNPQNTVF	1899.99	Hsp70 WT + liposomes without BMP	0.25	3.47966	0.016349	6.38858
		51	68	IGDAAKNQVALNPQNTVF	1899.99	Hsp70 WT + liposomes without BMP	1	4.64346	0.031598	6.39312
		51	68	IGDAAKNQVALNPQNTVF	1899.99	Hsp70 WT + liposomes without BMP	10	5.38879	0	6.39349
		51	68	IGDAAKNQVALNPQNTVF	1899.99	Hsp70 WT + liposomes without BMP	100	6.30511	0.008324	6.39724
		51	68	IGDAAKNQVALNPQNTVF	1899.99	Hsp70 WT + liposomes without BMP	1000	7.14522	0	6.40133
		51	68	IGDAAKNQVALNPQNTVF	1899.99	Hsp70 WT alone	0.25	3.44179	0.043764	6.38922
		51	68	IGDAAKNQVALNPQNTVF	1899.99	Hsp70 WT alone	1	4.64462	0.032699	6.39261
		51	68	IGDAAKNQVALNPQNTVF	1899.99	Hsp70 WT alone	10	5.37317	0	6.3949
		51	68	IGDAAKNQVALNPQNTVF	1899.99	Hsp70 WT alone	100	6.25107	0.074923	6.39381
		51	68	IGDAAKNQVALNPQNTVF	1899.99	Hsp70 WT alone	1000	7.23872	0	6.39367
		51	68	IGDAAKNQVALNPQNTVF	1899.99	maximally labelled state	1000	8.66246	0.062708	6.38831
	13	69	84	DAKRLIGRKFGDPVVQ	1799.03	Hsp70 WT + liposomes with BMP	0.25	1.13069	0.042549	5.05372
		69	84	DAKRLIGRKFGDPVVQ	1799.03	Hsp70 WT + liposomes with BMP	1	1.52642	0.066996	5.05917
		69	84	DAKRLIGRKFGDPVVQ	1799.03	Hsp70 WT + liposomes with BMP	10	2.27129	0	5.1705
		69	84	DAKRLIGRKFGDPVVQ	1799.03	Hsp70 WT + liposomes with BMP	100	3.80808	0.075891	5.09727
		69	84	DAKRLIGRKFGDPVVQ	1799.03	Hsp70 WT + liposomes with BMP	1000	5.3811	0	5.18832
		69	84	DAKRLIGRKFGDPVVQ	1799.03	Hsp70 WT + liposomes without BMP	0.25	1.21146	0.010057	5.03503
		69	84	DAKRLIGRKFGDPVVQ	1799.03	Hsp70 WT + liposomes without BMP	1	1.71861	0.032593	5.05795
		69	84	DAKRLIGRKFGDPVVQ	1799.03	Hsp70 WT + liposomes without BMP	10	2.45065	0	5.17933
		69	84	DAKRLIGRKFGDPVVQ	1799.03	Hsp70 WT + liposomes without BMP	100	3.8492	0.008408	5.12169
		69	84	DAKRLIGRKFGDPVVQ	1799.03	Hsp70 WT + liposomes without BMP	1000	5.39566	0	5.22582
		69	84	DAKRLIGRKFGDPVVQ	1799.03	Hsp70 WT alone	0.25	1.22524	0.008061	5.03552
		69	84	DAKRLIGRKFGDPVVQ	1799.03	Hsp70 WT alone	1	1.70361	0.036905	5.04511
		69	84	DAKRLIGRKFGDPVVQ	1799.03	Hsp70 WT alone	10	2.45634	0	5.14748
		69	84	DAKRLIGRKFGDPVVQ	1799.03	Hsp70 WT alone	100	4.01683	0.128891	5.07029
		69	84	DAKRLIGRKFGDPVVQ	1799.03	Hsp70 WT alone	1000	5.47856	0	5.17805
		69	84	DAKRLIGRKFGDPVVQ	1799.03	maximally labelled state	1000	7.48553	0.048477	5.06072
	14	69	86	DAKRLIGRKFGDPVVQSD	2001.09	Hsp70 WT + liposomes with BMP	0.25	1.32944	0.009811	5.02179
		69	86	DAKRLIGRKFGDPVVQSD	2001.09	Hsp70 WT + liposomes with BMP	1	2.05299	0.062313	5.02586
		69	86	DAKRLIGRKFGDPVVQSD	2001.09	Hsp70 WT + liposomes with BMP	10	2.95256	0	5.11754
		69	86	DAKRLIGRKFGDPVVQSD	2001.09	Hsp70 WT + liposomes with BMP	100	4.60875	0.106564	5.05966
		69	86	DAKRLIGRKFGDPVVQSD	2001.09	Hsp70 WT + liposomes without BMP	0.25	1.39812	0.041222	5.00693
		69	86	DAKRLIGRKFGDPVVQSD	2001.09	Hsp70 WT + liposomes without BMP	1	2.18626	0.018872	5.02434
		69	86	DAKRLIGRKFGDPVVQSD	2001.09	Hsp70 WT + liposomes without BMP	10	3.08573	0	5.12272
		69	86	DAKRLIGRKFGDPVVQSD	2001.09	Hsp70 WT + liposomes without BMP	100	4.63272	0.04908	5.07761
		69	86	DAKRLIGRKFGDPVVQSD	2001.09	Hsp70 WT alone	0.25	1.44513	0.018059	5.0053
		69	86	DAKRLIGRKFGDPVVQSD	2001.09	Hsp70 WT alone	1	2.23563	0.051434	5.01341
		69	86	DAKRLIGRKFGDPVVQSD	2001.09	Hsp70 WT alone	10	3.17062	0	5.10238
		69	86	DAKRLIGRKFGDPVVQSD	2001.09	Hsp70 WT alone	100	4.59348	0.082283	5.04391
		69	86	DAKRLIGRKFGDPVVQSD	2001.09	maximally labelled state	1000	8.51383	0.064336	5.02651
	15	69	118	DAKRLIGRKFGDPVVQSDMKHWPFQVINDGDKPKVQVSYKGETKAFYPEE	5777.95	Hsp70 WT + liposomes without BMP	0.25	4.71755	0.030531	6.09932
		69	118	DAKRLIGRKFGDPVVQSDMKHWPFQVINDGDKPKVQVSYKGETKAFYPEE	5777.95	Hsp70 WT + liposomes without BMP	1	6.5915	0.044015	6.13541
		69	118	DAKRLIGRKFGDPVVQSDMKHWPFQVINDGDKPKVQVSYKGETKAFYPEE	5777.95	Hsp70 WT + liposomes without BMP	100	13.3824	0	6.15868
		69	118	DAKRLIGRKFGDPVVQSDMKHWPFQVINDGDKPKVQVSYKGETKAFYPEE	5777.95	Hsp70 WT alone	0.25	4.66654	0.081428	6.08954
		69	118	DAKRLIGRKFGDPVVQSDMKHWPFQVINDGDKPKVQVSYKGETKAFYPEE	5777.95	Hsp70 WT alone	1	6.4609	0.071772	6.10935
		69	118	DAKRLIGRKFGDPVVQSDMKHWPFQVINDGDKPKVQVSYKGETKAFYPEE	5777.95	Hsp70 WT alone	100	13.1816	0.119745	6.13659
		69	118	DAKRLIGRKFGDPVVQSDMKHWPFQVINDGDKPKVQVSYKGETKAFYPEE	5777.95	maximally labelled state	1000	23.4928	0.333793	6.16235
	16	85	118	SDMKHWPFQVINDGDKPKVQVSYKGETKAFYPEE	3997.94	Hsp70 WT + liposomes with BMP	0.25	3.18737	0.141282	6.1141
		85	118	SDMKHWPFQVINDGDKPKVQVSYKGETKAFYPEE	3997.94	Hsp70 WT + liposomes with BMP	1	3.72024	0.066185	6.14031
		85	118	SDMKHWPFQVINDGDKPKVQVSYKGETKAFYPEE	3997.94	Hsp70 WT + liposomes with BMP	100	8.61848	0	6.16453
		85	118	SDMKHWPFQVINDGDKPKVQVSYKGETKAFYPEE	3997.94	Hsp70 WT + liposomes without BMP	0.25	3.31981	0.04023	6.10821
		85	118	SDMKHWPFQVINDGDKPKVQVSYKGETKAFYPEE	3997.94	Hsp70 WT + liposomes without BMP	1	4.47475	0.029582	6.16027
		85	118	SDMKHWPFQVINDGDKPKVQVSYKGETKAFYPEE	3997.94	Hsp70 WT + liposomes without BMP	100	9.18112	0.101744	6.21073
		85	118	SDMKHWPFQVINDGDKPKVQVSYKGETKAFYPEE	3997.94	Hsp70 WT alone	0.25	3.11752	0.152494	6.10921
		85	118	SDMKHWPFQVINDGDKPKVQVSYKGETKAFYPEE	3997.94	Hsp70 WT alone	1	4.39369	0.026183	6.12164
		85	118	SDMKHWPFQVINDGDKPKVQVSYKGETKAFYPEE	3997.94	Hsp70 WT alone	100	9.08059	0.01998	6.1809
		85	118	SDMKHWPFQVINDGDKPKVQVSYKGETKAFYPEE	3997.94	maximally labelled state	1000	14.7374	0.319835	6.14779
	17	119	122	ISSM	437.206	Hsp70 WT + liposomes with BMP	0.25	0.135853	0.015745	4.62179
		119	122	ISSM	437.206	Hsp70 WT + liposomes with BMP	1	0.119263	0.012306	4.61559
		119	122	ISSM	437.206	Hsp70 WT + liposomes with BMP	10	0.149617	0	4.62438
		119	122	ISSM	437.206	Hsp70 WT + liposomes with BMP	100	0.154469	0.012693	4.624
		119	122	ISSM	437.206	Hsp70 WT + liposomes with BMP	1000	0.203653	0	4.63621
		119	122	ISSM	437.206	Hsp70 WT + liposomes without BMP	0.25	0.157533	0.009878	4.61905
		119	122	ISSM	437.206	Hsp70 WT + liposomes without BMP	1	0.140753	0.028346	4.62208
		119	122	ISSM	437.206	Hsp70 WT + liposomes without BMP	10	0.177736	0	4.62524
		119	122	ISSM	437.206	Hsp70 WT + liposomes without BMP	100	0.196762	0.022774	4.62676
		119	122	ISSM	437.206	Hsp70 WT + liposomes without BMP	1000	0.268549	0	4.63017
		119	122	ISSM	437.206	Hsp70 WT alone	0.25	0.176308	0.025712	4.6151
		119	122	ISSM	437.206	Hsp70 WT alone	1	0.183807	0.009533	4.61403
		119	122	ISSM	437.206	Hsp70 WT alone	10	0.195663	0	4.62105
		119	122	ISSM	437.206	Hsp70 WT alone	100	0.193072	0.028971	4.62579
		119	122	ISSM	437.206	Hsp70 WT alone	1000	0.309739	0	4.62895
	19	122	132	MVLTKMKEIAE	1292.7	Hsp70 WT + liposomes with BMP	0.25	0.17951	0.043393	5.49554
		122	132	MVLTKMKEIAE	1292.7	Hsp70 WT + liposomes with BMP	1	0.166558	0.039618	5.4991
		122	132	MVLTKMKEIAE	1292.7	Hsp70 WT + liposomes with BMP	100	-0.070865	0.029732	5.6064
		122	132	MVLTKMKEIAE	1292.7	Hsp70 WT + liposomes with BMP	1000	0.082178	0	5.53866
		122	132	MVLTKMKEIAE	1292.7	Hsp70 WT + liposomes without BMP	0.25	0.143374	0.021434	5.49277
		122	132	MVLTKMKEIAE	1292.7	Hsp70 WT + liposomes without BMP	1	0.157376	0.016633	5.49812
		122	132	MVLTKMKEIAE	1292.7	Hsp70 WT + liposomes without BMP	100	-0.026336	0.015242	5.5281
		122	132	MVLTKMKEIAE	1292.7	Hsp70 WT + liposomes without BMP	1000	0.020102	0	5.54911
		122	132	MVLTKMKEIAE	1292.7	Hsp70 WT alone	0.25	0.155818	0.015256	5.49119
		122	132	MVLTKMKEIAE	1292.7	Hsp70 WT alone	1	0.140732	0.011828	5.4946
		122	132	MVLTKMKEIAE	1292.7	Hsp70 WT alone	100	-0.142212	0.042183	5.72277
		122	132	MVLTKMKEIAE	1292.7	Hsp70 WT alone	1000	-0.030931	0	5.52906
	18	123	129	VLTKMKE	848.491	Hsp70 WT + liposomes with BMP	0.25	0.089451	0.032868	3.77377
		123	129	VLTKMKE	848.491	Hsp70 WT + liposomes with BMP	1	0.04324	0.00572	3.76857
		123	129	VLTKMKE	848.491	Hsp70 WT + liposomes with BMP	10	0.076818	0	3.82824
		123	129	VLTKMKE	848.491	Hsp70 WT + liposomes with BMP	100	-0.007621	0.013837	3.81948
		123	129	VLTKMKE	848.491	Hsp70 WT + liposomes with BMP	1000	-0.006281	0	3.85133
		123	129	VLTKMKE	848.491	Hsp70 WT + liposomes without BMP	0.25	0.057782	0.003135	3.7667
		123	129	VLTKMKE	848.491	Hsp70 WT + liposomes without BMP	1	0.052921	0.016235	3.77469
		123	129	VLTKMKE	848.491	Hsp70 WT + liposomes without BMP	10	0.033277	0	3.8294
		123	129	VLTKMKE	848.491	Hsp70 WT + liposomes without BMP	100	0.009298	0.005212	3.84271
		123	129	VLTKMKE	848.491	Hsp70 WT + liposomes without BMP	1000	0.062821	0	3.86448
		123	129	VLTKMKE	848.491	Hsp70 WT alone	0.25	0.073094	0.013409	3.77085
		123	129	VLTKMKE	848.491	Hsp70 WT alone	1	0.054221	0.022075	3.76385
		123	129	VLTKMKE	848.491	Hsp70 WT alone	10	0.02801	0	3.83127
		123	129	VLTKMKE	848.491	Hsp70 WT alone	100	0.047999	0.044738	3.80972
		123	129	VLTKMKE	848.491	Hsp70 WT alone	1000	0.034705	0	3.84615
		123	129	VLTKMKE	848.491	maximally labelled state	1000	3.19889	0.019628	3.78823
	20	123	132	VLTKMKEIAE	1161.65	Hsp70 WT + liposomes with BMP	0.25	0.130638	0.011553	4.76764
		123	132	VLTKMKEIAE	1161.65	Hsp70 WT + liposomes with BMP	1	0.141683	0.019389	4.76395
		123	132	VLTKMKEIAE	1161.65	Hsp70 WT + liposomes with BMP	10	0.049135	0	4.79782
		123	132	VLTKMKEIAE	1161.65	Hsp70 WT + liposomes with BMP	100	0.022649	0.040357	4.78606
		123	132	VLTKMKEIAE	1161.65	Hsp70 WT + liposomes with BMP	1000	0.038544	0	4.81677
		123	132	VLTKMKEIAE	1161.65	Hsp70 WT + liposomes without BMP	0.25	0.192516	0.015867	4.76194
		123	132	VLTKMKEIAE	1161.65	Hsp70 WT + liposomes without BMP	1	0.152655	0.026825	4.77076
		123	132	VLTKMKEIAE	1161.65	Hsp70 WT + liposomes without BMP	10	0.12424	0	4.81377
		123	132	VLTKMKEIAE	1161.65	Hsp70 WT + liposomes without BMP	100	0.094531	0.043179	4.79563
		123	132	VLTKMKEIAE	1161.65	Hsp70 WT + liposomes without BMP	1000	0.152354	0	4.81449
		123	132	VLTKMKEIAE	1161.65	Hsp70 WT alone	0.25	0.178257	0.030042	4.76081
		123	132	VLTKMKEIAE	1161.65	Hsp70 WT alone	1	0.20257	0.020462	4.76347
		123	132	VLTKMKEIAE	1161.65	Hsp70 WT alone	10	0.140598	0	4.79111
		123	132	VLTKMKEIAE	1161.65	Hsp70 WT alone	100	0.079644	0.01037	4.78374
		123	132	VLTKMKEIAE	1161.65	Hsp70 WT alone	1000	0.100548	0	4.80949
		123	132	VLTKMKEIAE	1161.65	maximally labelled state	1000	4.68768	0.034234	4.76848
	21	123	133	VLTKMKEIAEA	1232.69	Hsp70 WT + liposomes with BMP	0.25	0.349222	0.031651	5.00629
		123	133	VLTKMKEIAEA	1232.69	Hsp70 WT + liposomes with BMP	1	0.252355	0.045376	5.01099
		123	133	VLTKMKEIAEA	1232.69	Hsp70 WT + liposomes with BMP	10	0.286811	0	5.06479
		123	133	VLTKMKEIAEA	1232.69	Hsp70 WT + liposomes with BMP	100	0.117996	0.025157	5.03922
		123	133	VLTKMKEIAEA	1232.69	Hsp70 WT + liposomes with BMP	1000	0.172157	0	5.06792
		123	133	VLTKMKEIAEA	1232.69	Hsp70 WT + liposomes without BMP	0.25	0.287026	0.01591	4.99968
		123	133	VLTKMKEIAEA	1232.69	Hsp70 WT + liposomes without BMP	1	0.277488	0.011747	5.01157
		123	133	VLTKMKEIAEA	1232.69	Hsp70 WT + liposomes without BMP	10	0.293699	0	5.06045
		123	133	VLTKMKEIAEA	1232.69	Hsp70 WT + liposomes without BMP	100	0.075059	0.020619	5.05801
		123	133	VLTKMKEIAEA	1232.69	Hsp70 WT + liposomes without BMP	1000	0.216892	0	5.07682
		123	133	VLTKMKEIAEA	1232.69	Hsp70 WT alone	0.25	0.277698	0.055879	4.99937
		123	133	VLTKMKEIAEA	1232.69	Hsp70 WT alone	1	0.283531	0.037739	5.00453
		123	133	VLTKMKEIAEA	1232.69	Hsp70 WT alone	10	0.257103	0	5.06044
		123	133	VLTKMKEIAEA	1232.69	Hsp70 WT alone	100	0.14159	0.034869	5.02574
		123	133	VLTKMKEIAEA	1232.69	Hsp70 WT alone	1000	0.181372	0	5.06747
		123	133	VLTKMKEIAEA	1232.69	maximally labelled state	1000	5.56695	0.101492	5.00099
	22	125	132	TKMKEIAE	949.502	Hsp70 WT + liposomes with BMP	0.25	-0.025226	0.0144	3.93674
		125	132	TKMKEIAE	949.502	Hsp70 WT + liposomes with BMP	1	-0.017633	0.01856	3.93132
		125	132	TKMKEIAE	949.502	Hsp70 WT + liposomes with BMP	10	0.139693	0	3.99058
		125	132	TKMKEIAE	949.502	Hsp70 WT + liposomes with BMP	100	-0.058739	0.062443	3.97709
		125	132	TKMKEIAE	949.502	Hsp70 WT + liposomes with BMP	1000	0.030881	0	3.98885
		125	132	TKMKEIAE	949.502	Hsp70 WT + liposomes without BMP	0.25	0.002613	0.038375	3.9295
		125	132	TKMKEIAE	949.502	Hsp70 WT + liposomes without BMP	1	0.062878	0.064415	3.92407
		125	132	TKMKEIAE	949.502	Hsp70 WT + liposomes without BMP	10	-0.025928	0	4.01351
		125	132	TKMKEIAE	949.502	Hsp70 WT + liposomes without BMP	100	0.022507	0.045045	3.98027
		125	132	TKMKEIAE	949.502	Hsp70 WT + liposomes without BMP	1000	0.164429	0	4.0003
		125	132	TKMKEIAE	949.502	Hsp70 WT alone	0.25	0.048941	0.027082	3.93236
		125	132	TKMKEIAE	949.502	Hsp70 WT alone	1	0.120125	0.073986	3.92319
		125	132	TKMKEIAE	949.502	Hsp70 WT alone	10	0.148264	0	3.97957
		125	132	TKMKEIAE	949.502	Hsp70 WT alone	100	-0.020194	0.013872	3.96133
		125	132	TKMKEIAE	949.502	Hsp70 WT alone	1000	0.113161	0	3.9935
		125	132	TKMKEIAE	949.502	maximally labelled state	1000	3.16269	0.044467	3.94163
	23	133	142	AYLGYPVTNA	1068.54	Hsp70 WT + liposomes with BMP	0.25	1.32279	0.042674	6.32729
		133	142	AYLGYPVTNA	1068.54	Hsp70 WT + liposomes with BMP	1	1.26091	0.051655	6.2949
		133	142	AYLGYPVTNA	1068.54	Hsp70 WT + liposomes with BMP	10	1.28317	0	6.29454
		133	142	AYLGYPVTNA	1068.54	Hsp70 WT + liposomes with BMP	100	1.73162	0.074869	6.29413
		133	142	AYLGYPVTNA	1068.54	Hsp70 WT + liposomes with BMP	1000	2.32896	0	6.2939
		133	142	AYLGYPVTNA	1068.54	Hsp70 WT + liposomes without BMP	0.25	1.29576	0.014012	6.29351
		133	142	AYLGYPVTNA	1068.54	Hsp70 WT + liposomes without BMP	1	1.33483	0.03356	6.3433
		133	142	AYLGYPVTNA	1068.54	Hsp70 WT + liposomes without BMP	10	1.3616	0	6.29402
		133	142	AYLGYPVTNA	1068.54	Hsp70 WT + liposomes without BMP	100	1.87319	0.066032	6.29619
		133	142	AYLGYPVTNA	1068.54	Hsp70 WT + liposomes without BMP	1000	2.37017	0	6.29605
		133	142	AYLGYPVTNA	1068.54	Hsp70 WT alone	0.25	1.31897	0.038878	6.29359
		133	142	AYLGYPVTNA	1068.54	Hsp70 WT alone	1	1.32839	0.01713	6.31966
		133	142	AYLGYPVTNA	1068.54	Hsp70 WT alone	10	1.39873	0	6.29814
		133	142	AYLGYPVTNA	1068.54	Hsp70 WT alone	100	1.86982	0.055173	6.29808
		133	142	AYLGYPVTNA	1068.54	Hsp70 WT alone	1000	2.43635	0	6.29584
		133	142	AYLGYPVTNA	1068.54	maximally labelled state	1000	4.00109	0.034366	6.29197
	24	134	142	YLGYPVTNA	997.499	Hsp70 WT + liposomes with BMP	0.25	1.40805	0.0252	6.16555
		134	142	YLGYPVTNA	997.499	Hsp70 WT + liposomes with BMP	1	1.35798	0.024903	6.16395
		134	142	YLGYPVTNA	997.499	Hsp70 WT + liposomes with BMP	10	1.35884	0	6.31664
		134	142	YLGYPVTNA	997.499	Hsp70 WT + liposomes with BMP	100	1.80028	0.029425	6.19042
		134	142	YLGYPVTNA	997.499	Hsp70 WT + liposomes with BMP	1000	2.42338	0	6.11753
		134	142	YLGYPVTNA	997.499	Hsp70 WT + liposomes without BMP	0.25	1.38288	0.06489	6.19888
		134	142	YLGYPVTNA	997.499	Hsp70 WT + liposomes without BMP	1	1.39819	0.014914	6.11736
		134	142	YLGYPVTNA	997.499	Hsp70 WT + liposomes without BMP	10	1.46058	0	6.11867
		134	142	YLGYPVTNA	997.499	Hsp70 WT + liposomes without BMP	100	1.84836	0.028967	6.11707
		134	142	YLGYPVTNA	997.499	Hsp70 WT + liposomes without BMP	1000	2.4869	0	6.11898
		134	142	YLGYPVTNA	997.499	Hsp70 WT alone	0.25	1.384	0.00444	6.1165
		134	142	YLGYPVTNA	997.499	Hsp70 WT alone	1	1.43817	0.015922	6.18391
		134	142	YLGYPVTNA	997.499	Hsp70 WT alone	10	1.43884	0	6.11887
		134	142	YLGYPVTNA	997.499	Hsp70 WT alone	100	1.90038	0.040162	6.12114
		134	142	YLGYPVTNA	997.499	Hsp70 WT alone	1000	2.54637	0	6.11978
		134	142	YLGYPVTNA	997.499	maximally labelled state	1000	3.87972	0.021106	6.11724
	25	142	149	AVITVPAY	833.477	Hsp70 WT + liposomes with BMP	0.25	0.296794	0.022209	6.48394
		142	149	AVITVPAY	833.477	Hsp70 WT + liposomes with BMP	1	0.270923	0.01799	6.48266
		142	149	AVITVPAY	833.477	Hsp70 WT + liposomes with BMP	10	0.499767	0	6.48418
		142	149	AVITVPAY	833.477	Hsp70 WT + liposomes with BMP	100	0.834066	0.071171	6.48611
		142	149	AVITVPAY	833.477	Hsp70 WT + liposomes with BMP	1000	0.791164	0	6.48469
		142	149	AVITVPAY	833.477	Hsp70 WT + liposomes without BMP	0.25	0.33321	0.036249	6.48214
		142	149	AVITVPAY	833.477	Hsp70 WT + liposomes without BMP	1	0.308579	0.03378	6.48652
		142	149	AVITVPAY	833.477	Hsp70 WT + liposomes without BMP	10	0.528472	0	6.48815
		142	149	AVITVPAY	833.477	Hsp70 WT + liposomes without BMP	100	0.889808	0.048821	6.48709
		142	149	AVITVPAY	833.477	Hsp70 WT + liposomes without BMP	1000	0.786729	0	6.49128
		142	149	AVITVPAY	833.477	Hsp70 WT alone	0.25	0.341581	0.036251	6.48492
		142	149	AVITVPAY	833.477	Hsp70 WT alone	1	0.328521	0.02008	6.48409
		142	149	AVITVPAY	833.477	Hsp70 WT alone	10	0.55266	0	6.48778
		142	149	AVITVPAY	833.477	Hsp70 WT alone	100	0.914178	0.050176	6.48897
		142	149	AVITVPAY	833.477	Hsp70 WT alone	1000	0.853083	0	6.48843
		142	149	AVITVPAY	833.477	maximally labelled state	1000	3.13799	0.006987	6.48287
	26	142	150	AVITVPAYF	980.545	Hsp70 WT + liposomes with BMP	0.25	0.362662	0.024065	7.90978
		142	150	AVITVPAYF	980.545	Hsp70 WT + liposomes with BMP	1	0.365633	0.025111	7.91183
		142	150	AVITVPAYF	980.545	Hsp70 WT + liposomes with BMP	10	0.660536	0	7.91422
		142	150	AVITVPAYF	980.545	Hsp70 WT + liposomes with BMP	100	1.08288	0.077413	7.91437
		142	150	AVITVPAYF	980.545	Hsp70 WT + liposomes with BMP	1000	1.27753	0	7.91714
		142	150	AVITVPAYF	980.545	Hsp70 WT + liposomes without BMP	0.25	0.363517	0.01764	7.90901
		142	150	AVITVPAYF	980.545	Hsp70 WT + liposomes without BMP	1	0.355995	0.011219	7.91195
		142	150	AVITVPAYF	980.545	Hsp70 WT + liposomes without BMP	10	0.651575	0	7.91329
		142	150	AVITVPAYF	980.545	Hsp70 WT + liposomes without BMP	100	1.11977	0.03397	7.9145
		142	150	AVITVPAYF	980.545	Hsp70 WT + liposomes without BMP	1000	1.37588	0	7.91401
		142	150	AVITVPAYF	980.545	Hsp70 WT alone	0.25	0.354583	0.011349	7.91019
		142	150	AVITVPAYF	980.545	Hsp70 WT alone	1	0.381517	0.018797	7.91221
		142	150	AVITVPAYF	980.545	Hsp70 WT alone	10	0.65961	0	7.91592
		142	150	AVITVPAYF	980.545	Hsp70 WT alone	100	1.17492	0.057569	7.91507
		142	150	AVITVPAYF	980.545	Hsp70 WT alone	1000	1.46296	0	7.91596
		142	150	AVITVPAYF	980.545	maximally labelled state	1000	3.93624	0.00771	7.91094
	30	142	169	AVITVPAYFNDSQRQATKDAGVIAGLNV	2918.54	Hsp70 WT + liposomes with BMP	0.25	2.99905	0.08397	7.14047
		142	169	AVITVPAYFNDSQRQATKDAGVIAGLNV	2918.54	Hsp70 WT + liposomes with BMP	1	3.21672	0.103084	7.14245
		142	169	AVITVPAYFNDSQRQATKDAGVIAGLNV	2918.54	Hsp70 WT + liposomes with BMP	10	4.47794	0	7.15209
		142	169	AVITVPAYFNDSQRQATKDAGVIAGLNV	2918.54	Hsp70 WT + liposomes with BMP	100	5.89333	0.016651	7.13662
		142	169	AVITVPAYFNDSQRQATKDAGVIAGLNV	2918.54	Hsp70 WT + liposomes with BMP	1000	7.737	0	7.14118
		142	169	AVITVPAYFNDSQRQATKDAGVIAGLNV	2918.54	Hsp70 WT + liposomes without BMP	0.25	2.91806	0.025578	7.13746
		142	169	AVITVPAYFNDSQRQATKDAGVIAGLNV	2918.54	Hsp70 WT + liposomes without BMP	1	3.2874	0.01782	7.14527
		142	169	AVITVPAYFNDSQRQATKDAGVIAGLNV	2918.54	Hsp70 WT + liposomes without BMP	10	4.66846	0	7.15246
		142	169	AVITVPAYFNDSQRQATKDAGVIAGLNV	2918.54	Hsp70 WT + liposomes without BMP	100	5.93928	0.031582	7.13909
		142	169	AVITVPAYFNDSQRQATKDAGVIAGLNV	2918.54	Hsp70 WT + liposomes without BMP	1000	7.63961	0	7.14478
		142	169	AVITVPAYFNDSQRQATKDAGVIAGLNV	2918.54	Hsp70 WT alone	0.25	2.89191	0.083552	7.13891
		142	169	AVITVPAYFNDSQRQATKDAGVIAGLNV	2918.54	Hsp70 WT alone	1	3.24235	0.089793	7.14332
		142	169	AVITVPAYFNDSQRQATKDAGVIAGLNV	2918.54	Hsp70 WT alone	10	4.6761	0	7.14821
		142	169	AVITVPAYFNDSQRQATKDAGVIAGLNV	2918.54	Hsp70 WT alone	100	5.94827	0.106295	7.13795
		142	169	AVITVPAYFNDSQRQATKDAGVIAGLNV	2918.54	Hsp70 WT alone	1000	7.67462	0	7.13943
		142	169	AVITVPAYFNDSQRQATKDAGVIAGLNV	2918.54	maximally labelled state	1000	15.9305	0.175961	7.12238
	27	143	149	VITVPAY	762.44	Hsp70 WT + liposomes with BMP	0.25	0.237301	0.035768	6.31454
		143	149	VITVPAY	762.44	Hsp70 WT + liposomes with BMP	1	0.26082	0.039554	6.3118
		143	149	VITVPAY	762.44	Hsp70 WT + liposomes with BMP	10	0.469187	0	6.31302
		143	149	VITVPAY	762.44	Hsp70 WT + liposomes with BMP	100	0.683869	0.055181	6.31619
		143	149	VITVPAY	762.44	Hsp70 WT + liposomes with BMP	1000	0.599117	0	6.31961
		143	149	VITVPAY	762.44	Hsp70 WT + liposomes without BMP	0.25	0.350401	0.01383	6.31299
		143	149	VITVPAY	762.44	Hsp70 WT + liposomes without BMP	1	0.348498	0.079942	6.314
		143	149	VITVPAY	762.44	Hsp70 WT + liposomes without BMP	10	0.430712	0	6.31346
		143	149	VITVPAY	762.44	Hsp70 WT + liposomes without BMP	100	0.767636	0.053952	6.31477
		143	149	VITVPAY	762.44	Hsp70 WT + liposomes without BMP	1000	0.712963	0	6.31321
		143	149	VITVPAY	762.44	Hsp70 WT alone	0.25	0.285618	0.006351	6.31535
		143	149	VITVPAY	762.44	Hsp70 WT alone	1	0.429931	0.038851	6.31408
		143	149	VITVPAY	762.44	Hsp70 WT alone	10	0.518283	0	6.31889
		143	149	VITVPAY	762.44	Hsp70 WT alone	100	0.808954	0.038946	6.31883
		143	149	VITVPAY	762.44	Hsp70 WT alone	1000	0.6819	0	6.31953
		143	149	VITVPAY	762.44	maximally labelled state	1000	2.2507	0.026515	6.31253
	28	143	150	VITVPAYF	909.508	Hsp70 WT + liposomes with BMP	0.25	0.337455	0.021206	7.85014
		143	150	VITVPAYF	909.508	Hsp70 WT + liposomes with BMP	1	0.347632	0.007353	7.84999
		143	150	VITVPAYF	909.508	Hsp70 WT + liposomes with BMP	10	0.728744	0	7.85305
		143	150	VITVPAYF	909.508	Hsp70 WT + liposomes with BMP	100	1.05763	0.06459	7.85544
		143	150	VITVPAYF	909.508	Hsp70 WT + liposomes with BMP	1000	1.26526	0	7.85919
		143	150	VITVPAYF	909.508	Hsp70 WT + liposomes without BMP	0.25	0.33591	0.030042	7.84612
		143	150	VITVPAYF	909.508	Hsp70 WT + liposomes without BMP	1	0.373434	0.012732	7.85238
		143	150	VITVPAYF	909.508	Hsp70 WT + liposomes without BMP	10	0.695247	0	7.84839
		143	150	VITVPAYF	909.508	Hsp70 WT + liposomes without BMP	100	1.10047	0.027449	7.85474
		143	150	VITVPAYF	909.508	Hsp70 WT + liposomes without BMP	1000	1.34493	0	7.85299
		143	150	VITVPAYF	909.508	Hsp70 WT alone	0.25	0.38024	0.014637	7.84597
		143	150	VITVPAYF	909.508	Hsp70 WT alone	1	0.40377	0.013802	7.85011
		143	150	VITVPAYF	909.508	Hsp70 WT alone	10	0.772415	0	7.85285
		143	150	VITVPAYF	909.508	Hsp70 WT alone	100	1.18133	0.052178	7.85398
		143	150	VITVPAYF	909.508	Hsp70 WT alone	1000	1.41695	0	7.8594
		143	150	VITVPAYF	909.508	maximally labelled state	1000	3.09064	0.009636	7.84582
	29	143	167	VITVPAYFNDSQRQATKDAGVIAGL	2634.39	Hsp70 WT + liposomes with BMP	0.25	2.35427	0.057187	7.09608
		143	167	VITVPAYFNDSQRQATKDAGVIAGL	2634.39	Hsp70 WT + liposomes with BMP	1	2.28338	0.036737	7.09981
		143	167	VITVPAYFNDSQRQATKDAGVIAGL	2634.39	Hsp70 WT + liposomes with BMP	10	3.23793	0	7.10296
		143	167	VITVPAYFNDSQRQATKDAGVIAGL	2634.39	Hsp70 WT + liposomes with BMP	100	4.46909	0.049209	7.10091
		143	167	VITVPAYFNDSQRQATKDAGVIAGL	2634.39	Hsp70 WT + liposomes with BMP	1000	5.90296	0	7.10215
		143	167	VITVPAYFNDSQRQATKDAGVIAGL	2634.39	Hsp70 WT + liposomes without BMP	0.25	2.39921	0.069555	7.09743
		143	167	VITVPAYFNDSQRQATKDAGVIAGL	2634.39	Hsp70 WT + liposomes without BMP	1	2.45893	0.04534	7.10179
		143	167	VITVPAYFNDSQRQATKDAGVIAGL	2634.39	Hsp70 WT + liposomes without BMP	10	3.47519	0	7.10687
		143	167	VITVPAYFNDSQRQATKDAGVIAGL	2634.39	Hsp70 WT + liposomes without BMP	100	4.60497	0.008485	7.09658
		143	167	VITVPAYFNDSQRQATKDAGVIAGL	2634.39	Hsp70 WT + liposomes without BMP	1000	6.11035	0	7.10374
		143	167	VITVPAYFNDSQRQATKDAGVIAGL	2634.39	Hsp70 WT alone	0.25	2.32236	0.087031	7.09628
		143	167	VITVPAYFNDSQRQATKDAGVIAGL	2634.39	Hsp70 WT alone	1	2.44798	0.038706	7.09882
		143	167	VITVPAYFNDSQRQATKDAGVIAGL	2634.39	Hsp70 WT alone	10	3.40883	0	7.10017
		143	167	VITVPAYFNDSQRQATKDAGVIAGL	2634.39	Hsp70 WT alone	100	4.53439	0.137994	7.09732
		143	167	VITVPAYFNDSQRQATKDAGVIAGL	2634.39	Hsp70 WT alone	1000	6.15292	0	7.09748
		143	167	VITVPAYFNDSQRQATKDAGVIAGL	2634.39	maximally labelled state	1000	14.0559	0.070045	7.07251
	31	143	169	VITVPAYFNDSQRQATKDAGVIAGLNV	2847.5	Hsp70 WT + liposomes with BMP	0.25	2.71517	0.075638	7.09033
		143	169	VITVPAYFNDSQRQATKDAGVIAGLNV	2847.5	Hsp70 WT + liposomes with BMP	1	2.88478	0.03474	7.09614
		143	169	VITVPAYFNDSQRQATKDAGVIAGLNV	2847.5	Hsp70 WT + liposomes with BMP	10	4.08638	0	7.0927
		143	169	VITVPAYFNDSQRQATKDAGVIAGLNV	2847.5	Hsp70 WT + liposomes with BMP	100	5.56163	0.078478	7.09337
		143	169	VITVPAYFNDSQRQATKDAGVIAGLNV	2847.5	Hsp70 WT + liposomes with BMP	1000	7.26732	0	7.0938
		143	169	VITVPAYFNDSQRQATKDAGVIAGLNV	2847.5	Hsp70 WT + liposomes without BMP	0.25	2.71812	0.05615	7.09115
		143	169	VITVPAYFNDSQRQATKDAGVIAGLNV	2847.5	Hsp70 WT + liposomes without BMP	1	3.07807	0.063532	7.09619
		143	169	VITVPAYFNDSQRQATKDAGVIAGLNV	2847.5	Hsp70 WT + liposomes without BMP	10	4.22463	0	7.10046
		143	169	VITVPAYFNDSQRQATKDAGVIAGLNV	2847.5	Hsp70 WT + liposomes without BMP	100	5.70885	0.040486	7.09171
		143	169	VITVPAYFNDSQRQATKDAGVIAGLNV	2847.5	Hsp70 WT + liposomes without BMP	1000	7.40634	0	7.09828
		143	169	VITVPAYFNDSQRQATKDAGVIAGLNV	2847.5	Hsp70 WT alone	0.25	2.68587	0.04471	7.09265
		143	169	VITVPAYFNDSQRQATKDAGVIAGLNV	2847.5	Hsp70 WT alone	1	3.02488	0.038412	7.09432
		143	169	VITVPAYFNDSQRQATKDAGVIAGLNV	2847.5	Hsp70 WT alone	10	4.27706	0	7.09776
		143	169	VITVPAYFNDSQRQATKDAGVIAGLNV	2847.5	Hsp70 WT alone	100	5.69766	0.068677	7.09176
		143	169	VITVPAYFNDSQRQATKDAGVIAGLNV	2847.5	Hsp70 WT alone	1000	7.57303	0	7.09323
		143	169	VITVPAYFNDSQRQATKDAGVIAGLNV	2847.5	maximally labelled state	1000	15.2938	0.067297	7.07066
	32	147	167	PAYFNDSQRQATKDAGVIAGL	2222.12	Hsp70 WT + liposomes with BMP	0.25	1.75401	0.035248	7.12617
		147	167	PAYFNDSQRQATKDAGVIAGL	2222.12	Hsp70 WT + liposomes with BMP	1	1.72671	0.054751	7.1322
		147	167	PAYFNDSQRQATKDAGVIAGL	2222.12	Hsp70 WT + liposomes with BMP	10	2.58353	0	7.13445
		147	167	PAYFNDSQRQATKDAGVIAGL	2222.12	Hsp70 WT + liposomes with BMP	100	3.54316	0.104449	7.12285
		147	167	PAYFNDSQRQATKDAGVIAGL	2222.12	Hsp70 WT + liposomes with BMP	1000	4.5274	0	7.1231
		147	167	PAYFNDSQRQATKDAGVIAGL	2222.12	Hsp70 WT + liposomes without BMP	0.25	1.85396	0.022623	7.12014
		147	167	PAYFNDSQRQATKDAGVIAGL	2222.12	Hsp70 WT + liposomes without BMP	1	1.90123	0.017876	7.12406
		147	167	PAYFNDSQRQATKDAGVIAGL	2222.12	Hsp70 WT + liposomes without BMP	10	2.92271	0	7.12612
		147	167	PAYFNDSQRQATKDAGVIAGL	2222.12	Hsp70 WT + liposomes without BMP	100	3.63806	0.052068	7.12906
		147	167	PAYFNDSQRQATKDAGVIAGL	2222.12	Hsp70 WT + liposomes without BMP	1000	4.79487	0	7.12621
		147	167	PAYFNDSQRQATKDAGVIAGL	2222.12	Hsp70 WT alone	0.25	1.80674	0.05967	7.12362
		147	167	PAYFNDSQRQATKDAGVIAGL	2222.12	Hsp70 WT alone	1	1.85821	0.023884	7.12613
		147	167	PAYFNDSQRQATKDAGVIAGL	2222.12	Hsp70 WT alone	10	2.76228	0	7.1315
		147	167	PAYFNDSQRQATKDAGVIAGL	2222.12	Hsp70 WT alone	100	3.76327	0.047714	7.12636
		147	167	PAYFNDSQRQATKDAGVIAGL	2222.12	Hsp70 WT alone	1000	4.79348	0	7.13188
		147	167	PAYFNDSQRQATKDAGVIAGL	2222.12	maximally labelled state	1000	10.9967	0.012467	7.0951
	33	150	167	FNDSQRQATKDAGVIAGL	1890.97	Hsp70 WT + liposomes with BMP	0.25	1.64203	0.093517	6.06321
		150	167	FNDSQRQATKDAGVIAGL	1890.97	Hsp70 WT + liposomes with BMP	1	1.63464	0.097125	6.06334
		150	167	FNDSQRQATKDAGVIAGL	1890.97	Hsp70 WT + liposomes with BMP	10	2.0783	0	6.08087
		150	167	FNDSQRQATKDAGVIAGL	1890.97	Hsp70 WT + liposomes with BMP	100	2.21959	0.094832	6.07624
		150	167	FNDSQRQATKDAGVIAGL	1890.97	Hsp70 WT + liposomes with BMP	1000	3.13189	0	6.08903
		150	167	FNDSQRQATKDAGVIAGL	1890.97	Hsp70 WT + liposomes without BMP	0.25	1.64397	0.095718	6.06473
		150	167	FNDSQRQATKDAGVIAGL	1890.97	Hsp70 WT + liposomes without BMP	1	1.70955	0.106995	6.067
		150	167	FNDSQRQATKDAGVIAGL	1890.97	Hsp70 WT + liposomes without BMP	10	2.16504	0	6.08208
		150	167	FNDSQRQATKDAGVIAGL	1890.97	Hsp70 WT + liposomes without BMP	100	2.29098	0.098482	6.07955
		150	167	FNDSQRQATKDAGVIAGL	1890.97	Hsp70 WT + liposomes without BMP	1000	3.2929	0	6.08802
		150	167	FNDSQRQATKDAGVIAGL	1890.97	Hsp70 WT alone	0.25	1.59883	0.119506	6.06496
		150	167	FNDSQRQATKDAGVIAGL	1890.97	Hsp70 WT alone	1	1.68465	0.116607	6.06672
		150	167	FNDSQRQATKDAGVIAGL	1890.97	Hsp70 WT alone	10	2.12144	0	6.08098
		150	167	FNDSQRQATKDAGVIAGL	1890.97	Hsp70 WT alone	100	2.24654	0.152667	6.07214
		150	167	FNDSQRQATKDAGVIAGL	1890.97	Hsp70 WT alone	1000	3.36502	0	6.08549
		150	167	FNDSQRQATKDAGVIAGL	1890.97	maximally labelled state	1000	9.00203	0.171525	6.0521
	34	151	167	NDSQRQATKDAGVIAGL	1743.9	Hsp70 WT + liposomes with BMP	0.25	1.44724	0.030553	5.87078
		151	167	NDSQRQATKDAGVIAGL	1743.9	Hsp70 WT + liposomes with BMP	1	1.38371	0.078321	5.87277
		151	167	NDSQRQATKDAGVIAGL	1743.9	Hsp70 WT + liposomes with BMP	10	1.767	0	5.89293
		151	167	NDSQRQATKDAGVIAGL	1743.9	Hsp70 WT + liposomes with BMP	100	1.91337	0.055368	5.8839
		151	167	NDSQRQATKDAGVIAGL	1743.9	Hsp70 WT + liposomes with BMP	1000	2.69982	0	5.89855
		151	167	NDSQRQATKDAGVIAGL	1743.9	Hsp70 WT + liposomes without BMP	0.25	1.48595	0.048366	5.86559
		151	167	NDSQRQATKDAGVIAGL	1743.9	Hsp70 WT + liposomes without BMP	1	1.49266	0.058089	5.87247
		151	167	NDSQRQATKDAGVIAGL	1743.9	Hsp70 WT + liposomes without BMP	10	1.87487	0	5.88661
		151	167	NDSQRQATKDAGVIAGL	1743.9	Hsp70 WT + liposomes without BMP	100	1.98	0.038084	5.88533
		151	167	NDSQRQATKDAGVIAGL	1743.9	Hsp70 WT + liposomes without BMP	1000	2.96309	0	5.89374
		151	167	NDSQRQATKDAGVIAGL	1743.9	Hsp70 WT alone	0.25	1.47229	0.087665	5.86661
		151	167	NDSQRQATKDAGVIAGL	1743.9	Hsp70 WT alone	1	1.4692	0.053491	5.86888
		151	167	NDSQRQATKDAGVIAGL	1743.9	Hsp70 WT alone	10	1.80826	0	5.88827
		151	167	NDSQRQATKDAGVIAGL	1743.9	Hsp70 WT alone	100	1.96788	0.075658	5.87992
		151	167	NDSQRQATKDAGVIAGL	1743.9	Hsp70 WT alone	1000	3.06303	0	5.88399
		151	167	NDSQRQATKDAGVIAGL	1743.9	maximally labelled state	1000	8.90877	0.064676	5.8575
	35	151	169	NDSQRQATKDAGVIAGLNV	1957.01	Hsp70 WT + liposomes with BMP	0.25	1.71057	0.05825	6.05245
		151	169	NDSQRQATKDAGVIAGLNV	1957.01	Hsp70 WT + liposomes with BMP	1	1.95761	0.056324	6.05257
		151	169	NDSQRQATKDAGVIAGLNV	1957.01	Hsp70 WT + liposomes with BMP	10	2.56785	0	6.06645
		151	169	NDSQRQATKDAGVIAGLNV	1957.01	Hsp70 WT + liposomes with BMP	100	2.9467	0.043263	6.06282
		151	169	NDSQRQATKDAGVIAGLNV	1957.01	Hsp70 WT + liposomes with BMP	1000	4.044	0	6.07094
		151	169	NDSQRQATKDAGVIAGLNV	1957.01	Hsp70 WT + liposomes without BMP	0.25	1.70596	0.019847	6.05318
		151	169	NDSQRQATKDAGVIAGLNV	1957.01	Hsp70 WT + liposomes without BMP	1	2.08067	0.055531	6.05667
		151	169	NDSQRQATKDAGVIAGLNV	1957.01	Hsp70 WT + liposomes without BMP	10	2.65015	0	6.06537
		151	169	NDSQRQATKDAGVIAGLNV	1957.01	Hsp70 WT + liposomes without BMP	100	2.98039	0.056022	6.06166
		151	169	NDSQRQATKDAGVIAGLNV	1957.01	Hsp70 WT + liposomes without BMP	1000	4.22445	0	6.06694
		151	169	NDSQRQATKDAGVIAGLNV	1957.01	Hsp70 WT alone	0.25	1.65938	0.039273	6.0554
		151	169	NDSQRQATKDAGVIAGLNV	1957.01	Hsp70 WT alone	1	2.00075	0.022263	6.0553
		151	169	NDSQRQATKDAGVIAGLNV	1957.01	Hsp70 WT alone	10	2.56714	0	6.06709
		151	169	NDSQRQATKDAGVIAGLNV	1957.01	Hsp70 WT alone	100	2.978	0.011491	6.06057
		151	169	NDSQRQATKDAGVIAGLNV	1957.01	Hsp70 WT alone	1000	4.35398	0	6.06714
		151	169	NDSQRQATKDAGVIAGLNV	1957.01	maximally labelled state	1000	10.2375	0.075334	6.04136
	36	168	180	NVLRIINEPTAAA	1381.78	Hsp70 WT + liposomes with BMP	0.25	1.17885	0.052507	6.00447
		168	180	NVLRIINEPTAAA	1381.78	Hsp70 WT + liposomes with BMP	1	1.55947	0.031753	6.00238
		168	180	NVLRIINEPTAAA	1381.78	Hsp70 WT + liposomes with BMP	10	1.72374	0	6.00661
		168	180	NVLRIINEPTAAA	1381.78	Hsp70 WT + liposomes with BMP	100	1.97071	0.024255	6.01429
		168	180	NVLRIINEPTAAA	1381.78	Hsp70 WT + liposomes with BMP	1000	2.70808	0	6.01419
		168	180	NVLRIINEPTAAA	1381.78	Hsp70 WT + liposomes without BMP	0.25	1.22449	0.029953	6.00485
		168	180	NVLRIINEPTAAA	1381.78	Hsp70 WT + liposomes without BMP	1	1.6546	0.020536	6.00665
		168	180	NVLRIINEPTAAA	1381.78	Hsp70 WT + liposomes without BMP	10	1.80478	0	6.01967
		168	180	NVLRIINEPTAAA	1381.78	Hsp70 WT + liposomes without BMP	100	2.06216	0.021938	6.00876
		168	180	NVLRIINEPTAAA	1381.78	Hsp70 WT + liposomes without BMP	1000	2.92303	0	6.01304
		168	180	NVLRIINEPTAAA	1381.78	Hsp70 WT alone	0.25	1.23091	0.008817	6.00932
		168	180	NVLRIINEPTAAA	1381.78	Hsp70 WT alone	1	1.65794	0.020821	6.00447
		168	180	NVLRIINEPTAAA	1381.78	Hsp70 WT alone	10	1.81316	0	6.01322
		168	180	NVLRIINEPTAAA	1381.78	Hsp70 WT alone	100	2.02668	0.064228	6.01574
		168	180	NVLRIINEPTAAA	1381.78	Hsp70 WT alone	1000	2.91908	0	6.02028
		168	180	NVLRIINEPTAAA	1381.78	maximally labelled state	1000	6.55917	0.027667	5.99459
	37	170	180	LRIINEPTAAA	1168.67	Hsp70 WT + liposomes with BMP	0.25	1.05928	0.027469	5.37163
		170	180	LRIINEPTAAA	1168.67	Hsp70 WT + liposomes with BMP	1	1.5052	0.025969	5.37326
		170	180	LRIINEPTAAA	1168.67	Hsp70 WT + liposomes with BMP	10	1.70122	0	5.37737
		170	180	LRIINEPTAAA	1168.67	Hsp70 WT + liposomes with BMP	100	1.67545	0.044027	5.38193
		170	180	LRIINEPTAAA	1168.67	Hsp70 WT + liposomes with BMP	1000	1.93946	0	5.38117
		170	180	LRIINEPTAAA	1168.67	Hsp70 WT + liposomes without BMP	0.25	1.13168	0.052561	5.37237
		170	180	LRIINEPTAAA	1168.67	Hsp70 WT + liposomes without BMP	1	1.57903	0.025815	5.37225
		170	180	LRIINEPTAAA	1168.67	Hsp70 WT + liposomes without BMP	10	1.8285	0	5.37819
		170	180	LRIINEPTAAA	1168.67	Hsp70 WT + liposomes without BMP	100	1.77356	0.040411	5.38187
		170	180	LRIINEPTAAA	1168.67	Hsp70 WT + liposomes without BMP	1000	1.98715	0	5.38829
		170	180	LRIINEPTAAA	1168.67	Hsp70 WT alone	0.25	1.16161	0.021043	5.37475
		170	180	LRIINEPTAAA	1168.67	Hsp70 WT alone	1	1.59602	0.008091	5.37206
		170	180	LRIINEPTAAA	1168.67	Hsp70 WT alone	10	1.82191	0	5.37986
		170	180	LRIINEPTAAA	1168.67	Hsp70 WT alone	100	1.76687	0.035466	5.38348
		170	180	LRIINEPTAAA	1168.67	Hsp70 WT alone	1000	2.08407	0	5.38518
		170	180	LRIINEPTAAA	1168.67	maximally labelled state	1000	4.90281	0.040458	5.37043
	38	171	180	RIINEPTAAA	1055.58	Hsp70 WT + liposomes with BMP	0.25	0.778302	0.023777	4.62845
		171	180	RIINEPTAAA	1055.58	Hsp70 WT + liposomes with BMP	1	0.954755	0.049869	4.63344
		171	180	RIINEPTAAA	1055.58	Hsp70 WT + liposomes with BMP	10	1.03513	0	4.63904
		171	180	RIINEPTAAA	1055.58	Hsp70 WT + liposomes with BMP	100	1.02101	0.038012	4.64091
		171	180	RIINEPTAAA	1055.58	Hsp70 WT + liposomes with BMP	1000	1.2747	0	4.6503
		171	180	RIINEPTAAA	1055.58	Hsp70 WT + liposomes without BMP	0.25	0.818836	0.050588	4.62971
		171	180	RIINEPTAAA	1055.58	Hsp70 WT + liposomes without BMP	1	0.999676	0.066938	4.63013
		171	180	RIINEPTAAA	1055.58	Hsp70 WT + liposomes without BMP	10	1.05513	0	4.64144
		171	180	RIINEPTAAA	1055.58	Hsp70 WT + liposomes without BMP	100	1.07986	0.042209	4.63785
		171	180	RIINEPTAAA	1055.58	Hsp70 WT + liposomes without BMP	1000	1.27499	0	4.64341
		171	180	RIINEPTAAA	1055.58	Hsp70 WT alone	0.25	0.813693	0.00521	4.62815
		171	180	RIINEPTAAA	1055.58	Hsp70 WT alone	1	1.01693	0.059875	4.6289
		171	180	RIINEPTAAA	1055.58	Hsp70 WT alone	10	1.06906	0	4.63955
		171	180	RIINEPTAAA	1055.58	Hsp70 WT alone	100	1.08333	0.044744	4.6431
		171	180	RIINEPTAAA	1055.58	Hsp70 WT alone	1000	1.37951	0	4.64561
		171	180	RIINEPTAAA	1055.58	maximally labelled state	1000	4.16015	0.029617	4.62911
	39	179	196	AAIAYGLDRTGKGERNVL	1904.03	Hsp70 WT + liposomes with BMP	0.25	2.85374	0.018892	5.49578
		179	196	AAIAYGLDRTGKGERNVL	1904.03	Hsp70 WT + liposomes with BMP	1	3.06122	0.037225	5.50842
		179	196	AAIAYGLDRTGKGERNVL	1904.03	Hsp70 WT + liposomes with BMP	10	4.37946	0	5.56206
		179	196	AAIAYGLDRTGKGERNVL	1904.03	Hsp70 WT + liposomes with BMP	100	5.40863	0.036311	5.53895
		179	196	AAIAYGLDRTGKGERNVL	1904.03	Hsp70 WT + liposomes with BMP	1000	5.98759	0	5.57704
		179	196	AAIAYGLDRTGKGERNVL	1904.03	Hsp70 WT + liposomes without BMP	0.25	2.84597	0.02808	5.49627
		179	196	AAIAYGLDRTGKGERNVL	1904.03	Hsp70 WT + liposomes without BMP	1	3.13595	0.006331	5.50601
		179	196	AAIAYGLDRTGKGERNVL	1904.03	Hsp70 WT + liposomes without BMP	10	4.33598	0	5.57683
		179	196	AAIAYGLDRTGKGERNVL	1904.03	Hsp70 WT + liposomes without BMP	100	5.38726	0.020361	5.5501
		179	196	AAIAYGLDRTGKGERNVL	1904.03	Hsp70 WT + liposomes without BMP	1000	5.75155	0	5.59848
		179	196	AAIAYGLDRTGKGERNVL	1904.03	Hsp70 WT alone	0.25	2.78228	0.058299	5.49393
		179	196	AAIAYGLDRTGKGERNVL	1904.03	Hsp70 WT alone	1	3.09768	0.026	5.50215
		179	196	AAIAYGLDRTGKGERNVL	1904.03	Hsp70 WT alone	10	4.28911	0	5.5544
		179	196	AAIAYGLDRTGKGERNVL	1904.03	Hsp70 WT alone	100	5.25771	0.101334	5.52263
		179	196	AAIAYGLDRTGKGERNVL	1904.03	Hsp70 WT alone	1000	5.70314	0	5.57525
		179	196	AAIAYGLDRTGKGERNVL	1904.03	maximally labelled state	1000	9.00008	0.057313	5.52051
	40	181	196	IAYGLDRTGKGERNVL	1761.96	Hsp70 WT + liposomes with BMP	0.25	2.614	0.068556	5.34903
		181	196	IAYGLDRTGKGERNVL	1761.96	Hsp70 WT + liposomes with BMP	1	2.81319	0.075025	5.35899
		181	196	IAYGLDRTGKGERNVL	1761.96	Hsp70 WT + liposomes with BMP	10	3.81105	0	5.44839
		181	196	IAYGLDRTGKGERNVL	1761.96	Hsp70 WT + liposomes with BMP	100	4.82828	0.058294	5.40118
		181	196	IAYGLDRTGKGERNVL	1761.96	Hsp70 WT + liposomes with BMP	1000	4.78243	0	5.46887
		181	196	IAYGLDRTGKGERNVL	1761.96	Hsp70 WT + liposomes without BMP	0.25	2.62508	0.065558	5.34914
		181	196	IAYGLDRTGKGERNVL	1761.96	Hsp70 WT + liposomes without BMP	1	2.94453	0.062368	5.36191
		181	196	IAYGLDRTGKGERNVL	1761.96	Hsp70 WT + liposomes without BMP	10	3.92292	0	5.45111
		181	196	IAYGLDRTGKGERNVL	1761.96	Hsp70 WT + liposomes without BMP	100	4.87345	0.06345	5.41348
		181	196	IAYGLDRTGKGERNVL	1761.96	Hsp70 WT + liposomes without BMP	1000	4.9866	0	5.49932
		181	196	IAYGLDRTGKGERNVL	1761.96	Hsp70 WT alone	0.25	2.63188	0.088113	5.34721
		181	196	IAYGLDRTGKGERNVL	1761.96	Hsp70 WT alone	1	2.94032	0.075875	5.35344
		181	196	IAYGLDRTGKGERNVL	1761.96	Hsp70 WT alone	10	3.9093	0	5.42829
		181	196	IAYGLDRTGKGERNVL	1761.96	Hsp70 WT alone	100	4.70378	0.147172	5.38378
		181	196	IAYGLDRTGKGERNVL	1761.96	Hsp70 WT alone	1000	5.00442	0	5.45414
		181	196	IAYGLDRTGKGERNVL	1761.96	maximally labelled state	1000	7.16423	0.094783	5.37814
	41	183	196	YGLDRTGKGERNVL	1577.84	Hsp70 WT + liposomes with BMP	0.25	2.29979	0.041751	5.35049
		183	196	YGLDRTGKGERNVL	1577.84	Hsp70 WT + liposomes with BMP	1	2.45181	0.050768	5.36023
		183	196	YGLDRTGKGERNVL	1577.84	Hsp70 WT + liposomes with BMP	10	3.66324	0	5.44911
		183	196	YGLDRTGKGERNVL	1577.84	Hsp70 WT + liposomes with BMP	100	4.24777	0.073342	5.40348
		183	196	YGLDRTGKGERNVL	1577.84	Hsp70 WT + liposomes with BMP	1000	4.65787	0	5.4684
		183	196	YGLDRTGKGERNVL	1577.84	Hsp70 WT + liposomes without BMP	0.25	2.48306	0.029106	5.35452
		183	196	YGLDRTGKGERNVL	1577.84	Hsp70 WT + liposomes without BMP	1	2.71455	0.050379	5.37031
		183	196	YGLDRTGKGERNVL	1577.84	Hsp70 WT + liposomes without BMP	10	3.52537	0	5.45578
		183	196	YGLDRTGKGERNVL	1577.84	Hsp70 WT + liposomes without BMP	100	4.32165	0.02586	5.41955
		183	196	YGLDRTGKGERNVL	1577.84	Hsp70 WT + liposomes without BMP	1000	4.56912	0	5.49411
		183	196	YGLDRTGKGERNVL	1577.84	Hsp70 WT alone	0.25	2.51063	0.060276	5.35062
		183	196	YGLDRTGKGERNVL	1577.84	Hsp70 WT alone	1	2.71741	0.011475	5.36188
		183	196	YGLDRTGKGERNVL	1577.84	Hsp70 WT alone	10	3.55893	0	5.44004
		183	196	YGLDRTGKGERNVL	1577.84	Hsp70 WT alone	100	4.26396	0.079538	5.38543
		183	196	YGLDRTGKGERNVL	1577.84	Hsp70 WT alone	1000	4.6515	0	5.45721
		183	196	YGLDRTGKGERNVL	1577.84	maximally labelled state	1000	6.61079	0.048323	5.38035
	42	197	205	IFDLGGGTF	926.462	Hsp70 WT + liposomes with BMP	0.25	0.502011	0.012651	8.14578
		197	205	IFDLGGGTF	926.462	Hsp70 WT + liposomes with BMP	1	0.508782	0.035385	8.14738
		197	205	IFDLGGGTF	926.462	Hsp70 WT + liposomes with BMP	10	0.887948	0	8.16016
		197	205	IFDLGGGTF	926.462	Hsp70 WT + liposomes with BMP	100	1.143	0.035985	8.16044
		197	205	IFDLGGGTF	926.462	Hsp70 WT + liposomes with BMP	1000	1.02299	0	8.1593
		197	205	IFDLGGGTF	926.462	Hsp70 WT + liposomes without BMP	0.25	0.450186	0.022587	8.14678
		197	205	IFDLGGGTF	926.462	Hsp70 WT + liposomes without BMP	1	0.535138	0.009138	8.14863
		197	205	IFDLGGGTF	926.462	Hsp70 WT + liposomes without BMP	10	0.91072	0	8.15372
		197	205	IFDLGGGTF	926.462	Hsp70 WT + liposomes without BMP	100	1.16468	0.023228	8.15853
		197	205	IFDLGGGTF	926.462	Hsp70 WT + liposomes without BMP	1000	1.11541	0	8.1549
		197	205	IFDLGGGTF	926.462	Hsp70 WT alone	0.25	0.460083	0.025292	8.14617
		197	205	IFDLGGGTF	926.462	Hsp70 WT alone	1	0.594349	0.033123	8.14648
		197	205	IFDLGGGTF	926.462	Hsp70 WT alone	10	0.932503	0	8.15798
		197	205	IFDLGGGTF	926.462	Hsp70 WT alone	100	1.14873	0.008799	8.1611
		197	205	IFDLGGGTF	926.462	Hsp70 WT alone	1000	1.14505	0	8.16119
	43	197	206	IFDLGGGTFD	1041.49	Hsp70 WT + liposomes with BMP	0.25	0.759664	0.032783	7.87616
		197	206	IFDLGGGTFD	1041.49	Hsp70 WT + liposomes with BMP	1	1.04793	0.021648	7.88005
		197	206	IFDLGGGTFD	1041.49	Hsp70 WT + liposomes with BMP	10	1.605	0	7.88396
		197	206	IFDLGGGTFD	1041.49	Hsp70 WT + liposomes with BMP	100	2.05032	0.016351	7.88793
		197	206	IFDLGGGTFD	1041.49	Hsp70 WT + liposomes with BMP	1000	1.86132	0	7.89154
		197	206	IFDLGGGTFD	1041.49	Hsp70 WT + liposomes without BMP	0.25	0.737274	0.030707	7.87635
		197	206	IFDLGGGTFD	1041.49	Hsp70 WT + liposomes without BMP	1	1.01463	0.014437	7.88165
		197	206	IFDLGGGTFD	1041.49	Hsp70 WT + liposomes without BMP	10	1.58601	0	7.88139
		197	206	IFDLGGGTFD	1041.49	Hsp70 WT + liposomes without BMP	100	2.06532	0.021716	7.887
		197	206	IFDLGGGTFD	1041.49	Hsp70 WT + liposomes without BMP	1000	1.94464	0	7.88894
		197	206	IFDLGGGTFD	1041.49	Hsp70 WT alone	0.25	0.709952	0.04691	7.87531
		197	206	IFDLGGGTFD	1041.49	Hsp70 WT alone	1	1.02468	0.010684	7.8809
		197	206	IFDLGGGTFD	1041.49	Hsp70 WT alone	10	1.65575	0	7.88827
		197	206	IFDLGGGTFD	1041.49	Hsp70 WT alone	100	2.04533	0.015946	7.88541
		197	206	IFDLGGGTFD	1041.49	Hsp70 WT alone	1000	2.0203	0	7.89002
		197	206	IFDLGGGTFD	1041.49	maximally labelled state	1000	3.43084	0.035438	7.88465
	44	210	217	LTIDDGIF	893.462	Hsp70 WT + liposomes with BMP	0.25	0.553936	0.015545	7.99376
		210	217	LTIDDGIF	893.462	Hsp70 WT + liposomes with BMP	1	1.06811	0.01514	7.99323
		210	217	LTIDDGIF	893.462	Hsp70 WT + liposomes with BMP	10	1.67803	0	7.99811
		210	217	LTIDDGIF	893.462	Hsp70 WT + liposomes with BMP	100	2.43525	0.046661	8.00047
		210	217	LTIDDGIF	893.462	Hsp70 WT + liposomes with BMP	1000	2.49276	0	8.009
		210	217	LTIDDGIF	893.462	Hsp70 WT + liposomes without BMP	0.25	0.581202	0.032276	7.98993
		210	217	LTIDDGIF	893.462	Hsp70 WT + liposomes without BMP	1	1.09439	0.048358	7.99572
		210	217	LTIDDGIF	893.462	Hsp70 WT + liposomes without BMP	10	1.77568	0	7.99489
		210	217	LTIDDGIF	893.462	Hsp70 WT + liposomes without BMP	100	2.49658	0.061032	7.99696
		210	217	LTIDDGIF	893.462	Hsp70 WT + liposomes without BMP	1000	2.55168	0	8.0014
		210	217	LTIDDGIF	893.462	Hsp70 WT alone	0.25	0.567397	0.017864	7.98647
		210	217	LTIDDGIF	893.462	Hsp70 WT alone	1	1.10963	0.030164	7.99341
		210	217	LTIDDGIF	893.462	Hsp70 WT alone	10	1.78835	0	7.99853
		210	217	LTIDDGIF	893.462	Hsp70 WT alone	100	2.45192	0.03956	7.99712
		210	217	LTIDDGIF	893.462	Hsp70 WT alone	1000	2.63325	0	8.00287
		210	217	LTIDDGIF	893.462	maximally labelled state	1000	3.17855	0.027506	7.9898
	45	211	217	TIDDGIF	780.377	Hsp70 WT + liposomes with BMP	0.25	0.60958	0.009566	7.44683
		211	217	TIDDGIF	780.377	Hsp70 WT + liposomes with BMP	1	0.950106	0.031858	7.44585
		211	217	TIDDGIF	780.377	Hsp70 WT + liposomes with BMP	10	1.41775	0	7.45345
		211	217	TIDDGIF	780.377	Hsp70 WT + liposomes with BMP	100	1.90242	0.026286	7.45534
		211	217	TIDDGIF	780.377	Hsp70 WT + liposomes with BMP	1000	1.77009	0	7.4544
		211	217	TIDDGIF	780.377	Hsp70 WT + liposomes without BMP	0.25	0.667875	0.08062	7.44442
		211	217	TIDDGIF	780.377	Hsp70 WT + liposomes without BMP	1	1.0142	0.056338	7.45101
		211	217	TIDDGIF	780.377	Hsp70 WT + liposomes without BMP	10	1.51112	0	7.45036
		211	217	TIDDGIF	780.377	Hsp70 WT + liposomes without BMP	100	1.96766	0.015735	7.45455
		211	217	TIDDGIF	780.377	Hsp70 WT + liposomes without BMP	1000	1.89935	0	7.45242
		211	217	TIDDGIF	780.377	Hsp70 WT alone	0.25	0.663893	0.110619	7.441
		211	217	TIDDGIF	780.377	Hsp70 WT alone	1	1.04987	0.058804	7.44649
		211	217	TIDDGIF	780.377	Hsp70 WT alone	10	1.52299	0	7.4535
		211	217	TIDDGIF	780.377	Hsp70 WT alone	100	1.95217	0.048791	7.45203
		211	217	TIDDGIF	780.377	Hsp70 WT alone	1000	1.96759	0	7.4593
		211	217	TIDDGIF	780.377	maximally labelled state	1000	2.01162	0.013582	7.4478
	46	218	241	EVKATAGDTHLGGEDFDNRLVNHF	2642.26	Hsp70 WT + liposomes with BMP	0.25	2.07009	0.045554	5.95479
		218	241	EVKATAGDTHLGGEDFDNRLVNHF	2642.26	Hsp70 WT + liposomes with BMP	1	2.46404	0.036734	5.95748
		218	241	EVKATAGDTHLGGEDFDNRLVNHF	2642.26	Hsp70 WT + liposomes with BMP	10	5.91726	0	6.04468
		218	241	EVKATAGDTHLGGEDFDNRLVNHF	2642.26	Hsp70 WT + liposomes with BMP	100	7.64879	0.111558	5.98532
		218	241	EVKATAGDTHLGGEDFDNRLVNHF	2642.26	Hsp70 WT + liposomes with BMP	1000	8.51341	0	6.07473
		218	241	EVKATAGDTHLGGEDFDNRLVNHF	2642.26	Hsp70 WT + liposomes without BMP	0.25	2.14522	0.015199	5.94997
		218	241	EVKATAGDTHLGGEDFDNRLVNHF	2642.26	Hsp70 WT + liposomes without BMP	1	2.65322	0.01512	5.96924
		218	241	EVKATAGDTHLGGEDFDNRLVNHF	2642.26	Hsp70 WT + liposomes without BMP	10	5.81654	0	6.08414
		218	241	EVKATAGDTHLGGEDFDNRLVNHF	2642.26	Hsp70 WT + liposomes without BMP	100	7.594	0.13393	5.98841
		218	241	EVKATAGDTHLGGEDFDNRLVNHF	2642.26	Hsp70 WT + liposomes without BMP	1000	8.62886	0	6.13427
		218	241	EVKATAGDTHLGGEDFDNRLVNHF	2642.26	Hsp70 WT alone	0.25	2.09428	0.084495	5.94787
		218	241	EVKATAGDTHLGGEDFDNRLVNHF	2642.26	Hsp70 WT alone	1	2.61117	0.018963	5.95835
		218	241	EVKATAGDTHLGGEDFDNRLVNHF	2642.26	Hsp70 WT alone	10	5.84911	0	6.03359
		218	241	EVKATAGDTHLGGEDFDNRLVNHF	2642.26	Hsp70 WT alone	100	7.54513	0.031353	5.98846
		218	241	EVKATAGDTHLGGEDFDNRLVNHF	2642.26	Hsp70 WT alone	1000	8.47249	0	6.07882
		218	241	EVKATAGDTHLGGEDFDNRLVNHF	2642.26	maximally labelled state	1000	9.42157	0.123377	5.97656
	47	218	244	EVKATAGDTHLGGEDFDNRLVNHFVEE	2999.41	Hsp70 WT + liposomes with BMP	0.25	1.89435	0.027599	6.20974
		218	244	EVKATAGDTHLGGEDFDNRLVNHFVEE	2999.41	Hsp70 WT + liposomes with BMP	1	2.502	0.034287	6.2164
		218	244	EVKATAGDTHLGGEDFDNRLVNHFVEE	2999.41	Hsp70 WT + liposomes with BMP	10	5.776	0	6.26922
		218	244	EVKATAGDTHLGGEDFDNRLVNHFVEE	2999.41	Hsp70 WT + liposomes with BMP	100	8.10643	0.037039	6.22056
		218	244	EVKATAGDTHLGGEDFDNRLVNHFVEE	2999.41	Hsp70 WT + liposomes with BMP	1000	9.62902	0	6.28746
		218	244	EVKATAGDTHLGGEDFDNRLVNHFVEE	2999.41	Hsp70 WT + liposomes without BMP	0.25	1.92737	0.023195	6.21216
		218	244	EVKATAGDTHLGGEDFDNRLVNHFVEE	2999.41	Hsp70 WT + liposomes without BMP	1	2.68178	0.003434	6.226
		218	244	EVKATAGDTHLGGEDFDNRLVNHFVEE	2999.41	Hsp70 WT + liposomes without BMP	10	5.72539	0	6.2956
		218	244	EVKATAGDTHLGGEDFDNRLVNHFVEE	2999.41	Hsp70 WT + liposomes without BMP	100	7.93012	0.051212	6.23935
		218	244	EVKATAGDTHLGGEDFDNRLVNHFVEE	2999.41	Hsp70 WT + liposomes without BMP	1000	9.55516	0	6.33694
		218	244	EVKATAGDTHLGGEDFDNRLVNHFVEE	2999.41	Hsp70 WT alone	0.25	1.82304	0.088953	6.20947
		218	244	EVKATAGDTHLGGEDFDNRLVNHFVEE	2999.41	Hsp70 WT alone	1	2.62847	0.029889	6.2181
		218	244	EVKATAGDTHLGGEDFDNRLVNHFVEE	2999.41	Hsp70 WT alone	10	5.69762	0	6.26583
		218	244	EVKATAGDTHLGGEDFDNRLVNHFVEE	2999.41	Hsp70 WT alone	100	7.94642	0.074218	6.22723
		218	244	EVKATAGDTHLGGEDFDNRLVNHFVEE	2999.41	Hsp70 WT alone	1000	9.51558	0	6.27648
		218	244	EVKATAGDTHLGGEDFDNRLVNHFVEE	2999.41	maximally labelled state	1000	10.9613	0.108838	6.22209
	48	233	240	FDNRLVNH	1014.51	Hsp70 WT + liposomes with BMP	0.25	0.605505	0.080162	5.92581
		233	240	FDNRLVNH	1014.51	Hsp70 WT + liposomes with BMP	1	0.710608	0.033949	5.93031
		233	240	FDNRLVNH	1014.51	Hsp70 WT + liposomes with BMP	10	1.27412	0	5.96643
		233	240	FDNRLVNH	1014.51	Hsp70 WT + liposomes with BMP	100	2.04957	0.023742	5.94127
		233	240	FDNRLVNH	1014.51	Hsp70 WT + liposomes with BMP	1000	2.23099	0	5.97574
		233	240	FDNRLVNH	1014.51	Hsp70 WT + liposomes without BMP	0.25	0.805921	0.034419	5.92101
		233	240	FDNRLVNH	1014.51	Hsp70 WT + liposomes without BMP	1	0.868847	0.068819	5.92977
		233	240	FDNRLVNH	1014.51	Hsp70 WT + liposomes without BMP	10	1.4551	0	5.95644
		233	240	FDNRLVNH	1014.51	Hsp70 WT + liposomes without BMP	100	2.1695	0.017158	5.94683
		233	240	FDNRLVNH	1014.51	Hsp70 WT + liposomes without BMP	1000	2.43151	0	5.96863
		233	240	FDNRLVNH	1014.51	Hsp70 WT alone	0.25	0.834458	0.055154	5.91978
		233	240	FDNRLVNH	1014.51	Hsp70 WT alone	1	0.98821	0.045849	5.92393
		233	240	FDNRLVNH	1014.51	Hsp70 WT alone	10	1.46797	0	5.95275
		233	240	FDNRLVNH	1014.51	Hsp70 WT alone	100	2.12291	0.043402	5.93713
		233	240	FDNRLVNH	1014.51	Hsp70 WT alone	1000	2.45593	0	5.96113
		233	240	FDNRLVNH	1014.51	maximally labelled state	1000	3.08011	0.06898	5.93001
	49	233	241	FDNRLVNHF	1161.58	Hsp70 WT + liposomes with BMP	0.25	0.540766	0.191633	5.92404
		233	241	FDNRLVNHF	1161.58	Hsp70 WT + liposomes with BMP	1	0.619635	0.182749	5.928
		233	241	FDNRLVNHF	1161.58	Hsp70 WT + liposomes with BMP	10	1.43983	0	5.9633
		233	241	FDNRLVNHF	1161.58	Hsp70 WT + liposomes with BMP	100	2.33192	0.053121	5.94322
		233	241	FDNRLVNHF	1161.58	Hsp70 WT + liposomes with BMP	1000	2.61493	0	5.97294
		233	241	FDNRLVNHF	1161.58	Hsp70 WT + liposomes without BMP	0.25	0.682154	0.175924	5.9211
		233	241	FDNRLVNHF	1161.58	Hsp70 WT + liposomes without BMP	1	0.725242	0.205071	5.93092
		233	241	FDNRLVNHF	1161.58	Hsp70 WT + liposomes without BMP	10	1.56388	0	5.95827
		233	241	FDNRLVNHF	1161.58	Hsp70 WT + liposomes without BMP	100	2.41415	0.044701	5.94526
		233	241	FDNRLVNHF	1161.58	Hsp70 WT + liposomes without BMP	1000	2.72433	0	5.97206
		233	241	FDNRLVNHF	1161.58	Hsp70 WT alone	0.25	0.693371	0.132259	5.92158
		233	241	FDNRLVNHF	1161.58	Hsp70 WT alone	1	0.833454	0.215704	5.9251
		233	241	FDNRLVNHF	1161.58	Hsp70 WT alone	10	1.60084	0	5.95357
		233	241	FDNRLVNHF	1161.58	Hsp70 WT alone	100	2.29312	0.117944	5.93544
		233	241	FDNRLVNHF	1161.58	Hsp70 WT alone	1000	2.72636	0	5.9631
		233	241	FDNRLVNHF	1161.58	maximally labelled state	1000	3.48981	0.058453	5.92886
	51	233	244	FDNRLVNHFVEE	1518.73	Hsp70 WT + liposomes with BMP	0.25	0.552244	0.072313	6.15718
		233	244	FDNRLVNHFVEE	1518.73	Hsp70 WT + liposomes with BMP	1	0.539262	0.045691	6.15821
		233	244	FDNRLVNHFVEE	1518.73	Hsp70 WT + liposomes with BMP	10	1.60202	0	6.17957
		233	244	FDNRLVNHFVEE	1518.73	Hsp70 WT + liposomes with BMP	100	2.52636	0.065548	6.16355
		233	244	FDNRLVNHFVEE	1518.73	Hsp70 WT + liposomes with BMP	1000	3.30467	0	6.1771
		233	244	FDNRLVNHFVEE	1518.73	Hsp70 WT + liposomes without BMP	0.25	0.660054	0.013713	6.15148
		233	244	FDNRLVNHFVEE	1518.73	Hsp70 WT + liposomes without BMP	1	0.69429	0.046014	6.1593
		233	244	FDNRLVNHFVEE	1518.73	Hsp70 WT + liposomes without BMP	10	1.65247	0	6.1757
		233	244	FDNRLVNHFVEE	1518.73	Hsp70 WT + liposomes without BMP	100	2.61484	0.018164	6.16374
		233	244	FDNRLVNHFVEE	1518.73	Hsp70 WT + liposomes without BMP	1000	3.52625	0	6.1752
		233	244	FDNRLVNHFVEE	1518.73	Hsp70 WT alone	0.25	0.647918	0.012037	6.15184
		233	244	FDNRLVNHFVEE	1518.73	Hsp70 WT alone	1	0.731511	0.009959	6.15475
		233	244	FDNRLVNHFVEE	1518.73	Hsp70 WT alone	10	1.73538	0	6.17636
		233	244	FDNRLVNHFVEE	1518.73	Hsp70 WT alone	100	2.5424	0.129781	6.15744
		233	244	FDNRLVNHFVEE	1518.73	Hsp70 WT alone	1000	3.5096	0	6.17562
		233	244	FDNRLVNHFVEE	1518.73	maximally labelled state	1000	5.07456	0.068882	6.14489
	50	235	241	NRLVNHF	899.485	Hsp70 WT + liposomes with BMP	0.25	0.210326	0.025884	5.92653
		235	241	NRLVNHF	899.485	Hsp70 WT + liposomes with BMP	1	0.40553	0.036329	5.93167
		235	241	NRLVNHF	899.485	Hsp70 WT + liposomes with BMP	10	1.13603	0	5.97887
		235	241	NRLVNHF	899.485	Hsp70 WT + liposomes with BMP	100	1.88673	0.05581	5.94546
		235	241	NRLVNHF	899.485	Hsp70 WT + liposomes without BMP	0.25	0.263771	0.022118	5.92478
		235	241	NRLVNHF	899.485	Hsp70 WT + liposomes without BMP	1	0.425481	0.010195	5.9339
		235	241	NRLVNHF	899.485	Hsp70 WT + liposomes without BMP	10	1.20465	0	5.95669
		235	241	NRLVNHF	899.485	Hsp70 WT + liposomes without BMP	100	1.94084	0.042738	5.94832
		235	241	NRLVNHF	899.485	Hsp70 WT + liposomes without BMP	1000	2.26561	0	5.97355
		235	241	NRLVNHF	899.485	Hsp70 WT alone	0.25	0.284229	0.03374	5.92351
		235	241	NRLVNHF	899.485	Hsp70 WT alone	1	0.485815	0.041743	5.92737
		235	241	NRLVNHF	899.485	Hsp70 WT alone	10	1.28094	0	5.96293
		235	241	NRLVNHF	899.485	Hsp70 WT alone	100	1.86309	0.070599	5.93733
		235	241	NRLVNHF	899.485	Hsp70 WT alone	1000	2.41069	0	5.96379
		235	241	NRLVNHF	899.485	maximally labelled state	1000	2.94781	0.05267	5.93116
	52	268	282	ERAKRTLSSSTQASL	1634.88	Hsp70 WT + liposomes with BMP	0.25	3.05005	0.015383	4.28012
		268	282	ERAKRTLSSSTQASL	1634.88	Hsp70 WT + liposomes with BMP	1	3.70555	0.04557	4.28799
		268	282	ERAKRTLSSSTQASL	1634.88	Hsp70 WT + liposomes with BMP	10	5.667	0	4.47823
		268	282	ERAKRTLSSSTQASL	1634.88	Hsp70 WT + liposomes with BMP	100	7.29847	0.057535	4.36819
		268	282	ERAKRTLSSSTQASL	1634.88	Hsp70 WT + liposomes with BMP	1000	7.16234	0	4.44591
		268	282	ERAKRTLSSSTQASL	1634.88	Hsp70 WT + liposomes without BMP	0.25	3.02762	0.047788	4.27108
		268	282	ERAKRTLSSSTQASL	1634.88	Hsp70 WT + liposomes without BMP	1	3.85197	0.014659	4.28902
		268	282	ERAKRTLSSSTQASL	1634.88	Hsp70 WT + liposomes without BMP	10	5.84919	0	4.4687
		268	282	ERAKRTLSSSTQASL	1634.88	Hsp70 WT + liposomes without BMP	100	7.28044	0.014739	4.38754
		268	282	ERAKRTLSSSTQASL	1634.88	Hsp70 WT + liposomes without BMP	1000	7.42018	0	4.47386
		268	282	ERAKRTLSSSTQASL	1634.88	Hsp70 WT alone	0.25	3.06534	0.030687	4.27532
		268	282	ERAKRTLSSSTQASL	1634.88	Hsp70 WT alone	1	3.8599	0.013137	4.28582
		268	282	ERAKRTLSSSTQASL	1634.88	Hsp70 WT alone	10	5.83307	0	4.3993
		268	282	ERAKRTLSSSTQASL	1634.88	Hsp70 WT alone	100	7.22095	0.054236	4.33663
		268	282	ERAKRTLSSSTQASL	1634.88	Hsp70 WT alone	1000	7.3638	0	4.42481
	53	269	282	RAKRTLSSSTQASL	1505.84	Hsp70 WT + liposomes with BMP	0.25	2.56091	0.036415	4.19352
		269	282	RAKRTLSSSTQASL	1505.84	Hsp70 WT + liposomes with BMP	1	3.12213	0.022382	4.20594
		269	282	RAKRTLSSSTQASL	1505.84	Hsp70 WT + liposomes with BMP	10	4.99749	0	4.466
		269	282	RAKRTLSSSTQASL	1505.84	Hsp70 WT + liposomes with BMP	100	6.15409	0.04186	4.3221
		269	282	RAKRTLSSSTQASL	1505.84	Hsp70 WT + liposomes with BMP	1000	6.4344	0	4.42633
		269	282	RAKRTLSSSTQASL	1505.84	Hsp70 WT + liposomes without BMP	0.25	2.555	0.036711	4.18999
		269	282	RAKRTLSSSTQASL	1505.84	Hsp70 WT + liposomes without BMP	1	3.21469	0.021539	4.20788
		269	282	RAKRTLSSSTQASL	1505.84	Hsp70 WT + liposomes without BMP	10	5.06197	0	4.45607
		269	282	RAKRTLSSSTQASL	1505.84	Hsp70 WT + liposomes without BMP	100	6.08753	0.021025	4.34486
		269	282	RAKRTLSSSTQASL	1505.84	Hsp70 WT + liposomes without BMP	1000	6.64884	0	4.45857
		269	282	RAKRTLSSSTQASL	1505.84	Hsp70 WT alone	0.25	2.64115	0.033003	4.1877
		269	282	RAKRTLSSSTQASL	1505.84	Hsp70 WT alone	1	3.21952	0.02833	4.1974
		269	282	RAKRTLSSSTQASL	1505.84	Hsp70 WT alone	10	5.09468	0	4.3718
		269	282	RAKRTLSSSTQASL	1505.84	Hsp70 WT alone	100	6.07117	0.094054	4.2813
		269	282	RAKRTLSSSTQASL	1505.84	Hsp70 WT alone	1000	6.63939	0	4.40087
		269	282	RAKRTLSSSTQASL	1505.84	maximally labelled state	1000	6.72025	0.067279	4.25182
	54	284	301	IDSLFEGIDFYTSITRAR	2104.07	Hsp70 WT + liposomes with BMP	0.25	1.96102	0.023657	6.19153
		284	301	IDSLFEGIDFYTSITRAR	2104.07	Hsp70 WT + liposomes with BMP	1	2.1859	0.020916	6.19476
		284	301	IDSLFEGIDFYTSITRAR	2104.07	Hsp70 WT + liposomes with BMP	10	2.78078	0	6.20783
		284	301	IDSLFEGIDFYTSITRAR	2104.07	Hsp70 WT + liposomes with BMP	100	3.16809	0.038908	6.20306
		284	301	IDSLFEGIDFYTSITRAR	2104.07	Hsp70 WT + liposomes with BMP	1000	4.39569	0	6.2124
		284	301	IDSLFEGIDFYTSITRAR	2104.07	Hsp70 WT + liposomes without BMP	0.25	1.95304	0.033454	6.18934
		284	301	IDSLFEGIDFYTSITRAR	2104.07	Hsp70 WT + liposomes without BMP	1	2.32938	0.034692	6.19551
		284	301	IDSLFEGIDFYTSITRAR	2104.07	Hsp70 WT + liposomes without BMP	10	2.81975	0	6.21227
		284	301	IDSLFEGIDFYTSITRAR	2104.07	Hsp70 WT + liposomes without BMP	100	3.25481	0.035559	6.20578
		284	301	IDSLFEGIDFYTSITRAR	2104.07	Hsp70 WT + liposomes without BMP	1000	4.52468	0	6.21464
		284	301	IDSLFEGIDFYTSITRAR	2104.07	Hsp70 WT alone	0.25	1.94681	0.100574	6.19071
		284	301	IDSLFEGIDFYTSITRAR	2104.07	Hsp70 WT alone	1	2.29575	0.01697	6.19166
		284	301	IDSLFEGIDFYTSITRAR	2104.07	Hsp70 WT alone	10	2.84432	0	6.2097
		284	301	IDSLFEGIDFYTSITRAR	2104.07	Hsp70 WT alone	100	3.25473	0.10231	6.20105
		284	301	IDSLFEGIDFYTSITRAR	2104.07	Hsp70 WT alone	1000	4.62831	0	6.21371
		284	301	IDSLFEGIDFYTSITRAR	2104.07	maximally labelled state	1000	10.4004	0.065061	6.18602
	55	294	302	YTSITRARF	1114.6	Hsp70 WT + liposomes with BMP	0.25	0.841472	0.119965	5.33113
		294	302	YTSITRARF	1114.6	Hsp70 WT + liposomes with BMP	1	1.37346	0.120177	5.3383
		294	302	YTSITRARF	1114.6	Hsp70 WT + liposomes with BMP	10	2.57884	0	5.38078
		294	302	YTSITRARF	1114.6	Hsp70 WT + liposomes with BMP	100	3.26685	0.122034	5.36833
		294	302	YTSITRARF	1114.6	Hsp70 WT + liposomes with BMP	1000	3.64405	0	5.39397
		294	302	YTSITRARF	1114.6	Hsp70 WT + liposomes without BMP	0.25	0.902447	0.125597	5.33138
		294	302	YTSITRARF	1114.6	Hsp70 WT + liposomes without BMP	1	1.47144	0.119018	5.33985
		294	302	YTSITRARF	1114.6	Hsp70 WT + liposomes without BMP	10	2.73301	0	5.38109
		294	302	YTSITRARF	1114.6	Hsp70 WT + liposomes without BMP	100	3.40482	0.129978	5.3689
		294	302	YTSITRARF	1114.6	Hsp70 WT + liposomes without BMP	1000	3.84114	0	5.41148
		294	302	YTSITRARF	1114.6	Hsp70 WT alone	0.25	0.953733	0.122643	5.32798
		294	302	YTSITRARF	1114.6	Hsp70 WT alone	1	1.43638	0.119198	5.33525
		294	302	YTSITRARF	1114.6	Hsp70 WT alone	10	2.80614	0	5.37569
		294	302	YTSITRARF	1114.6	Hsp70 WT alone	100	3.23813	0.198168	5.35332
		294	302	YTSITRARF	1114.6	Hsp70 WT alone	1000	3.80049	0	5.38671
		294	302	YTSITRARF	1114.6	maximally labelled state	1000	4.26211	0.129778	5.34851
	56	295	302	TSITRARF	951.537	Hsp70 WT + liposomes with BMP	0.25	1.08155	0.021711	5.33229
		295	302	TSITRARF	951.537	Hsp70 WT + liposomes with BMP	1	1.49314	0.009423	5.33909
		295	302	TSITRARF	951.537	Hsp70 WT + liposomes with BMP	10	2.54902	0	5.38435
		295	302	TSITRARF	951.537	Hsp70 WT + liposomes with BMP	100	3.12152	0.021698	5.36949
		295	302	TSITRARF	951.537	Hsp70 WT + liposomes with BMP	1000	3.49398	0	5.39885
		295	302	TSITRARF	951.537	Hsp70 WT + liposomes without BMP	0.25	1.16442	0.010993	5.33079
		295	302	TSITRARF	951.537	Hsp70 WT + liposomes without BMP	1	1.67606	0.037568	5.33931
		295	302	TSITRARF	951.537	Hsp70 WT + liposomes without BMP	10	2.69118	0	5.38759
		295	302	TSITRARF	951.537	Hsp70 WT + liposomes without BMP	100	3.31003	0.03864	5.36877
		295	302	TSITRARF	951.537	Hsp70 WT + liposomes without BMP	1000	3.67257	0	5.40749
		295	302	TSITRARF	951.537	Hsp70 WT alone	0.25	1.14763	0.015192	5.32687
		295	302	TSITRARF	951.537	Hsp70 WT alone	1	1.68176	0.020485	5.33429
		295	302	TSITRARF	951.537	Hsp70 WT alone	10	2.77355	0	5.37546
		295	302	TSITRARF	951.537	Hsp70 WT alone	100	3.18435	0.134401	5.35128
		295	302	TSITRARF	951.537	Hsp70 WT alone	1000	3.69115	0	5.38964
		295	302	TSITRARF	951.537	maximally labelled state	1000	4.08813	0.071728	5.34364
	57	296	302	SITRARF	850.489	Hsp70 WT + liposomes with BMP	0.25	0.992619	0.029107	5.32896
		296	302	SITRARF	850.489	Hsp70 WT + liposomes with BMP	1	1.39352	0.013327	5.33932
		296	302	SITRARF	850.489	Hsp70 WT + liposomes with BMP	10	2.43091	0	5.38012
		296	302	SITRARF	850.489	Hsp70 WT + liposomes with BMP	100	3.0444	0.042799	5.36942
		296	302	SITRARF	850.489	Hsp70 WT + liposomes with BMP	1000	3.50015	0	5.39634
		296	302	SITRARF	850.489	Hsp70 WT + liposomes without BMP	0.25	1.05653	0.039659	5.33208
		296	302	SITRARF	850.489	Hsp70 WT + liposomes without BMP	1	1.52133	0.022316	5.34134
		296	302	SITRARF	850.489	Hsp70 WT + liposomes without BMP	10	2.60709	0	5.38488
		296	302	SITRARF	850.489	Hsp70 WT + liposomes without BMP	100	3.24622	0.057298	5.37097
		296	302	SITRARF	850.489	Hsp70 WT + liposomes without BMP	1000	3.6206	0	5.41108
		296	302	SITRARF	850.489	Hsp70 WT alone	0.25	1.10389	0.031786	5.32751
		296	302	SITRARF	850.489	Hsp70 WT alone	1	1.54832	0.012477	5.33484
		296	302	SITRARF	850.489	Hsp70 WT alone	10	2.62046	0	5.37789
		296	302	SITRARF	850.489	Hsp70 WT alone	100	3.11769	0.137108	5.35421
		296	302	SITRARF	850.489	Hsp70 WT alone	1000	3.62722	0	5.38938
		296	302	SITRARF	850.489	maximally labelled state	1000	4.06415	0.03716	5.34565
	58	310	326	FRSTLEPVEKALRDAKL	1973.12	Hsp70 WT + liposomes with BMP	0.25	0.574538	0.040719	6.47701
		310	326	FRSTLEPVEKALRDAKL	1973.12	Hsp70 WT + liposomes with BMP	1	0.514073	0.013188	6.50592
		310	326	FRSTLEPVEKALRDAKL	1973.12	Hsp70 WT + liposomes with BMP	10	0.885309	0	6.76258
		310	326	FRSTLEPVEKALRDAKL	1973.12	Hsp70 WT + liposomes with BMP	100	1.7492	0.049577	6.52597
		310	326	FRSTLEPVEKALRDAKL	1973.12	Hsp70 WT + liposomes without BMP	0.25	0.777602	0.034352	6.46929
		310	326	FRSTLEPVEKALRDAKL	1973.12	Hsp70 WT + liposomes without BMP	1	0.631058	0.022923	6.50962
		310	326	FRSTLEPVEKALRDAKL	1973.12	Hsp70 WT + liposomes without BMP	10	1.1619	0	6.80035
		310	326	FRSTLEPVEKALRDAKL	1973.12	Hsp70 WT + liposomes without BMP	100	1.92782	0.042249	6.56708
		310	326	FRSTLEPVEKALRDAKL	1973.12	Hsp70 WT alone	0.25	0.877726	0.030099	6.46463
		310	326	FRSTLEPVEKALRDAKL	1973.12	Hsp70 WT alone	1	0.729125	0.020735	6.48622
		310	326	FRSTLEPVEKALRDAKL	1973.12	Hsp70 WT alone	10	1.04545	0	6.67948
		310	326	FRSTLEPVEKALRDAKL	1973.12	Hsp70 WT alone	100	1.79036	0.130978	6.49486
		310	326	FRSTLEPVEKALRDAKL	1973.12	maximally labelled state	1000	7.90167	0.027628	6.54068
	60	310	333	FRSTLEPVEKALRDAKLDKAQIHD	2780.51	Hsp70 WT + liposomes with BMP	0.25	1.40031	0.080822	5.82972
		310	333	FRSTLEPVEKALRDAKLDKAQIHD	2780.51	Hsp70 WT + liposomes with BMP	1	1.47888	0.031499	5.86854
		310	333	FRSTLEPVEKALRDAKLDKAQIHD	2780.51	Hsp70 WT + liposomes without BMP	0.25	1.617	0.021741	5.80626
		310	333	FRSTLEPVEKALRDAKLDKAQIHD	2780.51	Hsp70 WT + liposomes without BMP	1	1.77939	0.043219	5.86371
		310	333	FRSTLEPVEKALRDAKLDKAQIHD	2780.51	Hsp70 WT + liposomes without BMP	100	4.35628	4.54747e-13	5.86892
		310	333	FRSTLEPVEKALRDAKLDKAQIHD	2780.51	Hsp70 WT alone	0.25	1.59306	0.020036	5.80474
		310	333	FRSTLEPVEKALRDAKLDKAQIHD	2780.51	Hsp70 WT alone	1	1.76685	0.021038	5.83131
		310	333	FRSTLEPVEKALRDAKLDKAQIHD	2780.51	Hsp70 WT alone	100	4.17134	0.159259	5.88171
		310	333	FRSTLEPVEKALRDAKLDKAQIHD	2780.51	maximally labelled state	1000	11.3341	0.063873	5.84917
	61	310	336	FRSTLEPVEKALRDAKLDKAQIHDLVL	3105.74	Hsp70 WT + liposomes with BMP	0.25	1.70213	0.103019	6.64428
		310	336	FRSTLEPVEKALRDAKLDKAQIHDLVL	3105.74	Hsp70 WT + liposomes with BMP	1	1.80136	0.039944	6.63619
		310	336	FRSTLEPVEKALRDAKLDKAQIHDLVL	3105.74	Hsp70 WT + liposomes with BMP	100	4.93197	0.128055	6.75498
		310	336	FRSTLEPVEKALRDAKLDKAQIHDLVL	3105.74	Hsp70 WT + liposomes without BMP	0.25	1.69087	0.033675	6.58222
		310	336	FRSTLEPVEKALRDAKLDKAQIHDLVL	3105.74	Hsp70 WT + liposomes without BMP	1	2.00089	0.100081	6.64674
		310	336	FRSTLEPVEKALRDAKLDKAQIHDLVL	3105.74	Hsp70 WT + liposomes without BMP	100	4.91182	0.014103	6.63119
		310	336	FRSTLEPVEKALRDAKLDKAQIHDLVL	3105.74	Hsp70 WT alone	0.25	1.66389	0.062276	6.57506
		310	336	FRSTLEPVEKALRDAKLDKAQIHDLVL	3105.74	Hsp70 WT alone	1	1.91599	0.024167	6.60707
		310	336	FRSTLEPVEKALRDAKLDKAQIHDLVL	3105.74	Hsp70 WT alone	100	4.8414	0.043943	6.60424
		310	336	FRSTLEPVEKALRDAKLDKAQIHDLVL	3105.74	maximally labelled state	1000	13.4579	4.54747e-13	6.60438
	59	316	326	PVEKALRDAKL	1239.74	Hsp70 WT + liposomes with BMP	0.25	0.575881	0.039752	6.47609
		316	326	PVEKALRDAKL	1239.74	Hsp70 WT + liposomes with BMP	1	0.518264	0.036679	6.50695
		316	326	PVEKALRDAKL	1239.74	Hsp70 WT + liposomes with BMP	10	0.842874	0	6.70259
		316	326	PVEKALRDAKL	1239.74	Hsp70 WT + liposomes without BMP	0.25	0.535768	0.011078	6.47372
		316	326	PVEKALRDAKL	1239.74	Hsp70 WT + liposomes without BMP	1	0.52837	0.019293	6.51028
		316	326	PVEKALRDAKL	1239.74	Hsp70 WT + liposomes without BMP	10	0.687697	0	6.8497
		316	326	PVEKALRDAKL	1239.74	Hsp70 WT alone	0.25	0.570952	0.010173	6.46809
		316	326	PVEKALRDAKL	1239.74	Hsp70 WT alone	1	0.508821	0.041484	6.4901
		316	326	PVEKALRDAKL	1239.74	Hsp70 WT alone	10	0.642684	0	6.66991
		316	326	PVEKALRDAKL	1239.74	maximally labelled state	1000	5.59883	0.022311	6.48152
	62	324	336	AKLDKAQIHDLVL	1463.86	Hsp70 WT + liposomes with BMP	0.25	1.00386	0.030335	5.82335
		324	336	AKLDKAQIHDLVL	1463.86	Hsp70 WT + liposomes with BMP	1	1.52764	0.029827	5.82964
		324	336	AKLDKAQIHDLVL	1463.86	Hsp70 WT + liposomes with BMP	10	2.18127	0	5.93195
		324	336	AKLDKAQIHDLVL	1463.86	Hsp70 WT + liposomes with BMP	100	3.05162	0.035574	5.86879
		324	336	AKLDKAQIHDLVL	1463.86	Hsp70 WT + liposomes without BMP	0.25	0.999337	0.02888	5.81406
		324	336	AKLDKAQIHDLVL	1463.86	Hsp70 WT + liposomes without BMP	1	1.45087	0.02696	5.82723
		324	336	AKLDKAQIHDLVL	1463.86	Hsp70 WT + liposomes without BMP	10	2.19512	0	5.93568
		324	336	AKLDKAQIHDLVL	1463.86	Hsp70 WT + liposomes without BMP	100	2.91586	0.038039	5.87035
		324	336	AKLDKAQIHDLVL	1463.86	Hsp70 WT alone	0.25	0.98602	0.00762	5.81334
		324	336	AKLDKAQIHDLVL	1463.86	Hsp70 WT alone	1	1.43504	0.049226	5.81855
		324	336	AKLDKAQIHDLVL	1463.86	Hsp70 WT alone	10	2.10536	0	5.8993
		324	336	AKLDKAQIHDLVL	1463.86	Hsp70 WT alone	100	2.99759	0.026035	5.84354
		324	336	AKLDKAQIHDLVL	1463.86	maximally labelled state	1000	5.63854	0.079512	5.84203
	63	327	336	DKAQIHDLVL	1151.64	Hsp70 WT + liposomes with BMP	0.25	0.596852	0.019513	6.19118
		327	336	DKAQIHDLVL	1151.64	Hsp70 WT + liposomes with BMP	1	0.859215	0.031168	6.19748
		327	336	DKAQIHDLVL	1151.64	Hsp70 WT + liposomes with BMP	10	1.43062	0	6.22571
		327	336	DKAQIHDLVL	1151.64	Hsp70 WT + liposomes with BMP	100	2.09149	0.035117	6.21725
		327	336	DKAQIHDLVL	1151.64	Hsp70 WT + liposomes with BMP	1000	2.7677	0	6.23557
		327	336	DKAQIHDLVL	1151.64	Hsp70 WT + liposomes without BMP	0.25	0.618505	0.001393	6.19053
		327	336	DKAQIHDLVL	1151.64	Hsp70 WT + liposomes without BMP	1	0.891936	0.026611	6.1958
		327	336	DKAQIHDLVL	1151.64	Hsp70 WT + liposomes without BMP	10	1.46629	0	6.23122
		327	336	DKAQIHDLVL	1151.64	Hsp70 WT + liposomes without BMP	100	2.12365	0.012126	6.21866
		327	336	DKAQIHDLVL	1151.64	Hsp70 WT + liposomes without BMP	1000	2.7605	0	6.24022
		327	336	DKAQIHDLVL	1151.64	Hsp70 WT alone	0.25	0.600322	0.023138	6.19281
		327	336	DKAQIHDLVL	1151.64	Hsp70 WT alone	1	0.887625	0.010651	6.19127
		327	336	DKAQIHDLVL	1151.64	Hsp70 WT alone	10	1.49761	0	6.22412
		327	336	DKAQIHDLVL	1151.64	Hsp70 WT alone	100	2.05636	0.100263	6.20994
		327	336	DKAQIHDLVL	1151.64	Hsp70 WT alone	1000	2.85387	0	6.23066
		327	336	DKAQIHDLVL	1151.64	maximally labelled state	1000	4.04095	0.071928	6.20415
	64	337	349	VGGSTRIPKVQKL	1382.85	Hsp70 WT + liposomes with BMP	0.25	0.97159	0.03487	4.70094
		337	349	VGGSTRIPKVQKL	1382.85	Hsp70 WT + liposomes with BMP	1	1.47484	0.024847	4.71543
		337	349	VGGSTRIPKVQKL	1382.85	Hsp70 WT + liposomes with BMP	10	2.78704	0	4.76469
		337	349	VGGSTRIPKVQKL	1382.85	Hsp70 WT + liposomes with BMP	100	3.73133	0.044404	4.73743
		337	349	VGGSTRIPKVQKL	1382.85	Hsp70 WT + liposomes without BMP	0.25	0.99357	0.034053	4.70295
		337	349	VGGSTRIPKVQKL	1382.85	Hsp70 WT + liposomes without BMP	1	1.63498	0.015978	4.70607
		337	349	VGGSTRIPKVQKL	1382.85	Hsp70 WT + liposomes without BMP	10	2.75963	0	4.78418
		337	349	VGGSTRIPKVQKL	1382.85	Hsp70 WT + liposomes without BMP	100	3.68796	0.053598	4.74569
		337	349	VGGSTRIPKVQKL	1382.85	Hsp70 WT + liposomes without BMP	1000	4.56992	0	4.81913
		337	349	VGGSTRIPKVQKL	1382.85	Hsp70 WT alone	0.25	0.996066	0.038819	4.70064
		337	349	VGGSTRIPKVQKL	1382.85	Hsp70 WT alone	1	1.64385	0.020252	4.70721
		337	349	VGGSTRIPKVQKL	1382.85	Hsp70 WT alone	10	2.73773	0	4.76705
		337	349	VGGSTRIPKVQKL	1382.85	Hsp70 WT alone	100	3.66021	0.09554	4.7298
		337	349	VGGSTRIPKVQKL	1382.85	Hsp70 WT alone	1000	4.6576	0	4.78044
		337	349	VGGSTRIPKVQKL	1382.85	maximally labelled state	1000	6.02758	0.057509	4.71782
	66	337	352	VGGSTRIPKVQKLLQD	1739.02	Hsp70 WT + liposomes with BMP	0.25	0.86124	0.070072	5.27261
		337	352	VGGSTRIPKVQKLLQD	1739.02	Hsp70 WT + liposomes with BMP	1	1.34959	0.074096	5.27855
		337	352	VGGSTRIPKVQKLLQD	1739.02	Hsp70 WT + liposomes with BMP	10	2.47625	0	5.32057
		337	352	VGGSTRIPKVQKLLQD	1739.02	Hsp70 WT + liposomes with BMP	100	3.29827	0.128464	5.30263
		337	352	VGGSTRIPKVQKLLQD	1739.02	Hsp70 WT + liposomes with BMP	1000	4.70236	0	5.33233
		337	352	VGGSTRIPKVQKLLQD	1739.02	Hsp70 WT + liposomes without BMP	0.25	0.918271	0.076237	5.2703
		337	352	VGGSTRIPKVQKLLQD	1739.02	Hsp70 WT + liposomes without BMP	1	1.47818	0.108571	5.27765
		337	352	VGGSTRIPKVQKLLQD	1739.02	Hsp70 WT + liposomes without BMP	10	2.51375	0	5.31908
		337	352	VGGSTRIPKVQKLLQD	1739.02	Hsp70 WT + liposomes without BMP	100	3.4476	0.176793	5.30381
		337	352	VGGSTRIPKVQKLLQD	1739.02	Hsp70 WT + liposomes without BMP	1000	4.85976	0	5.34784
		337	352	VGGSTRIPKVQKLLQD	1739.02	Hsp70 WT alone	0.25	0.951119	0.124946	5.27161
		337	352	VGGSTRIPKVQKLLQD	1739.02	Hsp70 WT alone	1	1.47804	0.125382	5.27196
		337	352	VGGSTRIPKVQKLLQD	1739.02	Hsp70 WT alone	10	2.50658	0	5.30948
		337	352	VGGSTRIPKVQKLLQD	1739.02	Hsp70 WT alone	100	3.36168	0.191328	5.28719
		337	352	VGGSTRIPKVQKLLQD	1739.02	Hsp70 WT alone	1000	4.96568	0	5.32046
		337	352	VGGSTRIPKVQKLLQD	1739.02	maximally labelled state	1000	7.29811	0.144189	5.27388
	67	337	353	VGGSTRIPKVQKLLQDF	1886.09	Hsp70 WT + liposomes with BMP	0.25	0.864003	0.032746	6.60037
		337	353	VGGSTRIPKVQKLLQDF	1886.09	Hsp70 WT + liposomes with BMP	1	1.36229	0.052915	6.61304
		337	353	VGGSTRIPKVQKLLQDF	1886.09	Hsp70 WT + liposomes with BMP	10	2.4502	0	6.71486
		337	353	VGGSTRIPKVQKLLQDF	1886.09	Hsp70 WT + liposomes with BMP	100	3.3037	0.049331	6.63906
		337	353	VGGSTRIPKVQKLLQDF	1886.09	Hsp70 WT + liposomes with BMP	1000	5.19115	0	6.73361
		337	353	VGGSTRIPKVQKLLQDF	1886.09	Hsp70 WT + liposomes without BMP	0.25	0.92903	0.030832	6.5979
		337	353	VGGSTRIPKVQKLLQDF	1886.09	Hsp70 WT + liposomes without BMP	1	1.48872	0.040165	6.62057
		337	353	VGGSTRIPKVQKLLQDF	1886.09	Hsp70 WT + liposomes without BMP	10	2.51732	0	6.73734
		337	353	VGGSTRIPKVQKLLQDF	1886.09	Hsp70 WT + liposomes without BMP	100	3.37934	0.053567	6.65152
		337	353	VGGSTRIPKVQKLLQDF	1886.09	Hsp70 WT + liposomes without BMP	1000	5.39757	0	6.77843
		337	353	VGGSTRIPKVQKLLQDF	1886.09	Hsp70 WT alone	0.25	0.917985	0.064961	6.59351
		337	353	VGGSTRIPKVQKLLQDF	1886.09	Hsp70 WT alone	1	1.53314	0.056419	6.60624
		337	353	VGGSTRIPKVQKLLQDF	1886.09	Hsp70 WT alone	10	2.5521	0	6.68627
		337	353	VGGSTRIPKVQKLLQDF	1886.09	Hsp70 WT alone	100	3.28459	0.114426	6.61718
		337	353	VGGSTRIPKVQKLLQDF	1886.09	Hsp70 WT alone	1000	5.43609	0	6.72306
		337	353	VGGSTRIPKVQKLLQDF	1886.09	maximally labelled state	1000	8.0699	0.110436	6.62378
	69	337	354	VGGSTRIPKVQKLLQDFF	2033.15	Hsp70 WT + liposomes with BMP	0.25	0.813052	0.015926	7.59747
		337	354	VGGSTRIPKVQKLLQDFF	2033.15	Hsp70 WT + liposomes with BMP	1	1.13487	0.065689	7.61338
		337	354	VGGSTRIPKVQKLLQDFF	2033.15	Hsp70 WT + liposomes with BMP	10	2.28632	0	7.73476
		337	354	VGGSTRIPKVQKLLQDFF	2033.15	Hsp70 WT + liposomes with BMP	100	3.17821	0.007968	7.62795
		337	354	VGGSTRIPKVQKLLQDFF	2033.15	Hsp70 WT + liposomes without BMP	0.25	0.846743	0.033351	7.59227
		337	354	VGGSTRIPKVQKLLQDFF	2033.15	Hsp70 WT + liposomes without BMP	1	1.25932	0.019906	7.6212
		337	354	VGGSTRIPKVQKLLQDFF	2033.15	Hsp70 WT + liposomes without BMP	10	2.40348	0	7.93231
		337	354	VGGSTRIPKVQKLLQDFF	2033.15	Hsp70 WT + liposomes without BMP	100	3.27773	0.135568	7.63937
		337	354	VGGSTRIPKVQKLLQDFF	2033.15	Hsp70 WT alone	0.25	0.859447	0.03185	7.58828
		337	354	VGGSTRIPKVQKLLQDFF	2033.15	Hsp70 WT alone	1	1.28093	0.020225	7.60202
		337	354	VGGSTRIPKVQKLLQDFF	2033.15	Hsp70 WT alone	10	2.291	0	7.73395
		337	354	VGGSTRIPKVQKLLQDFF	2033.15	Hsp70 WT alone	100	3.12493	0.121393	7.61715
		337	354	VGGSTRIPKVQKLLQDFF	2033.15	maximally labelled state	1000	8.50093	0.059857	7.61607
	71	337	367	VGGSTRIPKVQKLLQDFFNGRDLNKSINPDE	3485.85	Hsp70 WT + liposomes with BMP	0.25	3.62432	0.178985	7.34854
		337	367	VGGSTRIPKVQKLLQDFFNGRDLNKSINPDE	3485.85	Hsp70 WT + liposomes with BMP	1	5.02952	0.073482	7.36806
		337	367	VGGSTRIPKVQKLLQDFFNGRDLNKSINPDE	3485.85	Hsp70 WT + liposomes with BMP	100	9.3934	0.028277	7.39294
		337	367	VGGSTRIPKVQKLLQDFFNGRDLNKSINPDE	3485.85	Hsp70 WT + liposomes without BMP	0.25	3.79008	0.052289	7.34336
		337	367	VGGSTRIPKVQKLLQDFFNGRDLNKSINPDE	3485.85	Hsp70 WT + liposomes without BMP	1	5.22901	0.068682	7.37733
		337	367	VGGSTRIPKVQKLLQDFFNGRDLNKSINPDE	3485.85	Hsp70 WT + liposomes without BMP	100	9.55606	0.024877	7.38137
		337	367	VGGSTRIPKVQKLLQDFFNGRDLNKSINPDE	3485.85	Hsp70 WT alone	0.25	3.85051	0.019042	7.33762
		337	367	VGGSTRIPKVQKLLQDFFNGRDLNKSINPDE	3485.85	Hsp70 WT alone	1	5.31911	0.027117	7.36193
		337	367	VGGSTRIPKVQKLLQDFFNGRDLNKSINPDE	3485.85	Hsp70 WT alone	100	9.38304	0.12219	7.37106
		337	367	VGGSTRIPKVQKLLQDFFNGRDLNKSINPDE	3485.85	maximally labelled state	1000	14.6546	0.018629	7.35994
	65	338	349	GGSTRIPKVQKL	1283.78	Hsp70 WT + liposomes with BMP	0.25	0.900603	0.054776	4.70363
		338	349	GGSTRIPKVQKL	1283.78	Hsp70 WT + liposomes with BMP	1	1.37558	0.041845	4.71256
		338	349	GGSTRIPKVQKL	1283.78	Hsp70 WT + liposomes with BMP	10	2.45484	0	4.76827
		338	349	GGSTRIPKVQKL	1283.78	Hsp70 WT + liposomes with BMP	100	3.30157	0.058741	4.74035
		338	349	GGSTRIPKVQKL	1283.78	Hsp70 WT + liposomes without BMP	0.25	0.882467	0.010663	4.70414
		338	349	GGSTRIPKVQKL	1283.78	Hsp70 WT + liposomes without BMP	1	1.56365	0.016131	4.70706
		338	349	GGSTRIPKVQKL	1283.78	Hsp70 WT + liposomes without BMP	10	2.46638	0	4.79001
		338	349	GGSTRIPKVQKL	1283.78	Hsp70 WT + liposomes without BMP	100	3.3172	0.053257	4.74438
		338	349	GGSTRIPKVQKL	1283.78	Hsp70 WT + liposomes without BMP	1000	4.34865	0	4.82038
		338	349	GGSTRIPKVQKL	1283.78	Hsp70 WT alone	0.25	0.909753	0.018032	4.70213
		338	349	GGSTRIPKVQKL	1283.78	Hsp70 WT alone	1	1.53419	0.03164	4.70655
		338	349	GGSTRIPKVQKL	1283.78	Hsp70 WT alone	10	2.40431	0	4.76388
		338	349	GGSTRIPKVQKL	1283.78	Hsp70 WT alone	100	3.2486	0.058925	4.7326
		338	349	GGSTRIPKVQKL	1283.78	Hsp70 WT alone	1000	4.43476	0	4.78099
		338	349	GGSTRIPKVQKL	1283.78	maximally labelled state	1000	5.39898	0.018496	4.71552
	68	338	352	GGSTRIPKVQKLLQD	1639.95	Hsp70 WT + liposomes with BMP	0.25	0.903373	0.005877	5.27272
		338	352	GGSTRIPKVQKLLQD	1639.95	Hsp70 WT + liposomes with BMP	1	1.17998	0.004259	5.28027
		338	352	GGSTRIPKVQKLLQD	1639.95	Hsp70 WT + liposomes with BMP	10	2.15468	0	5.32234
		338	352	GGSTRIPKVQKLLQD	1639.95	Hsp70 WT + liposomes with BMP	100	3.20347	0.059691	5.30176
		338	352	GGSTRIPKVQKLLQD	1639.95	Hsp70 WT + liposomes with BMP	1000	4.69918	0	5.33016
		338	352	GGSTRIPKVQKLLQD	1639.95	Hsp70 WT + liposomes without BMP	0.25	0.977925	0.019547	5.26921
		338	352	GGSTRIPKVQKLLQD	1639.95	Hsp70 WT + liposomes without BMP	1	1.4039	0.00826	5.27742
		338	352	GGSTRIPKVQKLLQD	1639.95	Hsp70 WT + liposomes without BMP	10	2.40022	0	5.31793
		338	352	GGSTRIPKVQKLLQD	1639.95	Hsp70 WT + liposomes without BMP	100	3.45801	0.014166	5.30109
		338	352	GGSTRIPKVQKLLQD	1639.95	Hsp70 WT + liposomes without BMP	1000	4.87614	0	5.34407
		338	352	GGSTRIPKVQKLLQD	1639.95	Hsp70 WT alone	0.25	1.00147	0.01715	5.26529
		338	352	GGSTRIPKVQKLLQD	1639.95	Hsp70 WT alone	1	1.40201	0.020137	5.27293
		338	352	GGSTRIPKVQKLLQD	1639.95	Hsp70 WT alone	10	2.35636	0	5.31203
		338	352	GGSTRIPKVQKLLQD	1639.95	Hsp70 WT alone	100	3.40177	0.096823	5.28262
		338	352	GGSTRIPKVQKLLQD	1639.95	Hsp70 WT alone	1000	4.92909	0	5.32198
		338	352	GGSTRIPKVQKLLQD	1639.95	maximally labelled state	1000	7.27947	0.093697	5.26996
	70	338	353	GGSTRIPKVQKLLQDF	1787.02	Hsp70 WT + liposomes with BMP	0.25	0.974621	0.039581	6.5966
		338	353	GGSTRIPKVQKLLQDF	1787.02	Hsp70 WT + liposomes with BMP	1	1.20104	0.02404	6.61585
		338	353	GGSTRIPKVQKLLQDF	1787.02	Hsp70 WT + liposomes with BMP	10	2.25192	0	6.73094
		338	353	GGSTRIPKVQKLLQDF	1787.02	Hsp70 WT + liposomes with BMP	100	2.99536	0.085531	6.64736
		338	353	GGSTRIPKVQKLLQDF	1787.02	Hsp70 WT + liposomes without BMP	0.25	0.933817	0.025888	6.59636
		338	353	GGSTRIPKVQKLLQDF	1787.02	Hsp70 WT + liposomes without BMP	1	1.35303	0.018428	6.62146
		338	353	GGSTRIPKVQKLLQDF	1787.02	Hsp70 WT + liposomes without BMP	10	2.40242	0	6.73958
		338	353	GGSTRIPKVQKLLQDF	1787.02	Hsp70 WT + liposomes without BMP	100	3.09991	0.066113	6.65167
		338	353	GGSTRIPKVQKLLQDF	1787.02	Hsp70 WT alone	0.25	0.901348	0.031242	6.59297
		338	353	GGSTRIPKVQKLLQDF	1787.02	Hsp70 WT alone	1	1.38026	0.035913	6.60739
		338	353	GGSTRIPKVQKLLQDF	1787.02	Hsp70 WT alone	10	2.39563	0	6.6912
		338	353	GGSTRIPKVQKLLQDF	1787.02	Hsp70 WT alone	100	3.11752	0.128971	6.6175
		338	353	GGSTRIPKVQKLLQDF	1787.02	maximally labelled state	1000	7.73187	0.118899	6.6193
	72	353	367	FFNGRDLNKSINPDE	1765.85	Hsp70 WT + liposomes with BMP	0.25	2.98069	0.027925	5.5857
		353	367	FFNGRDLNKSINPDE	1765.85	Hsp70 WT + liposomes with BMP	1	4.20086	0.009653	5.58825
		353	367	FFNGRDLNKSINPDE	1765.85	Hsp70 WT + liposomes with BMP	10	5.76336	0	5.59249
		353	367	FFNGRDLNKSINPDE	1765.85	Hsp70 WT + liposomes with BMP	100	5.82842	0.03192	5.59194
		353	367	FFNGRDLNKSINPDE	1765.85	Hsp70 WT + liposomes with BMP	1000	5.79558	0	5.59872
		353	367	FFNGRDLNKSINPDE	1765.85	Hsp70 WT + liposomes without BMP	0.25	3.07238	0.055937	5.58622
		353	367	FFNGRDLNKSINPDE	1765.85	Hsp70 WT + liposomes without BMP	1	4.30466	0.02453	5.58663
		353	367	FFNGRDLNKSINPDE	1765.85	Hsp70 WT + liposomes without BMP	10	5.76615	0	5.59535
		353	367	FFNGRDLNKSINPDE	1765.85	Hsp70 WT + liposomes without BMP	100	5.81351	0.068024	5.59745
		353	367	FFNGRDLNKSINPDE	1765.85	Hsp70 WT + liposomes without BMP	1000	5.90912	0	5.60883
		353	367	FFNGRDLNKSINPDE	1765.85	Hsp70 WT alone	0.25	3.07001	0.022545	5.58345
		353	367	FFNGRDLNKSINPDE	1765.85	Hsp70 WT alone	1	4.28032	0.029799	5.5853
		353	367	FFNGRDLNKSINPDE	1765.85	Hsp70 WT alone	10	5.75956	0	5.59234
		353	367	FFNGRDLNKSINPDE	1765.85	Hsp70 WT alone	100	5.68074	0.173747	5.58709
		353	367	FFNGRDLNKSINPDE	1765.85	Hsp70 WT alone	1000	5.88728	0	5.59967
		353	367	FFNGRDLNKSINPDE	1765.85	maximally labelled state	1000	6.09931	0.157625	5.58814
	73	353	368	FFNGRDLNKSINPDEA	1836.89	Hsp70 WT + liposomes with BMP	0.25	3.26993	0.039698	5.65011
		353	368	FFNGRDLNKSINPDEA	1836.89	Hsp70 WT + liposomes with BMP	1	4.45573	0.05087	5.64939
		353	368	FFNGRDLNKSINPDEA	1836.89	Hsp70 WT + liposomes with BMP	10	5.84648	0	5.66582
		353	368	FFNGRDLNKSINPDEA	1836.89	Hsp70 WT + liposomes with BMP	100	6.10793	0.037086	5.65339
		353	368	FFNGRDLNKSINPDEA	1836.89	Hsp70 WT + liposomes with BMP	1000	6.39346	0	5.67158
		353	368	FFNGRDLNKSINPDEA	1836.89	Hsp70 WT + liposomes without BMP	0.25	3.28139	0.037173	5.64409
		353	368	FFNGRDLNKSINPDEA	1836.89	Hsp70 WT + liposomes without BMP	1	4.6175	0.051942	5.66127
		353	368	FFNGRDLNKSINPDEA	1836.89	Hsp70 WT + liposomes without BMP	10	5.97485	0	5.67948
		353	368	FFNGRDLNKSINPDEA	1836.89	Hsp70 WT + liposomes without BMP	100	6.11028	0.052207	5.66511
		353	368	FFNGRDLNKSINPDEA	1836.89	Hsp70 WT + liposomes without BMP	1000	6.49939	0	5.66585
		353	368	FFNGRDLNKSINPDEA	1836.89	Hsp70 WT alone	0.25	3.31561	0.029752	5.6452
		353	368	FFNGRDLNKSINPDEA	1836.89	Hsp70 WT alone	1	4.63524	0.039276	5.64891
		353	368	FFNGRDLNKSINPDEA	1836.89	Hsp70 WT alone	10	5.93881	0	5.68146
		353	368	FFNGRDLNKSINPDEA	1836.89	Hsp70 WT alone	100	6.03365	0.128119	5.66045
		353	368	FFNGRDLNKSINPDEA	1836.89	Hsp70 WT alone	1000	6.53637	0	5.677
		353	368	FFNGRDLNKSINPDEA	1836.89	maximally labelled state	1000	6.92299	0.097155	5.65012
	75	353	376	FFNGRDLNKSINPDEAVAYGAAVQ	2596.28	Hsp70 WT + liposomes with BMP	0.25	3.92897	0.025399	6.13984
		353	376	FFNGRDLNKSINPDEAVAYGAAVQ	2596.28	Hsp70 WT + liposomes with BMP	1	5.19248	0.021043	6.13775
		353	376	FFNGRDLNKSINPDEAVAYGAAVQ	2596.28	Hsp70 WT + liposomes with BMP	10	7.0501	0	6.15048
		353	376	FFNGRDLNKSINPDEAVAYGAAVQ	2596.28	Hsp70 WT + liposomes with BMP	100	7.22609	0.035819	6.14094
		353	376	FFNGRDLNKSINPDEAVAYGAAVQ	2596.28	Hsp70 WT + liposomes with BMP	1000	7.95961	0	6.14695
		353	376	FFNGRDLNKSINPDEAVAYGAAVQ	2596.28	Hsp70 WT + liposomes without BMP	0.25	3.9635	0.011654	6.13629
		353	376	FFNGRDLNKSINPDEAVAYGAAVQ	2596.28	Hsp70 WT + liposomes without BMP	1	5.23609	0.032835	6.14091
		353	376	FFNGRDLNKSINPDEAVAYGAAVQ	2596.28	Hsp70 WT + liposomes without BMP	10	7.03775	0	6.15067
		353	376	FFNGRDLNKSINPDEAVAYGAAVQ	2596.28	Hsp70 WT + liposomes without BMP	100	7.15732	0.026638	6.14422
		353	376	FFNGRDLNKSINPDEAVAYGAAVQ	2596.28	Hsp70 WT + liposomes without BMP	1000	7.9984	0	6.1521
		353	376	FFNGRDLNKSINPDEAVAYGAAVQ	2596.28	Hsp70 WT alone	0.25	3.85921	0.083273	6.13881
		353	376	FFNGRDLNKSINPDEAVAYGAAVQ	2596.28	Hsp70 WT alone	1	5.21062	0.020955	6.13737
		353	376	FFNGRDLNKSINPDEAVAYGAAVQ	2596.28	Hsp70 WT alone	10	6.89693	0	6.1519
		353	376	FFNGRDLNKSINPDEAVAYGAAVQ	2596.28	Hsp70 WT alone	100	7.11341	0.126126	6.14175
		353	376	FFNGRDLNKSINPDEAVAYGAAVQ	2596.28	Hsp70 WT alone	1000	8.04859	0	6.14749
		353	376	FFNGRDLNKSINPDEAVAYGAAVQ	2596.28	maximally labelled state	1000	12.4588	0.085247	6.12941
	74	354	368	FNGRDLNKSINPDEA	1689.82	Hsp70 WT + liposomes with BMP	0.25	3.22577	0.038499	5.08529
		354	368	FNGRDLNKSINPDEA	1689.82	Hsp70 WT + liposomes with BMP	1	4.47486	0.001611	5.08035
		354	368	FNGRDLNKSINPDEA	1689.82	Hsp70 WT + liposomes with BMP	10	5.69626	0	5.09649
		354	368	FNGRDLNKSINPDEA	1689.82	Hsp70 WT + liposomes with BMP	100	6.09215	0.003901	5.0829
		354	368	FNGRDLNKSINPDEA	1689.82	Hsp70 WT + liposomes with BMP	1000	6.17405	0	5.10059
		354	368	FNGRDLNKSINPDEA	1689.82	Hsp70 WT + liposomes without BMP	0.25	3.27374	0.080197	5.08027
		354	368	FNGRDLNKSINPDEA	1689.82	Hsp70 WT + liposomes without BMP	1	4.58469	0.032019	5.08433
		354	368	FNGRDLNKSINPDEA	1689.82	Hsp70 WT + liposomes without BMP	10	5.70859	0	5.08925
		354	368	FNGRDLNKSINPDEA	1689.82	Hsp70 WT + liposomes without BMP	100	6.07834	0.034104	5.08728
		354	368	FNGRDLNKSINPDEA	1689.82	Hsp70 WT + liposomes without BMP	1000	6.32194	0	5.08962
		354	368	FNGRDLNKSINPDEA	1689.82	Hsp70 WT alone	0.25	3.24483	0.029145	5.0801
		354	368	FNGRDLNKSINPDEA	1689.82	Hsp70 WT alone	1	4.63019	0.05429	5.08131
		354	368	FNGRDLNKSINPDEA	1689.82	Hsp70 WT alone	10	5.7129	0	5.09146
		354	368	FNGRDLNKSINPDEA	1689.82	Hsp70 WT alone	100	6.07004	0.119695	5.08406
		354	368	FNGRDLNKSINPDEA	1689.82	Hsp70 WT alone	1000	6.2824	0	5.09401
		354	368	FNGRDLNKSINPDEA	1689.82	maximally labelled state	1000	6.76566	0.085497	5.08181
	76	368	376	AVAYGAAVQ	849.447	Hsp70 WT + liposomes with BMP	0.25	0.626869	0.049329	4.88578
		368	376	AVAYGAAVQ	849.447	Hsp70 WT + liposomes with BMP	1	0.48417	0.044938	4.88637
		368	376	AVAYGAAVQ	849.447	Hsp70 WT + liposomes with BMP	10	0.549802	0	4.87815
		368	376	AVAYGAAVQ	849.447	Hsp70 WT + liposomes with BMP	100	0.495771	0.01668	4.8838
		368	376	AVAYGAAVQ	849.447	Hsp70 WT + liposomes with BMP	1000	0.460445	0	4.8898
		368	376	AVAYGAAVQ	849.447	Hsp70 WT + liposomes without BMP	0.25	0.578799	0.04166	4.88575
		368	376	AVAYGAAVQ	849.447	Hsp70 WT + liposomes without BMP	1	0.505198	0.033767	4.8826
		368	376	AVAYGAAVQ	849.447	Hsp70 WT + liposomes without BMP	10	0.53231	0	4.88769
		368	376	AVAYGAAVQ	849.447	Hsp70 WT + liposomes without BMP	100	0.473856	0.019668	4.88568
		368	376	AVAYGAAVQ	849.447	Hsp70 WT + liposomes without BMP	1000	0.47373	0	4.88745
		368	376	AVAYGAAVQ	849.447	Hsp70 WT alone	0.25	0.564701	0.003211	4.88467
		368	376	AVAYGAAVQ	849.447	Hsp70 WT alone	1	0.486027	0.015124	4.88596
		368	376	AVAYGAAVQ	849.447	Hsp70 WT alone	10	0.480678	0	4.8843
		368	376	AVAYGAAVQ	849.447	Hsp70 WT alone	100	0.529953	0.013373	4.88937
		368	376	AVAYGAAVQ	849.447	Hsp70 WT alone	1000	0.523077	0	4.88289
		368	376	AVAYGAAVQ	849.447	maximally labelled state	1000	4.71587	0.017401	4.87754
	77	369	376	VAYGAAVQ	778.409	Hsp70 WT + liposomes with BMP	0.25	0.615196	0.006626	4.74777
		369	376	VAYGAAVQ	778.409	Hsp70 WT + liposomes with BMP	1	0.59332	0.060011	4.74433
		369	376	VAYGAAVQ	778.409	Hsp70 WT + liposomes with BMP	10	0.504217	0	4.74276
		369	376	VAYGAAVQ	778.409	Hsp70 WT + liposomes with BMP	100	0.459754	0.01461	4.74609
		369	376	VAYGAAVQ	778.409	Hsp70 WT + liposomes with BMP	1000	0.584779	0	4.74268
		369	376	VAYGAAVQ	778.409	Hsp70 WT + liposomes without BMP	0.25	0.585953	0.010202	4.74794
		369	376	VAYGAAVQ	778.409	Hsp70 WT + liposomes without BMP	1	0.545972	0.034256	4.74222
		369	376	VAYGAAVQ	778.409	Hsp70 WT + liposomes without BMP	10	0.522529	0	4.73953
		369	376	VAYGAAVQ	778.409	Hsp70 WT + liposomes without BMP	100	0.495251	0.01526	4.74641
		369	376	VAYGAAVQ	778.409	Hsp70 WT + liposomes without BMP	1000	0.543245	0	4.75302
		369	376	VAYGAAVQ	778.409	Hsp70 WT alone	0.25	0.567642	0.013217	4.74564
		369	376	VAYGAAVQ	778.409	Hsp70 WT alone	1	0.542774	0.018636	4.74718
		369	376	VAYGAAVQ	778.409	Hsp70 WT alone	10	0.509991	0	4.74886
		369	376	VAYGAAVQ	778.409	Hsp70 WT alone	100	0.536512	0.01965	4.75279
		369	376	VAYGAAVQ	778.409	Hsp70 WT alone	1000	0.549443	0	4.75267
		369	376	VAYGAAVQ	778.409	maximally labelled state	1000	3.99185	0.017597	4.7399
	79	379	393	ILMGDKSENVQDLLL	1687.89	Hsp70 WT + liposomes with BMP	0.25	5.7659	0.01202	7.49605
		379	393	ILMGDKSENVQDLLL	1687.89	Hsp70 WT + liposomes with BMP	1	6.33256	0.03492	7.4912
		379	393	ILMGDKSENVQDLLL	1687.89	Hsp70 WT + liposomes with BMP	10	6.59452	0	7.50406
		379	393	ILMGDKSENVQDLLL	1687.89	Hsp70 WT + liposomes with BMP	100	6.84846	0.027421	7.50213
		379	393	ILMGDKSENVQDLLL	1687.89	Hsp70 WT + liposomes with BMP	1000	7.01315	0	7.51725
		379	393	ILMGDKSENVQDLLL	1687.89	Hsp70 WT + liposomes without BMP	0.25	5.7629	0.044228	7.49321
		379	393	ILMGDKSENVQDLLL	1687.89	Hsp70 WT + liposomes without BMP	1	6.42723	0.013058	7.49855
		379	393	ILMGDKSENVQDLLL	1687.89	Hsp70 WT + liposomes without BMP	10	6.74969	0	7.50606
		379	393	ILMGDKSENVQDLLL	1687.89	Hsp70 WT + liposomes without BMP	100	6.95959	0.041472	7.50289
		379	393	ILMGDKSENVQDLLL	1687.89	Hsp70 WT + liposomes without BMP	1000	7.10555	0	7.50037
		379	393	ILMGDKSENVQDLLL	1687.89	Hsp70 WT alone	0.25	5.70544	0.090909	7.49369
		379	393	ILMGDKSENVQDLLL	1687.89	Hsp70 WT alone	1	6.4157	0.072488	7.49242
		379	393	ILMGDKSENVQDLLL	1687.89	Hsp70 WT alone	10	6.72746	0	7.50432
		379	393	ILMGDKSENVQDLLL	1687.89	Hsp70 WT alone	100	6.86577	0.113682	7.50115
		379	393	ILMGDKSENVQDLLL	1687.89	Hsp70 WT alone	1000	7.07593	0	7.5214
		379	393	ILMGDKSENVQDLLL	1687.89	maximally labelled state	1000	7.19276	0.062038	7.49447
	78	381	390	MGDKSENVQD	1122.47	Hsp70 WT + liposomes with BMP	0.25	3.52424	0.041786	3.67911
		381	390	MGDKSENVQD	1122.47	Hsp70 WT + liposomes with BMP	1	3.56995	0.034739	3.66797
		381	390	MGDKSENVQD	1122.47	Hsp70 WT + liposomes with BMP	10	3.55632	0	3.68731
		381	390	MGDKSENVQD	1122.47	Hsp70 WT + liposomes with BMP	100	3.68394	0.020714	3.67988
		381	390	MGDKSENVQD	1122.47	Hsp70 WT + liposomes with BMP	1000	3.53882	0	3.68513
		381	390	MGDKSENVQD	1122.47	Hsp70 WT + liposomes without BMP	0.25	3.56193	0.020194	3.67937
		381	390	MGDKSENVQD	1122.47	Hsp70 WT + liposomes without BMP	1	3.63281	0.002	3.68
		381	390	MGDKSENVQD	1122.47	Hsp70 WT + liposomes without BMP	10	3.69856	0	3.67677
		381	390	MGDKSENVQD	1122.47	Hsp70 WT + liposomes without BMP	100	3.70011	0.001321	3.6811
		381	390	MGDKSENVQD	1122.47	Hsp70 WT + liposomes without BMP	1000	3.56567	0	3.69051
		381	390	MGDKSENVQD	1122.47	Hsp70 WT alone	0.25	3.565	0.030696	3.68175
		381	390	MGDKSENVQD	1122.47	Hsp70 WT alone	1	3.64059	0.050622	3.67373
		381	390	MGDKSENVQD	1122.47	Hsp70 WT alone	10	3.69277	0	3.68098
		381	390	MGDKSENVQD	1122.47	Hsp70 WT alone	100	3.6939	0.028645	3.68175
		381	390	MGDKSENVQD	1122.47	Hsp70 WT alone	1000	3.65761	0	3.68476
		381	390	MGDKSENVQD	1122.47	maximally labelled state	1000	3.6578	0.039474	3.68452
	80	381	391	MGDKSENVQDL	1235.56	Hsp70 WT + liposomes with BMP	0.25	4.21779	0.06939	5.25858
		381	391	MGDKSENVQDL	1235.56	Hsp70 WT + liposomes with BMP	1	4.42098	0.036312	5.25922
		381	391	MGDKSENVQDL	1235.56	Hsp70 WT + liposomes with BMP	10	4.47509	0	5.2694
		381	391	MGDKSENVQDL	1235.56	Hsp70 WT + liposomes with BMP	100	4.66727	0.046678	5.26901
		381	391	MGDKSENVQDL	1235.56	Hsp70 WT + liposomes with BMP	1000	4.54801	0	5.26956
		381	391	MGDKSENVQDL	1235.56	Hsp70 WT + liposomes without BMP	0.25	4.24981	0.025434	5.26112
		381	391	MGDKSENVQDL	1235.56	Hsp70 WT + liposomes without BMP	1	4.46708	0.010156	5.26012
		381	391	MGDKSENVQDL	1235.56	Hsp70 WT + liposomes without BMP	10	4.60651	0	5.25954
		381	391	MGDKSENVQDL	1235.56	Hsp70 WT + liposomes without BMP	100	4.71284	0.027499	5.26751
		381	391	MGDKSENVQDL	1235.56	Hsp70 WT + liposomes without BMP	1000	4.70239	0	5.27498
		381	391	MGDKSENVQDL	1235.56	Hsp70 WT alone	0.25	4.16936	0.073424	5.25726
		381	391	MGDKSENVQDL	1235.56	Hsp70 WT alone	1	4.45534	0.037548	5.26091
		381	391	MGDKSENVQDL	1235.56	Hsp70 WT alone	10	4.49434	0	5.27028
		381	391	MGDKSENVQDL	1235.56	Hsp70 WT alone	100	4.54999	0.136182	5.26971
		381	391	MGDKSENVQDL	1235.56	Hsp70 WT alone	1000	4.70422	0	5.27001
		381	391	MGDKSENVQDL	1235.56	maximally labelled state	1000	4.5457	0.043842	5.2613
	81	381	392	MGDKSENVQDLL	1348.64	Hsp70 WT + liposomes with BMP	0.25	4.89034	0.047047	6.50128
		381	392	MGDKSENVQDLL	1348.64	Hsp70 WT + liposomes with BMP	1	5.22415	0.041382	6.51111
		381	392	MGDKSENVQDLL	1348.64	Hsp70 WT + liposomes with BMP	10	5.31118	0	6.52912
		381	392	MGDKSENVQDLL	1348.64	Hsp70 WT + liposomes with BMP	100	5.35914	0.0684	6.51394
		381	392	MGDKSENVQDLL	1348.64	Hsp70 WT + liposomes with BMP	1000	5.42805	0	6.50934
		381	392	MGDKSENVQDLL	1348.64	Hsp70 WT + liposomes without BMP	0.25	4.89703	0.031886	6.49892
		381	392	MGDKSENVQDLL	1348.64	Hsp70 WT + liposomes without BMP	1	5.24661	0.037691	6.5051
		381	392	MGDKSENVQDLL	1348.64	Hsp70 WT + liposomes without BMP	10	5.39539	0	6.50956
		381	392	MGDKSENVQDLL	1348.64	Hsp70 WT + liposomes without BMP	100	5.40817	0.039915	6.51412
		381	392	MGDKSENVQDLL	1348.64	Hsp70 WT + liposomes without BMP	1000	5.43816	0	6.51819
		381	392	MGDKSENVQDLL	1348.64	Hsp70 WT alone	0.25	4.84814	0.069994	6.4961
		381	392	MGDKSENVQDLL	1348.64	Hsp70 WT alone	1	5.24208	0.021056	6.50371
		381	392	MGDKSENVQDLL	1348.64	Hsp70 WT alone	10	5.32587	0	6.51251
		381	392	MGDKSENVQDLL	1348.64	Hsp70 WT alone	100	5.29024	0.160941	6.51201
		381	392	MGDKSENVQDLL	1348.64	Hsp70 WT alone	1000	5.40781	0	6.51007
		381	392	MGDKSENVQDLL	1348.64	maximally labelled state	1000	5.40045	0.05504	6.50764
	82	381	393	MGDKSENVQDLLL	1461.73	Hsp70 WT + liposomes with BMP	0.25	4.59284	0.050781	7.1265
		381	393	MGDKSENVQDLLL	1461.73	Hsp70 WT + liposomes with BMP	1	5.04713	0.041471	7.12927
		381	393	MGDKSENVQDLLL	1461.73	Hsp70 WT + liposomes with BMP	10	5.1391	0	7.1418
		381	393	MGDKSENVQDLLL	1461.73	Hsp70 WT + liposomes with BMP	100	5.38315	0.035275	7.13796
		381	393	MGDKSENVQDLLL	1461.73	Hsp70 WT + liposomes with BMP	1000	5.33133	0	7.14202
		381	393	MGDKSENVQDLLL	1461.73	Hsp70 WT + liposomes without BMP	0.25	4.63937	0.03207	7.12791
		381	393	MGDKSENVQDLLL	1461.73	Hsp70 WT + liposomes without BMP	1	5.10406	0.030571	7.13005
		381	393	MGDKSENVQDLLL	1461.73	Hsp70 WT + liposomes without BMP	10	5.20352	0	7.13449
		381	393	MGDKSENVQDLLL	1461.73	Hsp70 WT + liposomes without BMP	100	5.4408	0.015687	7.1376
		381	393	MGDKSENVQDLLL	1461.73	Hsp70 WT + liposomes without BMP	1000	5.4569	0	7.14169
		381	393	MGDKSENVQDLLL	1461.73	Hsp70 WT alone	0.25	4.54307	0.101346	7.12858
		381	393	MGDKSENVQDLLL	1461.73	Hsp70 WT alone	1	5.0601	0.058946	7.12981
		381	393	MGDKSENVQDLLL	1461.73	Hsp70 WT alone	10	5.17951	0	7.13962
		381	393	MGDKSENVQDLLL	1461.73	Hsp70 WT alone	100	5.32545	0.121886	7.13687
		381	393	MGDKSENVQDLLL	1461.73	Hsp70 WT alone	1000	5.44824	0	7.13949
		381	393	MGDKSENVQDLLL	1461.73	maximally labelled state	1000	5.4245	0.063286	7.13294
	83	393	401	LLDVAPLSL	940.571	Hsp70 WT + liposomes with BMP	0.25	0.439209	0.003621	8.01015
		393	401	LLDVAPLSL	940.571	Hsp70 WT + liposomes with BMP	1	0.502693	0.040212	8.02944
		393	401	LLDVAPLSL	940.571	Hsp70 WT + liposomes with BMP	10	1.00108	0	8.03842
		393	401	LLDVAPLSL	940.571	Hsp70 WT + liposomes with BMP	100	1.58836	0.047998	8.01893
		393	401	LLDVAPLSL	940.571	Hsp70 WT + liposomes with BMP	1000	2.5807	0	8.02816
		393	401	LLDVAPLSL	940.571	Hsp70 WT + liposomes without BMP	0.25	0.436194	0.054333	8.01156
		393	401	LLDVAPLSL	940.571	Hsp70 WT + liposomes without BMP	1	0.445143	0.015983	8.0083
		393	401	LLDVAPLSL	940.571	Hsp70 WT + liposomes without BMP	10	0.870683	0	8.02172
		393	401	LLDVAPLSL	940.571	Hsp70 WT + liposomes without BMP	100	1.56174	0.029761	8.02939
		393	401	LLDVAPLSL	940.571	Hsp70 WT + liposomes without BMP	1000	2.56148	0	8.0344
		393	401	LLDVAPLSL	940.571	Hsp70 WT alone	0.25	0.348302	0.042683	8.02657
		393	401	LLDVAPLSL	940.571	Hsp70 WT alone	1	0.489077	0.023777	8.01091
		393	401	LLDVAPLSL	940.571	Hsp70 WT alone	10	0.893531	0	8.01216
		393	401	LLDVAPLSL	940.571	Hsp70 WT alone	100	1.55572	0.010964	8.02559
		393	401	LLDVAPLSL	940.571	Hsp70 WT alone	1000	2.59643	0	8.02421
		393	401	LLDVAPLSL	940.571	maximally labelled state	1000	3.6936	0.033554	8.01516
	84	394	401	LDVAPLSL	827.487	Hsp70 WT + liposomes with BMP	0.25	0.134796	0.037697	7.4802
		394	401	LDVAPLSL	827.487	Hsp70 WT + liposomes with BMP	1	0.080303	0.013333	7.48558
		394	401	LDVAPLSL	827.487	Hsp70 WT + liposomes with BMP	10	0.346109	0	7.49507
		394	401	LDVAPLSL	827.487	Hsp70 WT + liposomes with BMP	100	1.09675	0.024818	7.49067
		394	401	LDVAPLSL	827.487	Hsp70 WT + liposomes with BMP	1000	1.85432	0	7.48327
		394	401	LDVAPLSL	827.487	Hsp70 WT + liposomes without BMP	0.25	0.237303	0.01566	7.48107
		394	401	LDVAPLSL	827.487	Hsp70 WT + liposomes without BMP	1	0.189501	0.019448	7.48215
		394	401	LDVAPLSL	827.487	Hsp70 WT + liposomes without BMP	10	0.4825	0	7.48491
		394	401	LDVAPLSL	827.487	Hsp70 WT + liposomes without BMP	100	1.14083	0.033684	7.49059
		394	401	LDVAPLSL	827.487	Hsp70 WT + liposomes without BMP	1000	1.90691	0	7.48981
		394	401	LDVAPLSL	827.487	Hsp70 WT alone	0.25	0.278831	0.073948	7.48524
		394	401	LDVAPLSL	827.487	Hsp70 WT alone	1	0.190435	0.071225	7.48176
		394	401	LDVAPLSL	827.487	Hsp70 WT alone	10	0.390852	0	7.49108
		394	401	LDVAPLSL	827.487	Hsp70 WT alone	100	1.219	0.012012	7.49108
		394	401	LDVAPLSL	827.487	Hsp70 WT alone	1000	2.15481	0	7.48412
		394	401	LDVAPLSL	827.487	maximally labelled state	1000	3.07563	0.033942	7.48506
	85	394	402	LDVAPLSLG	884.509	Hsp70 WT + liposomes with BMP	0.25	0.459745	0.017884	7.09276
		394	402	LDVAPLSLG	884.509	Hsp70 WT + liposomes with BMP	1	0.447491	0.014404	7.72932
		394	402	LDVAPLSLG	884.509	Hsp70 WT + liposomes with BMP	10	0.730646	0	7.02101
		394	402	LDVAPLSLG	884.509	Hsp70 WT + liposomes with BMP	100	1.3834	0.022173	7.0087
		394	402	LDVAPLSLG	884.509	Hsp70 WT + liposomes with BMP	1000	2.32594	0	7.05303
		394	402	LDVAPLSLG	884.509	Hsp70 WT + liposomes without BMP	0.25	0.45912	0.044518	7.01305
		394	402	LDVAPLSLG	884.509	Hsp70 WT + liposomes without BMP	1	0.423582	0.019426	7.3244
		394	402	LDVAPLSLG	884.509	Hsp70 WT + liposomes without BMP	10	0.705085	0	7.02597
		394	402	LDVAPLSLG	884.509	Hsp70 WT + liposomes without BMP	100	1.38604	0.009045	7.02283
		394	402	LDVAPLSLG	884.509	Hsp70 WT + liposomes without BMP	1000	2.39284	0	7.00973
		394	402	LDVAPLSLG	884.509	Hsp70 WT alone	0.25	0.48654	0.017442	7.73124
		394	402	LDVAPLSLG	884.509	Hsp70 WT alone	1	0.398346	0.003311	7.11136
		394	402	LDVAPLSLG	884.509	Hsp70 WT alone	10	0.710489	0	7.03645
		394	402	LDVAPLSLG	884.509	Hsp70 WT alone	100	1.42264	0.020518	7.03052
		394	402	LDVAPLSLG	884.509	Hsp70 WT alone	1000	2.61143	0	7.04164
		394	402	LDVAPLSLG	884.509	maximally labelled state	1000	3.82062	0.034434	7.00644
	87	394	403	LDVAPLSLGL	997.593	Hsp70 WT + liposomes with BMP	0.25	0.453207	0.01897	8.13325
		394	403	LDVAPLSLGL	997.593	Hsp70 WT + liposomes with BMP	1	0.412548	0.0367	8.13625
		394	403	LDVAPLSLGL	997.593	Hsp70 WT + liposomes with BMP	10	0.629073	0	8.14199
		394	403	LDVAPLSLGL	997.593	Hsp70 WT + liposomes with BMP	100	1.38959	0.106613	8.14987
		394	403	LDVAPLSLGL	997.593	Hsp70 WT + liposomes with BMP	1000	2.24043	0	8.13988
		394	403	LDVAPLSLGL	997.593	Hsp70 WT + liposomes without BMP	0.25	0.44803	0.016362	8.13784
		394	403	LDVAPLSLGL	997.593	Hsp70 WT + liposomes without BMP	1	0.42528	0.0231	8.13781
		394	403	LDVAPLSLGL	997.593	Hsp70 WT + liposomes without BMP	10	0.692693	0	8.14436
		394	403	LDVAPLSLGL	997.593	Hsp70 WT + liposomes without BMP	100	1.42194	0.122351	8.14325
		394	403	LDVAPLSLGL	997.593	Hsp70 WT + liposomes without BMP	1000	2.43192	0	8.13665
		394	403	LDVAPLSLGL	997.593	Hsp70 WT alone	0.25	0.451717	0.033964	8.14394
		394	403	LDVAPLSLGL	997.593	Hsp70 WT alone	1	0.447751	0.030184	8.13582
		394	403	LDVAPLSLGL	997.593	Hsp70 WT alone	10	0.658663	0	8.14599
		394	403	LDVAPLSLGL	997.593	Hsp70 WT alone	100	1.52419	0.145612	8.14764
		394	403	LDVAPLSLGL	997.593	Hsp70 WT alone	1000	2.57281	0	8.14511
		394	403	LDVAPLSLGL	997.593	maximally labelled state	1000	4.07832	0.212835	8.13776
	86	395	401	DVAPLSL	714.403	Hsp70 WT + liposomes with BMP	0.25	0.25913	0.015593	6.98122
		395	401	DVAPLSL	714.403	Hsp70 WT + liposomes with BMP	1	0.254331	0.003315	6.98205
		395	401	DVAPLSL	714.403	Hsp70 WT + liposomes with BMP	10	0.305534	0	6.99126
		395	401	DVAPLSL	714.403	Hsp70 WT + liposomes with BMP	100	0.600027	0.024775	6.98608
		395	401	DVAPLSL	714.403	Hsp70 WT + liposomes with BMP	1000	1.29378	0	6.97842
		395	401	DVAPLSL	714.403	Hsp70 WT + liposomes without BMP	0.25	0.271173	0.014342	6.9808
		395	401	DVAPLSL	714.403	Hsp70 WT + liposomes without BMP	1	0.25047	0.006507	6.98228
		395	401	DVAPLSL	714.403	Hsp70 WT + liposomes without BMP	10	0.28235	0	6.98592
		395	401	DVAPLSL	714.403	Hsp70 WT + liposomes without BMP	100	0.588536	0.012097	6.98389
		395	401	DVAPLSL	714.403	Hsp70 WT + liposomes without BMP	1000	1.30023	0	6.98294
		395	401	DVAPLSL	714.403	Hsp70 WT alone	0.25	0.266806	0.022242	6.9828
		395	401	DVAPLSL	714.403	Hsp70 WT alone	1	0.270446	0.012631	6.98194
		395	401	DVAPLSL	714.403	Hsp70 WT alone	10	0.306791	0	6.98431
		395	401	DVAPLSL	714.403	Hsp70 WT alone	100	0.670556	0.009711	6.98709
		395	401	DVAPLSL	714.403	Hsp70 WT alone	1000	1.50497	0	6.98298
		395	401	DVAPLSL	714.403	maximally labelled state	1000	2.48602	0.008237	6.97817
	88	395	410	DVAPLSLGLETAGGVM	1529.79	Hsp70 WT + liposomes with BMP	0.25	1.43412	0.026655	7.86676
		395	410	DVAPLSLGLETAGGVM	1529.79	Hsp70 WT + liposomes with BMP	1	1.33392	0.055947	7.86555
		395	410	DVAPLSLGLETAGGVM	1529.79	Hsp70 WT + liposomes with BMP	10	1.48015	0	7.86165
		395	410	DVAPLSLGLETAGGVM	1529.79	Hsp70 WT + liposomes with BMP	100	2.12563	0.008203	7.86592
		395	410	DVAPLSLGLETAGGVM	1529.79	Hsp70 WT + liposomes without BMP	0.25	1.42515	0.034452	7.86846
		395	410	DVAPLSLGLETAGGVM	1529.79	Hsp70 WT + liposomes without BMP	1	1.42709	0.015354	7.8666
		395	410	DVAPLSLGLETAGGVM	1529.79	Hsp70 WT + liposomes without BMP	10	1.60049	0	7.86581
		395	410	DVAPLSLGLETAGGVM	1529.79	Hsp70 WT + liposomes without BMP	100	2.22078	0.042094	7.8672
		395	410	DVAPLSLGLETAGGVM	1529.79	Hsp70 WT alone	0.25	1.40652	0.010229	7.87241
		395	410	DVAPLSLGLETAGGVM	1529.79	Hsp70 WT alone	1	1.42352	0.037774	7.86638
		395	410	DVAPLSLGLETAGGVM	1529.79	Hsp70 WT alone	10	1.62664	0	7.86532
		395	410	DVAPLSLGLETAGGVM	1529.79	Hsp70 WT alone	100	2.33431	0.02749	7.86817
		395	410	DVAPLSLGLETAGGVM	1529.79	maximally labelled state	1000	7.79005	0.039436	7.85219
	89	403	410	LETAGGVM	777.381	Hsp70 WT + liposomes with BMP	0.25	0.774947	0.054406	5.62875
		403	410	LETAGGVM	777.381	Hsp70 WT + liposomes with BMP	1	0.845674	0.029514	5.62866
		403	410	LETAGGVM	777.381	Hsp70 WT + liposomes with BMP	10	1.07433	0	5.63042
		403	410	LETAGGVM	777.381	Hsp70 WT + liposomes with BMP	100	1.45412	0.036313	5.6362
		403	410	LETAGGVM	777.381	Hsp70 WT + liposomes with BMP	1000	1.95841	0	5.63382
		403	410	LETAGGVM	777.381	Hsp70 WT + liposomes without BMP	0.25	0.763301	0.031388	5.62833
		403	410	LETAGGVM	777.381	Hsp70 WT + liposomes without BMP	1	0.864406	0.013268	5.63054
		403	410	LETAGGVM	777.381	Hsp70 WT + liposomes without BMP	10	1.05655	0	5.63225
		403	410	LETAGGVM	777.381	Hsp70 WT + liposomes without BMP	100	1.52754	0.013146	5.63417
		403	410	LETAGGVM	777.381	Hsp70 WT + liposomes without BMP	1000	2.15828	0	5.63648
		403	410	LETAGGVM	777.381	Hsp70 WT alone	0.25	0.805446	0.015988	5.62894
		403	410	LETAGGVM	777.381	Hsp70 WT alone	1	0.836875	0.010753	5.62965
		403	410	LETAGGVM	777.381	Hsp70 WT alone	10	1.10128	0	5.63315
		403	410	LETAGGVM	777.381	Hsp70 WT alone	100	1.67547	0.01925	5.63552
		403	410	LETAGGVM	777.381	Hsp70 WT alone	1000	2.39858	0	5.63383
		403	410	LETAGGVM	777.381	maximally labelled state	1000	3.38351	0.029271	5.63013
	90	404	410	ETAGGVM	664.297	Hsp70 WT + liposomes with BMP	0.25	0.777806	0.001136	5.00414
		404	410	ETAGGVM	664.297	Hsp70 WT + liposomes with BMP	1	0.823561	0.004778	5.00928
		404	410	ETAGGVM	664.297	Hsp70 WT + liposomes with BMP	10	0.929668	0	5.00401
		404	410	ETAGGVM	664.297	Hsp70 WT + liposomes with BMP	100	1.31631	0.014114	5.01504
		404	410	ETAGGVM	664.297	Hsp70 WT + liposomes with BMP	1000	1.60035	0	5.0034
		404	410	ETAGGVM	664.297	Hsp70 WT + liposomes without BMP	0.25	0.754903	0.018177	5.01525
		404	410	ETAGGVM	664.297	Hsp70 WT + liposomes without BMP	1	0.830462	0.01188	5.00604
		404	410	ETAGGVM	664.297	Hsp70 WT + liposomes without BMP	10	0.99549	0	5.00219
		404	410	ETAGGVM	664.297	Hsp70 WT + liposomes without BMP	100	1.40154	0.031594	5.00749
		404	410	ETAGGVM	664.297	Hsp70 WT + liposomes without BMP	1000	1.67785	0	5.01837
		404	410	ETAGGVM	664.297	Hsp70 WT alone	0.25	0.778634	0.004605	5.00562
		404	410	ETAGGVM	664.297	Hsp70 WT alone	1	0.856083	0.03422	5.00698
		404	410	ETAGGVM	664.297	Hsp70 WT alone	10	1.0147	0	5.01096
		404	410	ETAGGVM	664.297	Hsp70 WT alone	100	1.46731	0.011899	5.01752
		404	410	ETAGGVM	664.297	Hsp70 WT alone	1000	1.87263	0	5.0275
		404	410	ETAGGVM	664.297	maximally labelled state	1000	2.63006	0.017205	5.00614
	95	411	439	TALIKRNSTIPTKQTQIFTTYSDNQPGVL	3235.73	Hsp70 WT + liposomes with BMP	0.25	2.45827	0.061046	6.10832
		411	439	TALIKRNSTIPTKQTQIFTTYSDNQPGVL	3235.73	Hsp70 WT + liposomes with BMP	1	3.34109	0.040193	6.10581
		411	439	TALIKRNSTIPTKQTQIFTTYSDNQPGVL	3235.73	Hsp70 WT + liposomes with BMP	10	5.1096	0	6.14042
		411	439	TALIKRNSTIPTKQTQIFTTYSDNQPGVL	3235.73	Hsp70 WT + liposomes with BMP	100	7.58991	0.119007	6.11948
		411	439	TALIKRNSTIPTKQTQIFTTYSDNQPGVL	3235.73	Hsp70 WT + liposomes with BMP	1000	11.104	0	6.14778
		411	439	TALIKRNSTIPTKQTQIFTTYSDNQPGVL	3235.73	Hsp70 WT + liposomes without BMP	0.25	2.46707	0.008407	6.10137
		411	439	TALIKRNSTIPTKQTQIFTTYSDNQPGVL	3235.73	Hsp70 WT + liposomes without BMP	1	3.45392	0.040371	6.11191
		411	439	TALIKRNSTIPTKQTQIFTTYSDNQPGVL	3235.73	Hsp70 WT + liposomes without BMP	10	5.26941	0	6.15191
		411	439	TALIKRNSTIPTKQTQIFTTYSDNQPGVL	3235.73	Hsp70 WT + liposomes without BMP	100	7.60257	0.055307	6.12763
		411	439	TALIKRNSTIPTKQTQIFTTYSDNQPGVL	3235.73	Hsp70 WT + liposomes without BMP	1000	11.3689	0	6.1563
		411	439	TALIKRNSTIPTKQTQIFTTYSDNQPGVL	3235.73	Hsp70 WT alone	0.25	2.37189	0.096785	6.10515
		411	439	TALIKRNSTIPTKQTQIFTTYSDNQPGVL	3235.73	Hsp70 WT alone	1	3.41601	0.019995	6.10666
		411	439	TALIKRNSTIPTKQTQIFTTYSDNQPGVL	3235.73	Hsp70 WT alone	10	5.29718	0	6.14129
		411	439	TALIKRNSTIPTKQTQIFTTYSDNQPGVL	3235.73	Hsp70 WT alone	100	7.65628	0.187062	6.12243
		411	439	TALIKRNSTIPTKQTQIFTTYSDNQPGVL	3235.73	Hsp70 WT alone	1000	11.9206	0	6.14516
		411	439	TALIKRNSTIPTKQTQIFTTYSDNQPGVL	3235.73	maximally labelled state	1000	14.5218	6.4311e-13	6.09798
	91	413	428	LIKRNSTIPTKQTQIF	1888.1	Hsp70 WT + liposomes with BMP	0.25	1.61501	0.019233	5.31825
		413	428	LIKRNSTIPTKQTQIF	1888.1	Hsp70 WT + liposomes with BMP	1	2.53079	0.032717	5.32788
		413	428	LIKRNSTIPTKQTQIF	1888.1	Hsp70 WT + liposomes with BMP	10	3.95611	0	5.41484
		413	428	LIKRNSTIPTKQTQIF	1888.1	Hsp70 WT + liposomes with BMP	100	4.89494	0.005904	5.37673
		413	428	LIKRNSTIPTKQTQIF	1888.1	Hsp70 WT + liposomes with BMP	1000	6.4084	0	5.44349
		413	428	LIKRNSTIPTKQTQIF	1888.1	Hsp70 WT + liposomes without BMP	0.25	1.60082	0.029109	5.31854
		413	428	LIKRNSTIPTKQTQIF	1888.1	Hsp70 WT + liposomes without BMP	1	2.60098	0.006051	5.32968
		413	428	LIKRNSTIPTKQTQIF	1888.1	Hsp70 WT + liposomes without BMP	10	3.96034	0	5.42039
		413	428	LIKRNSTIPTKQTQIF	1888.1	Hsp70 WT + liposomes without BMP	100	4.86056	0.014994	5.38303
		413	428	LIKRNSTIPTKQTQIF	1888.1	Hsp70 WT + liposomes without BMP	1000	6.41796	0	5.47321
		413	428	LIKRNSTIPTKQTQIF	1888.1	Hsp70 WT alone	0.25	1.55767	0.047837	5.31327
		413	428	LIKRNSTIPTKQTQIF	1888.1	Hsp70 WT alone	1	2.54074	0.026955	5.32061
		413	428	LIKRNSTIPTKQTQIF	1888.1	Hsp70 WT alone	10	3.94324	0	5.39894
		413	428	LIKRNSTIPTKQTQIF	1888.1	Hsp70 WT alone	100	4.83148	0.056603	5.35909
		413	428	LIKRNSTIPTKQTQIF	1888.1	Hsp70 WT alone	1000	6.56348	0	5.42232
		413	428	LIKRNSTIPTKQTQIF	1888.1	maximally labelled state	1000	7.73133	0.028678	5.32152
	96	413	439	LIKRNSTIPTKQTQIFTTYSDNQPGVL	3063.65	Hsp70 WT + liposomes with BMP	0.25	2.27502	0.017988	6.07401
		413	439	LIKRNSTIPTKQTQIFTTYSDNQPGVL	3063.65	Hsp70 WT + liposomes with BMP	1	3.23836	0.023575	6.07433
		413	439	LIKRNSTIPTKQTQIFTTYSDNQPGVL	3063.65	Hsp70 WT + liposomes with BMP	10	4.94124	0	6.10621
		413	439	LIKRNSTIPTKQTQIFTTYSDNQPGVL	3063.65	Hsp70 WT + liposomes with BMP	100	7.30393	0.12649	6.09422
		413	439	LIKRNSTIPTKQTQIFTTYSDNQPGVL	3063.65	Hsp70 WT + liposomes with BMP	1000	10.6346	0	6.11369
		413	439	LIKRNSTIPTKQTQIFTTYSDNQPGVL	3063.65	Hsp70 WT + liposomes without BMP	0.25	2.24795	0.030023	6.07086
		413	439	LIKRNSTIPTKQTQIFTTYSDNQPGVL	3063.65	Hsp70 WT + liposomes without BMP	1	3.33257	0.031633	6.08043
		413	439	LIKRNSTIPTKQTQIFTTYSDNQPGVL	3063.65	Hsp70 WT + liposomes without BMP	10	5.01027	0	6.11099
		413	439	LIKRNSTIPTKQTQIFTTYSDNQPGVL	3063.65	Hsp70 WT + liposomes without BMP	100	7.31907	0.053229	6.09298
		413	439	LIKRNSTIPTKQTQIFTTYSDNQPGVL	3063.65	Hsp70 WT + liposomes without BMP	1000	10.8261	0	6.11848
		413	439	LIKRNSTIPTKQTQIFTTYSDNQPGVL	3063.65	Hsp70 WT alone	0.25	2.15189	0.093061	6.07591
		413	439	LIKRNSTIPTKQTQIFTTYSDNQPGVL	3063.65	Hsp70 WT alone	1	3.29553	0.02163	6.07695
		413	439	LIKRNSTIPTKQTQIFTTYSDNQPGVL	3063.65	Hsp70 WT alone	10	4.98304	0	6.1044
		413	439	LIKRNSTIPTKQTQIFTTYSDNQPGVL	3063.65	Hsp70 WT alone	100	7.32993	0.268498	6.08848
		413	439	LIKRNSTIPTKQTQIFTTYSDNQPGVL	3063.65	Hsp70 WT alone	1000	11.4612	0	6.11471
		413	439	LIKRNSTIPTKQTQIFTTYSDNQPGVL	3063.65	maximally labelled state	1000	13.7821	0.062518	6.07338
	92	414	427	IKRNSTIPTKQTQI	1627.95	Hsp70 WT + liposomes with BMP	0.25	1.25922	0.001269	4.13178
		414	427	IKRNSTIPTKQTQI	1627.95	Hsp70 WT + liposomes with BMP	1	2.12452	0.028674	4.13096
		414	427	IKRNSTIPTKQTQI	1627.95	Hsp70 WT + liposomes with BMP	10	3.13508	0	4.21393
		414	427	IKRNSTIPTKQTQI	1627.95	Hsp70 WT + liposomes with BMP	100	4.10442	0.004544	4.19588
		414	427	IKRNSTIPTKQTQI	1627.95	Hsp70 WT + liposomes with BMP	1000	5.50349	0	4.21952
		414	427	IKRNSTIPTKQTQI	1627.95	Hsp70 WT + liposomes without BMP	0.25	1.31754	0.019231	4.12979
		414	427	IKRNSTIPTKQTQI	1627.95	Hsp70 WT + liposomes without BMP	1	2.14184	0.039735	4.13098
		414	427	IKRNSTIPTKQTQI	1627.95	Hsp70 WT + liposomes without BMP	10	3.17388	0	4.20559
		414	427	IKRNSTIPTKQTQI	1627.95	Hsp70 WT + liposomes without BMP	100	4.09624	0.005704	4.20887
		414	427	IKRNSTIPTKQTQI	1627.95	Hsp70 WT + liposomes without BMP	1000	5.48126	0	4.25097
		414	427	IKRNSTIPTKQTQI	1627.95	Hsp70 WT alone	0.25	1.20951	0.033068	4.13527
		414	427	IKRNSTIPTKQTQI	1627.95	Hsp70 WT alone	1	2.15342	0.014585	4.12859
		414	427	IKRNSTIPTKQTQI	1627.95	Hsp70 WT alone	10	3.15473	0	4.20121
		414	427	IKRNSTIPTKQTQI	1627.95	Hsp70 WT alone	100	4.01192	0.122888	4.17211
		414	427	IKRNSTIPTKQTQI	1627.95	Hsp70 WT alone	1000	5.6648	0	4.21836
		414	427	IKRNSTIPTKQTQI	1627.95	maximally labelled state	1000	6.42776	0.109899	4.15568
	93	414	428	IKRNSTIPTKQTQIF	1775.02	Hsp70 WT + liposomes with BMP	0.25	0.843208	0.267841	5.23271
		414	428	IKRNSTIPTKQTQIF	1775.02	Hsp70 WT + liposomes with BMP	1	1.46396	0.270125	5.24215
		414	428	IKRNSTIPTKQTQIF	1775.02	Hsp70 WT + liposomes with BMP	10	2.44471	0	5.3396
		414	428	IKRNSTIPTKQTQIF	1775.02	Hsp70 WT + liposomes with BMP	100	3.31351	0.291383	5.3012
		414	428	IKRNSTIPTKQTQIF	1775.02	Hsp70 WT + liposomes with BMP	1000	4.80669	0	5.36299
		414	428	IKRNSTIPTKQTQIF	1775.02	Hsp70 WT + liposomes without BMP	0.25	0.858885	0.282796	5.23211
		414	428	IKRNSTIPTKQTQIF	1775.02	Hsp70 WT + liposomes without BMP	1	1.54656	0.283877	5.24515
		414	428	IKRNSTIPTKQTQIF	1775.02	Hsp70 WT + liposomes without BMP	10	2.52528	0	5.33949
		414	428	IKRNSTIPTKQTQIF	1775.02	Hsp70 WT + liposomes without BMP	100	3.36114	0.300127	5.30961
		414	428	IKRNSTIPTKQTQIF	1775.02	Hsp70 WT + liposomes without BMP	1000	4.85579	0	5.38825
		414	428	IKRNSTIPTKQTQIF	1775.02	Hsp70 WT alone	0.25	0.825788	0.289646	5.22933
		414	428	IKRNSTIPTKQTQIF	1775.02	Hsp70 WT alone	1	1.52473	0.281304	5.23775
		414	428	IKRNSTIPTKQTQIF	1775.02	Hsp70 WT alone	10	2.45901	0	5.32158
		414	428	IKRNSTIPTKQTQIF	1775.02	Hsp70 WT alone	100	3.2787	0.338255	5.27279
		414	428	IKRNSTIPTKQTQIF	1775.02	Hsp70 WT alone	1000	4.97809	0	5.34945
		414	428	IKRNSTIPTKQTQIF	1775.02	maximally labelled state	1000	6.27801	0.330651	5.25944
	94	414	430	IKRNSTIPTKQTQIFTT	1977.11	Hsp70 WT + liposomes with BMP	0.25	1.49466	0.062365	5.02956
		414	430	IKRNSTIPTKQTQIFTT	1977.11	Hsp70 WT + liposomes with BMP	1	2.1675	0.026128	5.02995
		414	430	IKRNSTIPTKQTQIFTT	1977.11	Hsp70 WT + liposomes with BMP	10	3.16561	0	5.09416
		414	430	IKRNSTIPTKQTQIFTT	1977.11	Hsp70 WT + liposomes with BMP	100	4.11962	0.029751	5.05736
		414	430	IKRNSTIPTKQTQIFTT	1977.11	Hsp70 WT + liposomes with BMP	1000	6.70024	0	5.09977
		414	430	IKRNSTIPTKQTQIFTT	1977.11	Hsp70 WT + liposomes without BMP	0.25	1.53287	0.026674	5.01295
		414	430	IKRNSTIPTKQTQIFTT	1977.11	Hsp70 WT + liposomes without BMP	1	2.20858	0.012878	5.03127
		414	430	IKRNSTIPTKQTQIFTT	1977.11	Hsp70 WT + liposomes without BMP	10	3.23617	0	5.09479
		414	430	IKRNSTIPTKQTQIFTT	1977.11	Hsp70 WT + liposomes without BMP	100	4.16842	0.056992	5.07633
		414	430	IKRNSTIPTKQTQIFTT	1977.11	Hsp70 WT + liposomes without BMP	1000	6.5525	0	5.10043
		414	430	IKRNSTIPTKQTQIFTT	1977.11	Hsp70 WT alone	0.25	1.48933	0.056607	5.01412
		414	430	IKRNSTIPTKQTQIFTT	1977.11	Hsp70 WT alone	1	2.16331	0.036192	5.0214
		414	430	IKRNSTIPTKQTQIFTT	1977.11	Hsp70 WT alone	10	3.20386	0	5.07618
		414	430	IKRNSTIPTKQTQIFTT	1977.11	Hsp70 WT alone	100	4.10798	0.00075	5.05842
		414	430	IKRNSTIPTKQTQIFTT	1977.11	Hsp70 WT alone	1000	6.69993	0	5.08951
		414	430	IKRNSTIPTKQTQIFTT	1977.11	maximally labelled state	1000	8.57438	0.113022	5.0366
	97	414	439	IKRNSTIPTKQTQIFTTYSDNQPGVL	2950.56	Hsp70 WT + liposomes with BMP	0.25	2.19795	0.121207	6.0435
		414	439	IKRNSTIPTKQTQIFTTYSDNQPGVL	2950.56	Hsp70 WT + liposomes with BMP	1	2.95068	0.131525	6.04174
		414	439	IKRNSTIPTKQTQIFTTYSDNQPGVL	2950.56	Hsp70 WT + liposomes with BMP	10	4.2102	0	6.08104
		414	439	IKRNSTIPTKQTQIFTTYSDNQPGVL	2950.56	Hsp70 WT + liposomes with BMP	100	6.4983	0.179293	6.06469
		414	439	IKRNSTIPTKQTQIFTTYSDNQPGVL	2950.56	Hsp70 WT + liposomes with BMP	1000	9.88293	0	6.09133
		414	439	IKRNSTIPTKQTQIFTTYSDNQPGVL	2950.56	Hsp70 WT + liposomes without BMP	0.25	2.20976	0.103715	6.04959
		414	439	IKRNSTIPTKQTQIFTTYSDNQPGVL	2950.56	Hsp70 WT + liposomes without BMP	1	2.98609	0.1229	6.05387
		414	439	IKRNSTIPTKQTQIFTTYSDNQPGVL	2950.56	Hsp70 WT + liposomes without BMP	10	4.22615	0	6.08586
		414	439	IKRNSTIPTKQTQIFTTYSDNQPGVL	2950.56	Hsp70 WT + liposomes without BMP	100	6.51416	0.177339	6.06976
		414	439	IKRNSTIPTKQTQIFTTYSDNQPGVL	2950.56	Hsp70 WT + liposomes without BMP	1000	10.1349	0	6.095
		414	439	IKRNSTIPTKQTQIFTTYSDNQPGVL	2950.56	Hsp70 WT alone	0.25	2.08218	0.133283	6.04861
		414	439	IKRNSTIPTKQTQIFTTYSDNQPGVL	2950.56	Hsp70 WT alone	1	2.95932	0.127473	6.05281
		414	439	IKRNSTIPTKQTQIFTTYSDNQPGVL	2950.56	Hsp70 WT alone	10	4.22837	0	6.08372
		414	439	IKRNSTIPTKQTQIFTTYSDNQPGVL	2950.56	Hsp70 WT alone	100	6.55484	0.233496	6.06119
		414	439	IKRNSTIPTKQTQIFTTYSDNQPGVL	2950.56	Hsp70 WT alone	1000	10.4959	0	6.08697
		414	439	IKRNSTIPTKQTQIFTTYSDNQPGVL	2950.56	maximally labelled state	1000	12.8599	0.176539	6.03938
	98	429	439	TTYSDNQPGVL	1194.56	Hsp70 WT + liposomes with BMP	0.25	1.06565	0.048345	5.95138
		429	439	TTYSDNQPGVL	1194.56	Hsp70 WT + liposomes with BMP	1	1.05324	0.028518	5.95151
		429	439	TTYSDNQPGVL	1194.56	Hsp70 WT + liposomes with BMP	10	1.31339	0	5.95249
		429	439	TTYSDNQPGVL	1194.56	Hsp70 WT + liposomes with BMP	100	2.49367	0.061983	5.95227
		429	439	TTYSDNQPGVL	1194.56	Hsp70 WT + liposomes with BMP	1000	3.53382	0	5.95813
		429	439	TTYSDNQPGVL	1194.56	Hsp70 WT + liposomes without BMP	0.25	1.08036	0.0608	5.94925
		429	439	TTYSDNQPGVL	1194.56	Hsp70 WT + liposomes without BMP	1	1.07273	0.066401	5.95362
		429	439	TTYSDNQPGVL	1194.56	Hsp70 WT + liposomes without BMP	10	1.35015	0	5.9509
		429	439	TTYSDNQPGVL	1194.56	Hsp70 WT + liposomes without BMP	100	2.59673	0.050108	5.95186
		429	439	TTYSDNQPGVL	1194.56	Hsp70 WT + liposomes without BMP	1000	3.64658	0	5.95335
		429	439	TTYSDNQPGVL	1194.56	Hsp70 WT alone	0.25	1.01347	0.115691	5.95035
		429	439	TTYSDNQPGVL	1194.56	Hsp70 WT alone	1	1.11311	0.075618	5.9512
		429	439	TTYSDNQPGVL	1194.56	Hsp70 WT alone	10	1.4043	0	5.95489
		429	439	TTYSDNQPGVL	1194.56	Hsp70 WT alone	100	2.75149	0.073354	5.95493
		429	439	TTYSDNQPGVL	1194.56	Hsp70 WT alone	1000	3.87742	0	5.95577
		429	439	TTYSDNQPGVL	1194.56	maximally labelled state	1000	4.49795	0.036014	5.95177
	99	440	448	IQVYEGERA	1064.54	Hsp70 WT + liposomes with BMP	0.25	0.713442	0.045517	4.94575
		440	448	IQVYEGERA	1064.54	Hsp70 WT + liposomes with BMP	1	0.660655	0.03768	4.94518
		440	448	IQVYEGERA	1064.54	Hsp70 WT + liposomes with BMP	10	0.942652	0	4.95613
		440	448	IQVYEGERA	1064.54	Hsp70 WT + liposomes with BMP	100	1.34454	0.047257	4.95258
		440	448	IQVYEGERA	1064.54	Hsp70 WT + liposomes with BMP	1000	1.99237	0	4.95967
		440	448	IQVYEGERA	1064.54	Hsp70 WT + liposomes without BMP	0.25	0.65528	0.016802	4.94565
		440	448	IQVYEGERA	1064.54	Hsp70 WT + liposomes without BMP	1	0.671546	0.017219	4.94831
		440	448	IQVYEGERA	1064.54	Hsp70 WT + liposomes without BMP	10	1.0323	0	4.94864
		440	448	IQVYEGERA	1064.54	Hsp70 WT + liposomes without BMP	100	1.27275	0.011217	4.95283
		440	448	IQVYEGERA	1064.54	Hsp70 WT + liposomes without BMP	1000	1.94157	0	4.95052
		440	448	IQVYEGERA	1064.54	Hsp70 WT alone	0.25	0.658234	0.046836	4.94331
		440	448	IQVYEGERA	1064.54	Hsp70 WT alone	1	0.66523	0.023175	4.94723
		440	448	IQVYEGERA	1064.54	Hsp70 WT alone	10	0.951921	0	4.94937
		440	448	IQVYEGERA	1064.54	Hsp70 WT alone	100	1.38831	0.034966	4.95151
		440	448	IQVYEGERA	1064.54	Hsp70 WT alone	1000	2.21951	0	4.95034
		440	448	IQVYEGERA	1064.54	maximally labelled state	1000	4.01351	0.022688	4.94434
	100	440	455	IQVYEGERAMTKDNNL	1880.92	Hsp70 WT + liposomes with BMP	0.25	0.842794	0.023676	5.44186
		440	455	IQVYEGERAMTKDNNL	1880.92	Hsp70 WT + liposomes with BMP	1	1.1797	0.01469	5.44636
		440	455	IQVYEGERAMTKDNNL	1880.92	Hsp70 WT + liposomes with BMP	10	2.19551	0	5.45718
		440	455	IQVYEGERAMTKDNNL	1880.92	Hsp70 WT + liposomes with BMP	100	2.9158	0.031434	5.44881
		440	455	IQVYEGERAMTKDNNL	1880.92	Hsp70 WT + liposomes with BMP	1000	4.83115	0	5.45832
		440	455	IQVYEGERAMTKDNNL	1880.92	Hsp70 WT + liposomes without BMP	0.25	0.81502	0.003861	5.4402
		440	455	IQVYEGERAMTKDNNL	1880.92	Hsp70 WT + liposomes without BMP	1	1.20128	0.019811	5.44497
		440	455	IQVYEGERAMTKDNNL	1880.92	Hsp70 WT + liposomes without BMP	10	2.22128	0	5.45299
		440	455	IQVYEGERAMTKDNNL	1880.92	Hsp70 WT + liposomes without BMP	100	2.96632	0.019875	5.45061
		440	455	IQVYEGERAMTKDNNL	1880.92	Hsp70 WT + liposomes without BMP	1000	5.20128	0	5.46131
		440	455	IQVYEGERAMTKDNNL	1880.92	Hsp70 WT alone	0.25	0.811695	0.028547	5.43593
		440	455	IQVYEGERAMTKDNNL	1880.92	Hsp70 WT alone	1	1.19769	0.020839	5.44261
		440	455	IQVYEGERAMTKDNNL	1880.92	Hsp70 WT alone	10	2.21875	0	5.45059
		440	455	IQVYEGERAMTKDNNL	1880.92	Hsp70 WT alone	100	3.0884	0.062294	5.44376
		440	455	IQVYEGERAMTKDNNL	1880.92	Hsp70 WT alone	1000	5.62089	0	5.45419
		440	455	IQVYEGERAMTKDNNL	1880.92	maximally labelled state	1000	7.56123	0.0642	5.43687
	104	440	459	IQVYEGERAMTKDNNLLGRF	2354.19	Hsp70 WT + liposomes with BMP	0.25	1.27481	0.023359	6.43522
		440	459	IQVYEGERAMTKDNNLLGRF	2354.19	Hsp70 WT + liposomes with BMP	1	1.74721	0.050189	6.44387
		440	459	IQVYEGERAMTKDNNLLGRF	2354.19	Hsp70 WT + liposomes with BMP	10	2.73402	0	6.51778
		440	459	IQVYEGERAMTKDNNLLGRF	2354.19	Hsp70 WT + liposomes with BMP	100	3.56342	0.042233	6.4611
		440	459	IQVYEGERAMTKDNNLLGRF	2354.19	Hsp70 WT + liposomes with BMP	1000	5.38322	0	6.50502
		440	459	IQVYEGERAMTKDNNLLGRF	2354.19	Hsp70 WT + liposomes without BMP	0.25	1.31415	0.012576	6.43128
		440	459	IQVYEGERAMTKDNNLLGRF	2354.19	Hsp70 WT + liposomes without BMP	1	1.86272	0.006745	6.44762
		440	459	IQVYEGERAMTKDNNLLGRF	2354.19	Hsp70 WT + liposomes without BMP	10	2.94778	0	6.50764
		440	459	IQVYEGERAMTKDNNLLGRF	2354.19	Hsp70 WT + liposomes without BMP	100	3.75504	0.026633	6.47503
		440	459	IQVYEGERAMTKDNNLLGRF	2354.19	Hsp70 WT + liposomes without BMP	1000	5.93882	0	6.5549
		440	459	IQVYEGERAMTKDNNLLGRF	2354.19	Hsp70 WT alone	0.25	1.27734	0.061965	6.42782
		440	459	IQVYEGERAMTKDNNLLGRF	2354.19	Hsp70 WT alone	1	1.87437	0.043976	6.43948
		440	459	IQVYEGERAMTKDNNLLGRF	2354.19	Hsp70 WT alone	10	2.94966	0	6.48714
		440	459	IQVYEGERAMTKDNNLLGRF	2354.19	Hsp70 WT alone	100	3.89756	0.067588	6.45596
		440	459	IQVYEGERAMTKDNNLLGRF	2354.19	Hsp70 WT alone	1000	6.45018	0	6.49892
		440	459	IQVYEGERAMTKDNNLLGRF	2354.19	maximally labelled state	1000	10.0355	0.109216	6.4564
	102	440	475	IQVYEGERAMTKDNNLLGRFELSGIPPAPRGVPQIE	3995.08	Hsp70 WT + liposomes with BMP	0.25	3.46084	0.102801	6.78428
		440	475	IQVYEGERAMTKDNNLLGRFELSGIPPAPRGVPQIE	3995.08	Hsp70 WT + liposomes with BMP	1	4.39736	0.042089	6.78493
		440	475	IQVYEGERAMTKDNNLLGRFELSGIPPAPRGVPQIE	3995.08	Hsp70 WT + liposomes with BMP	10	5.92381	0	6.83211
		440	475	IQVYEGERAMTKDNNLLGRFELSGIPPAPRGVPQIE	3995.08	Hsp70 WT + liposomes with BMP	100	7.72278	0.058862	6.79664
		440	475	IQVYEGERAMTKDNNLLGRFELSGIPPAPRGVPQIE	3995.08	Hsp70 WT + liposomes with BMP	1000	10.6704	0	6.85895
		440	475	IQVYEGERAMTKDNNLLGRFELSGIPPAPRGVPQIE	3995.08	Hsp70 WT + liposomes without BMP	0.25	3.48723	0.027444	6.78028
		440	475	IQVYEGERAMTKDNNLLGRFELSGIPPAPRGVPQIE	3995.08	Hsp70 WT + liposomes without BMP	1	4.57252	0.037523	6.79235
		440	475	IQVYEGERAMTKDNNLLGRFELSGIPPAPRGVPQIE	3995.08	Hsp70 WT + liposomes without BMP	10	6.16289	0	6.85012
		440	475	IQVYEGERAMTKDNNLLGRFELSGIPPAPRGVPQIE	3995.08	Hsp70 WT + liposomes without BMP	100	7.85559	0.028933	6.79799
		440	475	IQVYEGERAMTKDNNLLGRFELSGIPPAPRGVPQIE	3995.08	Hsp70 WT + liposomes without BMP	1000	11.3628	0	6.86586
		440	475	IQVYEGERAMTKDNNLLGRFELSGIPPAPRGVPQIE	3995.08	Hsp70 WT alone	0.25	3.41742	0.068722	6.7823
		440	475	IQVYEGERAMTKDNNLLGRFELSGIPPAPRGVPQIE	3995.08	Hsp70 WT alone	1	4.56396	0.036016	6.7854
		440	475	IQVYEGERAMTKDNNLLGRFELSGIPPAPRGVPQIE	3995.08	Hsp70 WT alone	10	6.11958	0	6.82795
		440	475	IQVYEGERAMTKDNNLLGRFELSGIPPAPRGVPQIE	3995.08	Hsp70 WT alone	100	7.89293	0.101296	6.7913
		440	475	IQVYEGERAMTKDNNLLGRFELSGIPPAPRGVPQIE	3995.08	Hsp70 WT alone	1000	12.0211	0	6.85527
		440	475	IQVYEGERAMTKDNNLLGRFELSGIPPAPRGVPQIE	3995.08	maximally labelled state	1000	17.3183	0.07052	6.77539
	105	440	477	IQVYEGERAMTKDNNLLGRFELSGIPPAPRGVPQIEVT	4195.2	Hsp70 WT + liposomes with BMP	0.25	3.36928	0.071194	6.82487
		440	477	IQVYEGERAMTKDNNLLGRFELSGIPPAPRGVPQIEVT	4195.2	Hsp70 WT + liposomes with BMP	1	4.62373	0.083709	6.82311
		440	477	IQVYEGERAMTKDNNLLGRFELSGIPPAPRGVPQIEVT	4195.2	Hsp70 WT + liposomes with BMP	10	5.89953	0	6.87214
		440	477	IQVYEGERAMTKDNNLLGRFELSGIPPAPRGVPQIEVT	4195.2	Hsp70 WT + liposomes with BMP	100	7.71145	0.108786	6.83339
		440	477	IQVYEGERAMTKDNNLLGRFELSGIPPAPRGVPQIEVT	4195.2	Hsp70 WT + liposomes without BMP	0.25	3.36794	0.073691	6.82484
		440	477	IQVYEGERAMTKDNNLLGRFELSGIPPAPRGVPQIEVT	4195.2	Hsp70 WT + liposomes without BMP	1	4.6922	0.084658	6.8363
		440	477	IQVYEGERAMTKDNNLLGRFELSGIPPAPRGVPQIEVT	4195.2	Hsp70 WT + liposomes without BMP	10	6.04176	0	6.90401
		440	477	IQVYEGERAMTKDNNLLGRFELSGIPPAPRGVPQIEVT	4195.2	Hsp70 WT + liposomes without BMP	100	7.9034	0.058822	6.83927
		440	477	IQVYEGERAMTKDNNLLGRFELSGIPPAPRGVPQIEVT	4195.2	Hsp70 WT alone	0.25	3.28416	0.102938	6.82831
		440	477	IQVYEGERAMTKDNNLLGRFELSGIPPAPRGVPQIEVT	4195.2	Hsp70 WT alone	1	4.62132	0.095755	6.82897
		440	477	IQVYEGERAMTKDNNLLGRFELSGIPPAPRGVPQIEVT	4195.2	Hsp70 WT alone	10	6.03419	0	6.86679
		440	477	IQVYEGERAMTKDNNLLGRFELSGIPPAPRGVPQIEVT	4195.2	Hsp70 WT alone	100	8.06927	0.042994	6.84548
	103	441	459	QVYEGERAMTKDNNLLGRF	2241.11	Hsp70 WT + liposomes with BMP	0.25	1.25135	0.051859	6.43387
		441	459	QVYEGERAMTKDNNLLGRF	2241.11	Hsp70 WT + liposomes with BMP	1	1.7078	0.051932	6.44452
		441	459	QVYEGERAMTKDNNLLGRF	2241.11	Hsp70 WT + liposomes with BMP	10	2.44926	0	6.51354
		441	459	QVYEGERAMTKDNNLLGRF	2241.11	Hsp70 WT + liposomes with BMP	100	3.17252	0.10161	6.46214
		441	459	QVYEGERAMTKDNNLLGRF	2241.11	Hsp70 WT + liposomes with BMP	1000	4.66495	0	6.49833
		441	459	QVYEGERAMTKDNNLLGRF	2241.11	Hsp70 WT + liposomes without BMP	0.25	1.32348	0.012422	6.42665
		441	459	QVYEGERAMTKDNNLLGRF	2241.11	Hsp70 WT + liposomes without BMP	1	1.88062	0.023787	6.44406
		441	459	QVYEGERAMTKDNNLLGRF	2241.11	Hsp70 WT + liposomes without BMP	10	2.77837	0	6.50782
		441	459	QVYEGERAMTKDNNLLGRF	2241.11	Hsp70 WT + liposomes without BMP	100	3.4564	0.031074	6.46854
		441	459	QVYEGERAMTKDNNLLGRF	2241.11	Hsp70 WT + liposomes without BMP	1000	5.60942	0	6.56676
		441	459	QVYEGERAMTKDNNLLGRF	2241.11	Hsp70 WT alone	0.25	1.33652	0.057167	6.42443
		441	459	QVYEGERAMTKDNNLLGRF	2241.11	Hsp70 WT alone	1	1.88403	0.009499	6.43592
		441	459	QVYEGERAMTKDNNLLGRF	2241.11	Hsp70 WT alone	10	2.82011	0	6.48529
		441	459	QVYEGERAMTKDNNLLGRF	2241.11	Hsp70 WT alone	100	3.78493	0.050679	6.44887
		441	459	QVYEGERAMTKDNNLLGRF	2241.11	Hsp70 WT alone	1000	6.09314	0	6.49737
		441	459	QVYEGERAMTKDNNLLGRF	2241.11	maximally labelled state	1000	9.46198	0.096711	6.44885
	101	442	455	VYEGERAMTKDNNL	1639.77	Hsp70 WT + liposomes with BMP	0.25	0.679669	0.022501	5.44376
		442	455	VYEGERAMTKDNNL	1639.77	Hsp70 WT + liposomes with BMP	1	0.979598	0.008666	5.44778
		442	455	VYEGERAMTKDNNL	1639.77	Hsp70 WT + liposomes with BMP	10	1.54067	0	5.45433
		442	455	VYEGERAMTKDNNL	1639.77	Hsp70 WT + liposomes with BMP	100	2.09297	0.019101	5.44702
		442	455	VYEGERAMTKDNNL	1639.77	Hsp70 WT + liposomes without BMP	0.25	0.713775	0.045432	5.43977
		442	455	VYEGERAMTKDNNL	1639.77	Hsp70 WT + liposomes without BMP	1	1.12301	0.041315	5.44605
		442	455	VYEGERAMTKDNNL	1639.77	Hsp70 WT + liposomes without BMP	10	1.85802	0	5.45218
		442	455	VYEGERAMTKDNNL	1639.77	Hsp70 WT + liposomes without BMP	100	2.37148	0.014302	5.44872
		442	455	VYEGERAMTKDNNL	1639.77	Hsp70 WT alone	0.25	0.778901	0.028883	5.43706
		442	455	VYEGERAMTKDNNL	1639.77	Hsp70 WT alone	1	1.1611	0.039706	5.44629
		442	455	VYEGERAMTKDNNL	1639.77	Hsp70 WT alone	10	1.8801	0	5.4564
		442	455	VYEGERAMTKDNNL	1639.77	Hsp70 WT alone	100	2.59341	0.044403	5.45051
		442	455	VYEGERAMTKDNNL	1639.77	maximally labelled state	1000	6.31585	0.097557	5.43491
	106	456	475	LGRFELSGIPPAPRGVPQIE	2133.18	Hsp70 WT + liposomes with BMP	0.25	2.23818	0.029886	6.47592
		456	475	LGRFELSGIPPAPRGVPQIE	2133.18	Hsp70 WT + liposomes with BMP	1	2.76025	0.005226	6.47901
		456	475	LGRFELSGIPPAPRGVPQIE	2133.18	Hsp70 WT + liposomes with BMP	10	3.27409	0	6.4985
		456	475	LGRFELSGIPPAPRGVPQIE	2133.18	Hsp70 WT + liposomes with BMP	100	4.26474	0.053957	6.4846
		456	475	LGRFELSGIPPAPRGVPQIE	2133.18	Hsp70 WT + liposomes with BMP	1000	5.26407	0	6.49089
		456	475	LGRFELSGIPPAPRGVPQIE	2133.18	Hsp70 WT + liposomes without BMP	0.25	2.28228	0.017165	6.47373
		456	475	LGRFELSGIPPAPRGVPQIE	2133.18	Hsp70 WT + liposomes without BMP	1	2.88634	0.017622	6.48108
		456	475	LGRFELSGIPPAPRGVPQIE	2133.18	Hsp70 WT + liposomes without BMP	10	3.38245	0	6.48854
		456	475	LGRFELSGIPPAPRGVPQIE	2133.18	Hsp70 WT + liposomes without BMP	100	4.36554	0.012107	6.4872
		456	475	LGRFELSGIPPAPRGVPQIE	2133.18	Hsp70 WT + liposomes without BMP	1000	5.38202	0	6.4948
		456	475	LGRFELSGIPPAPRGVPQIE	2133.18	Hsp70 WT alone	0.25	2.24927	0.031441	6.4746
		456	475	LGRFELSGIPPAPRGVPQIE	2133.18	Hsp70 WT alone	1	2.89635	0.018812	6.48003
		456	475	LGRFELSGIPPAPRGVPQIE	2133.18	Hsp70 WT alone	10	3.42087	0	6.48675
		456	475	LGRFELSGIPPAPRGVPQIE	2133.18	Hsp70 WT alone	100	4.44258	0.089485	6.48478
		456	475	LGRFELSGIPPAPRGVPQIE	2133.18	Hsp70 WT alone	1000	5.7514	0	6.48728
		456	475	LGRFELSGIPPAPRGVPQIE	2133.18	maximally labelled state	1000	8.25646	0.030178	6.49058
	107	460	475	ELSGIPPAPRGVPQIE	1659.91	Hsp70 WT + liposomes with BMP	0.25	1.77506	0.034279	6.03936
		460	475	ELSGIPPAPRGVPQIE	1659.91	Hsp70 WT + liposomes with BMP	1	1.87692	0.018227	6.04131
		460	475	ELSGIPPAPRGVPQIE	1659.91	Hsp70 WT + liposomes with BMP	10	2.10453	0	6.03126
		460	475	ELSGIPPAPRGVPQIE	1659.91	Hsp70 WT + liposomes with BMP	100	3.0657	0.083608	6.04415
		460	475	ELSGIPPAPRGVPQIE	1659.91	Hsp70 WT + liposomes with BMP	1000	3.58853	0	6.03503
		460	475	ELSGIPPAPRGVPQIE	1659.91	Hsp70 WT + liposomes without BMP	0.25	1.73668	0.039444	6.04649
		460	475	ELSGIPPAPRGVPQIE	1659.91	Hsp70 WT + liposomes without BMP	1	2.07007	0.011088	6.04501
		460	475	ELSGIPPAPRGVPQIE	1659.91	Hsp70 WT + liposomes without BMP	10	2.2767	0	6.0544
		460	475	ELSGIPPAPRGVPQIE	1659.91	Hsp70 WT + liposomes without BMP	100	3.16251	0.070301	6.04733
		460	475	ELSGIPPAPRGVPQIE	1659.91	Hsp70 WT + liposomes without BMP	1000	3.79831	0	6.04324
		460	475	ELSGIPPAPRGVPQIE	1659.91	Hsp70 WT alone	0.25	1.7476	0.043524	6.05369
		460	475	ELSGIPPAPRGVPQIE	1659.91	Hsp70 WT alone	1	2.04385	0.024912	6.04543
		460	475	ELSGIPPAPRGVPQIE	1659.91	Hsp70 WT alone	10	2.37255	0	6.05014
		460	475	ELSGIPPAPRGVPQIE	1659.91	Hsp70 WT alone	100	3.2479	0.048784	6.04694
		460	475	ELSGIPPAPRGVPQIE	1659.91	Hsp70 WT alone	1000	4.04978	0	6.04922
		460	475	ELSGIPPAPRGVPQIE	1659.91	maximally labelled state	1000	5.67346	0.026643	6.04256
	108	460	477	ELSGIPPAPRGVPQIEVT	1860.02	Hsp70 WT + liposomes with BMP	0.25	1.73591	0.10492	6.19974
		460	477	ELSGIPPAPRGVPQIEVT	1860.02	Hsp70 WT + liposomes with BMP	1	1.95551	0.061281	6.19885
		460	477	ELSGIPPAPRGVPQIEVT	1860.02	Hsp70 WT + liposomes with BMP	10	2.20014	0	6.20005
		460	477	ELSGIPPAPRGVPQIEVT	1860.02	Hsp70 WT + liposomes with BMP	100	3.17343	0.092417	6.19701
		460	477	ELSGIPPAPRGVPQIEVT	1860.02	Hsp70 WT + liposomes with BMP	1000	3.91799	0	6.19362
		460	477	ELSGIPPAPRGVPQIEVT	1860.02	Hsp70 WT + liposomes without BMP	0.25	1.7596	0.09508	6.19787
		460	477	ELSGIPPAPRGVPQIEVT	1860.02	Hsp70 WT + liposomes without BMP	1	2.06485	0.056175	6.20012
		460	477	ELSGIPPAPRGVPQIEVT	1860.02	Hsp70 WT + liposomes without BMP	10	2.30956	0	6.20142
		460	477	ELSGIPPAPRGVPQIEVT	1860.02	Hsp70 WT + liposomes without BMP	100	3.28095	0.079244	6.20255
		460	477	ELSGIPPAPRGVPQIEVT	1860.02	Hsp70 WT + liposomes without BMP	1000	4.12332	0	6.20056
		460	477	ELSGIPPAPRGVPQIEVT	1860.02	Hsp70 WT alone	0.25	1.73719	0.10062	6.20215
		460	477	ELSGIPPAPRGVPQIEVT	1860.02	Hsp70 WT alone	1	2.0653	0.06334	6.19939
		460	477	ELSGIPPAPRGVPQIEVT	1860.02	Hsp70 WT alone	10	2.35529	0	6.20192
		460	477	ELSGIPPAPRGVPQIEVT	1860.02	Hsp70 WT alone	100	3.39695	0.081862	6.20278
		460	477	ELSGIPPAPRGVPQIEVT	1860.02	Hsp70 WT alone	1000	4.37816	0	6.20192
		460	477	ELSGIPPAPRGVPQIEVT	1860.02	maximally labelled state	1000	7.24413	0.100216	6.19873
	109	478	486	FDIDANGIL	977.494	Hsp70 WT + liposomes with BMP	0.25	0.703819	0.027107	7.74939
		478	486	FDIDANGIL	977.494	Hsp70 WT + liposomes with BMP	1	0.902086	0.030112	7.74791
		478	486	FDIDANGIL	977.494	Hsp70 WT + liposomes with BMP	10	1.41076	0	7.75658
		478	486	FDIDANGIL	977.494	Hsp70 WT + liposomes with BMP	100	1.79739	0.007833	7.756
		478	486	FDIDANGIL	977.494	Hsp70 WT + liposomes with BMP	1000	2.27575	0	7.76006
		478	486	FDIDANGIL	977.494	Hsp70 WT + liposomes without BMP	0.25	0.649545	0.020176	7.74593
		478	486	FDIDANGIL	977.494	Hsp70 WT + liposomes without BMP	1	0.917207	0.006267	7.75106
		478	486	FDIDANGIL	977.494	Hsp70 WT + liposomes without BMP	10	1.38227	0	7.75111
		478	486	FDIDANGIL	977.494	Hsp70 WT + liposomes without BMP	100	1.82118	0.025598	7.75405
		478	486	FDIDANGIL	977.494	Hsp70 WT + liposomes without BMP	1000	2.36482	0	7.75422
		478	486	FDIDANGIL	977.494	Hsp70 WT alone	0.25	0.653087	0.005674	7.74421
		478	486	FDIDANGIL	977.494	Hsp70 WT alone	1	0.942128	0.003713	7.74845
		478	486	FDIDANGIL	977.494	Hsp70 WT alone	10	1.4041	0	7.75516
		478	486	FDIDANGIL	977.494	Hsp70 WT alone	100	1.82935	0.03636	7.7543
		478	486	FDIDANGIL	977.494	Hsp70 WT alone	1000	2.49683	0	7.75632
		478	486	FDIDANGIL	977.494	maximally labelled state	1000	3.9227	0.014691	7.74749
	110	479	486	DIDANGIL	830.425	Hsp70 WT + liposomes with BMP	0.25	0.619364	0.014901	6.89604
		479	486	DIDANGIL	830.425	Hsp70 WT + liposomes with BMP	1	0.819883	0.025757	6.89664
		479	486	DIDANGIL	830.425	Hsp70 WT + liposomes with BMP	10	1.18633	0	6.90359
		479	486	DIDANGIL	830.425	Hsp70 WT + liposomes with BMP	100	1.63738	0.007739	6.89914
		479	486	DIDANGIL	830.425	Hsp70 WT + liposomes with BMP	1000	2.05114	0	6.89267
		479	486	DIDANGIL	830.425	Hsp70 WT + liposomes without BMP	0.25	0.647937	0.025905	6.89373
		479	486	DIDANGIL	830.425	Hsp70 WT + liposomes without BMP	1	0.861615	0.018762	6.89744
		479	486	DIDANGIL	830.425	Hsp70 WT + liposomes without BMP	10	1.22954	0	6.89683
		479	486	DIDANGIL	830.425	Hsp70 WT + liposomes without BMP	100	1.67538	0.003948	6.89774
		479	486	DIDANGIL	830.425	Hsp70 WT + liposomes without BMP	1000	2.15533	0	6.89847
		479	486	DIDANGIL	830.425	Hsp70 WT alone	0.25	0.614723	0.035218	6.89434
		479	486	DIDANGIL	830.425	Hsp70 WT alone	1	0.872455	0.013901	6.89771
		479	486	DIDANGIL	830.425	Hsp70 WT alone	10	1.24595	0	6.89895
		479	486	DIDANGIL	830.425	Hsp70 WT alone	100	1.672	0.039201	6.90068
		479	486	DIDANGIL	830.425	Hsp70 WT alone	1000	2.19286	0	6.89827
		479	486	DIDANGIL	830.425	maximally labelled state	1000	3.06976	0.018057	6.89564
	112	479	488	DIDANGILNV	1043.54	Hsp70 WT + liposomes with BMP	0.25	0.804196	0	7.154
		479	488	DIDANGILNV	1043.54	Hsp70 WT + liposomes with BMP	1	0.976624	0.012219	7.16196
		479	488	DIDANGILNV	1043.54	Hsp70 WT + liposomes with BMP	10	1.53647	0	7.16261
		479	488	DIDANGILNV	1043.54	Hsp70 WT + liposomes with BMP	100	1.95366	0.058685	7.16234
		479	488	DIDANGILNV	1043.54	Hsp70 WT + liposomes with BMP	1000	2.89294	0	7.15584
		479	488	DIDANGILNV	1043.54	Hsp70 WT + liposomes without BMP	0.25	0.806902	0.014051	7.15723
		479	488	DIDANGILNV	1043.54	Hsp70 WT + liposomes without BMP	1	0.984489	0.010629	7.15736
		479	488	DIDANGILNV	1043.54	Hsp70 WT + liposomes without BMP	10	1.50917	0	7.15984
		479	488	DIDANGILNV	1043.54	Hsp70 WT + liposomes without BMP	100	2.05852	0.051284	7.16016
		479	488	DIDANGILNV	1043.54	Hsp70 WT + liposomes without BMP	1000	2.98693	0	7.15561
		479	488	DIDANGILNV	1043.54	Hsp70 WT alone	0.25	0.784125	0.046004	7.15661
		479	488	DIDANGILNV	1043.54	Hsp70 WT alone	1	0.992822	0.030056	7.1584
		479	488	DIDANGILNV	1043.54	Hsp70 WT alone	10	1.52254	0	7.16086
		479	488	DIDANGILNV	1043.54	Hsp70 WT alone	100	2.07025	0.016718	7.16233
		479	488	DIDANGILNV	1043.54	Hsp70 WT alone	1000	3.10543	0	7.15602
		479	488	DIDANGILNV	1043.54	maximally labelled state	1000	4.20868	0.052548	7.17619
	111	480	486	IDANGIL	715.399	Hsp70 WT + liposomes with BMP	0.25	0.697599	0.029011	6.62762
		480	486	IDANGIL	715.399	Hsp70 WT + liposomes with BMP	1	0.917729	0.021989	6.62823
		480	486	IDANGIL	715.399	Hsp70 WT + liposomes with BMP	10	1.2394	0	6.63564
		480	486	IDANGIL	715.399	Hsp70 WT + liposomes with BMP	100	1.65961	0.027113	6.63333
		480	486	IDANGIL	715.399	Hsp70 WT + liposomes with BMP	1000	1.74028	0	6.63239
		480	486	IDANGIL	715.399	Hsp70 WT + liposomes without BMP	0.25	0.707026	0.023022	6.62877
		480	486	IDANGIL	715.399	Hsp70 WT + liposomes without BMP	1	0.918614	0.014404	6.63187
		480	486	IDANGIL	715.399	Hsp70 WT + liposomes without BMP	10	1.31268	0	6.63427
		480	486	IDANGIL	715.399	Hsp70 WT + liposomes without BMP	100	1.70641	0.010533	6.63286
		480	486	IDANGIL	715.399	Hsp70 WT + liposomes without BMP	1000	1.84227	0	6.6357
		480	486	IDANGIL	715.399	Hsp70 WT alone	0.25	0.659294	0.055324	6.63027
		480	486	IDANGIL	715.399	Hsp70 WT alone	1	0.89915	0.035356	6.63063
		480	486	IDANGIL	715.399	Hsp70 WT alone	10	1.31193	0	6.63904
		480	486	IDANGIL	715.399	Hsp70 WT alone	100	1.7168	0.021398	6.63426
		480	486	IDANGIL	715.399	Hsp70 WT alone	1000	2.01992	0	6.63686
		480	486	IDANGIL	715.399	maximally labelled state	1000	2.90757	0.033741	6.62971
	113	487	513	NVTATDKSTGKANKITITNDKGRLSKE	2890.56	Hsp70 WT + liposomes with BMP	0.25	5.27007	0.024771	3.88614
		487	513	NVTATDKSTGKANKITITNDKGRLSKE	2890.56	Hsp70 WT + liposomes with BMP	1	6.47994	0.081154	3.92396
		487	513	NVTATDKSTGKANKITITNDKGRLSKE	2890.56	Hsp70 WT + liposomes with BMP	10	8.71999	0	4.48259
		487	513	NVTATDKSTGKANKITITNDKGRLSKE	2890.56	Hsp70 WT + liposomes without BMP	0.25	5.35688	0.000863	3.87828
		487	513	NVTATDKSTGKANKITITNDKGRLSKE	2890.56	Hsp70 WT + liposomes without BMP	1	6.59188	0.031678	3.87879
		487	513	NVTATDKSTGKANKITITNDKGRLSKE	2890.56	Hsp70 WT + liposomes without BMP	10	8.9944	0	4.43738
		487	513	NVTATDKSTGKANKITITNDKGRLSKE	2890.56	Hsp70 WT + liposomes without BMP	100	9.72724	0.012036	4.14989
		487	513	NVTATDKSTGKANKITITNDKGRLSKE	2890.56	Hsp70 WT alone	0.25	5.27283	0.032014	3.86547
		487	513	NVTATDKSTGKANKITITNDKGRLSKE	2890.56	Hsp70 WT alone	1	6.54376	0.048601	3.85613
		487	513	NVTATDKSTGKANKITITNDKGRLSKE	2890.56	Hsp70 WT alone	10	8.91539	0	4.22643
		487	513	NVTATDKSTGKANKITITNDKGRLSKE	2890.56	Hsp70 WT alone	100	9.71402	0.313567	3.96693
		487	513	NVTATDKSTGKANKITITNDKGRLSKE	2890.56	maximally labelled state	1000	12.9608	0.11879	3.92894
	114	491	513	TDKSTGKANKITITNDKGRLSKE	2505.36	Hsp70 WT + liposomes with BMP	0.25	7.46758	0.036852	4.72906
		491	513	TDKSTGKANKITITNDKGRLSKE	2505.36	Hsp70 WT + liposomes with BMP	1	8.75588	0.194191	4.72042
		491	513	TDKSTGKANKITITNDKGRLSKE	2505.36	Hsp70 WT + liposomes with BMP	100	12.1298	0	4.736
		491	513	TDKSTGKANKITITNDKGRLSKE	2505.36	Hsp70 WT + liposomes without BMP	0.25	7.56106	0.007342	4.71596
		491	513	TDKSTGKANKITITNDKGRLSKE	2505.36	Hsp70 WT + liposomes without BMP	1	8.71924	0.082591	4.72963
		491	513	TDKSTGKANKITITNDKGRLSKE	2505.36	Hsp70 WT + liposomes without BMP	10	10.4508	0	4.78139
		491	513	TDKSTGKANKITITNDKGRLSKE	2505.36	Hsp70 WT + liposomes without BMP	100	12.1888	0.007054	4.73043
		491	513	TDKSTGKANKITITNDKGRLSKE	2505.36	Hsp70 WT + liposomes without BMP	1000	13.0123	0	4.78728
		491	513	TDKSTGKANKITITNDKGRLSKE	2505.36	Hsp70 WT alone	0.25	7.57285	0.105073	4.71601
		491	513	TDKSTGKANKITITNDKGRLSKE	2505.36	Hsp70 WT alone	1	8.76936	0.079608	4.71927
		491	513	TDKSTGKANKITITNDKGRLSKE	2505.36	Hsp70 WT alone	10	10.5359	0	4.74826
		491	513	TDKSTGKANKITITNDKGRLSKE	2505.36	Hsp70 WT alone	100	12.1035	0.042242	4.73516
		491	513	TDKSTGKANKITITNDKGRLSKE	2505.36	Hsp70 WT alone	1000	12.8797	0	4.76543
	115	519	532	VQEAEKYKAEDEVQ	1665.8	Hsp70 WT + liposomes with BMP	0.25	1.17731	0.144837	4.2069
		519	532	VQEAEKYKAEDEVQ	1665.8	Hsp70 WT + liposomes with BMP	1	1.38695	0.169571	4.20601
		519	532	VQEAEKYKAEDEVQ	1665.8	Hsp70 WT + liposomes with BMP	10	3.6593	0	4.21366
		519	532	VQEAEKYKAEDEVQ	1665.8	Hsp70 WT + liposomes with BMP	100	6.34584	0.077835	4.20838
		519	532	VQEAEKYKAEDEVQ	1665.8	Hsp70 WT + liposomes with BMP	1000	6.65483	0	4.2132
		519	532	VQEAEKYKAEDEVQ	1665.8	Hsp70 WT + liposomes without BMP	0.25	1.1463	0.09034	4.20282
		519	532	VQEAEKYKAEDEVQ	1665.8	Hsp70 WT + liposomes without BMP	1	1.55746	0.127167	4.20169
		519	532	VQEAEKYKAEDEVQ	1665.8	Hsp70 WT + liposomes without BMP	10	3.8594	0	4.19801
		519	532	VQEAEKYKAEDEVQ	1665.8	Hsp70 WT + liposomes without BMP	100	6.34295	0.091888	4.20819
		519	532	VQEAEKYKAEDEVQ	1665.8	Hsp70 WT + liposomes without BMP	1000	6.63816	0	4.22042
		519	532	VQEAEKYKAEDEVQ	1665.8	Hsp70 WT alone	0.25	1.16407	0.105674	4.20092
		519	532	VQEAEKYKAEDEVQ	1665.8	Hsp70 WT alone	1	1.45076	0.130114	4.20274
		519	532	VQEAEKYKAEDEVQ	1665.8	Hsp70 WT alone	10	3.77131	0	4.20948
		519	532	VQEAEKYKAEDEVQ	1665.8	Hsp70 WT alone	100	6.15057	0.112945	4.21554
		519	532	VQEAEKYKAEDEVQ	1665.8	Hsp70 WT alone	1000	6.75068	0	4.20854
		519	532	VQEAEKYKAEDEVQ	1665.8	maximally labelled state	1000	6.72983	0.135987	4.20136
	116	519	544	VQEAEKYKAEDEVQRERVSAKNALES	3006.51	Hsp70 WT + liposomes with BMP	0.25	1.83136	0.005816	4.9294
		519	544	VQEAEKYKAEDEVQRERVSAKNALES	3006.51	Hsp70 WT + liposomes with BMP	1	2.14056	0.030841	4.93382
		519	544	VQEAEKYKAEDEVQRERVSAKNALES	3006.51	Hsp70 WT + liposomes with BMP	10	5.18229	0	5.07198
		519	544	VQEAEKYKAEDEVQRERVSAKNALES	3006.51	Hsp70 WT + liposomes with BMP	100	11.6225	0.196923	4.92531
		519	544	VQEAEKYKAEDEVQRERVSAKNALES	3006.51	Hsp70 WT + liposomes with BMP	1000	13.6286	0	5.0522
		519	544	VQEAEKYKAEDEVQRERVSAKNALES	3006.51	Hsp70 WT + liposomes without BMP	0.25	1.86126	0.014928	4.92557
		519	544	VQEAEKYKAEDEVQRERVSAKNALES	3006.51	Hsp70 WT + liposomes without BMP	1	2.21704	0.035467	4.94342
		519	544	VQEAEKYKAEDEVQRERVSAKNALES	3006.51	Hsp70 WT + liposomes without BMP	10	5.36198	0	5.04126
		519	544	VQEAEKYKAEDEVQRERVSAKNALES	3006.51	Hsp70 WT + liposomes without BMP	100	11.4461	0.119806	4.96478
		519	544	VQEAEKYKAEDEVQRERVSAKNALES	3006.51	Hsp70 WT + liposomes without BMP	1000	13.8589	0	5.02512
		519	544	VQEAEKYKAEDEVQRERVSAKNALES	3006.51	Hsp70 WT alone	0.25	1.80944	0.050839	4.91846
		519	544	VQEAEKYKAEDEVQRERVSAKNALES	3006.51	Hsp70 WT alone	1	2.20166	0.065689	4.93066
		519	544	VQEAEKYKAEDEVQRERVSAKNALES	3006.51	Hsp70 WT alone	10	5.4608	0	4.99211
		519	544	VQEAEKYKAEDEVQRERVSAKNALES	3006.51	Hsp70 WT alone	100	11.2915	0.133242	4.92155
		519	544	VQEAEKYKAEDEVQRERVSAKNALES	3006.51	Hsp70 WT alone	1000	13.6512	0	4.99196
		519	544	VQEAEKYKAEDEVQRERVSAKNALES	3006.51	maximally labelled state	1000	14.3117	0.054525	4.91997
	117	530	544	EVQRERVSAKNALES	1715.9	Hsp70 WT + liposomes with BMP	0.25	0.708867	0.027629	4.10744
		530	544	EVQRERVSAKNALES	1715.9	Hsp70 WT + liposomes with BMP	1	0.773885	0	4.10458
		530	544	EVQRERVSAKNALES	1715.9	Hsp70 WT + liposomes with BMP	10	2.25455	0	4.18595
		530	544	EVQRERVSAKNALES	1715.9	Hsp70 WT + liposomes with BMP	100	5.36794	0	4.17253
		530	544	EVQRERVSAKNALES	1715.9	Hsp70 WT + liposomes with BMP	1000	7.11617	0	4.19044
		530	544	EVQRERVSAKNALES	1715.9	Hsp70 WT + liposomes without BMP	0.25	0.709174	0.042289	4.10104
		530	544	EVQRERVSAKNALES	1715.9	Hsp70 WT + liposomes without BMP	1	0.77808	0.020433	4.10702
		530	544	EVQRERVSAKNALES	1715.9	Hsp70 WT + liposomes without BMP	10	2.18971	0	4.17764
		530	544	EVQRERVSAKNALES	1715.9	Hsp70 WT + liposomes without BMP	100	5.38077	0.022276	4.17978
		530	544	EVQRERVSAKNALES	1715.9	Hsp70 WT + liposomes without BMP	1000	7.02874	0	4.22211
		530	544	EVQRERVSAKNALES	1715.9	Hsp70 WT alone	0.25	0.663116	0.035746	4.10505
		530	544	EVQRERVSAKNALES	1715.9	Hsp70 WT alone	1	0.712721	0.013401	4.10188
		530	544	EVQRERVSAKNALES	1715.9	Hsp70 WT alone	10	2.20931	0	4.17614
		530	544	EVQRERVSAKNALES	1715.9	Hsp70 WT alone	100	5.30636	0.093157	4.14789
		530	544	EVQRERVSAKNALES	1715.9	Hsp70 WT alone	1000	7.04155	0	4.18408
		530	544	EVQRERVSAKNALES	1715.9	maximally labelled state	1000	7.65361	0.044088	4.11946
	118	533	542	RERVSAKNAL	1143.66	Hsp70 WT + liposomes with BMP	0.25	0.555666	0.003456	3.77528
		533	542	RERVSAKNAL	1143.66	Hsp70 WT + liposomes with BMP	1	0.530929	0.047915	3.80015
		533	542	RERVSAKNAL	1143.66	Hsp70 WT + liposomes with BMP	10	0.907486	0	4.09326
		533	542	RERVSAKNAL	1143.66	Hsp70 WT + liposomes with BMP	100	3.35745	0.02232	3.96968
		533	542	RERVSAKNAL	1143.66	Hsp70 WT + liposomes with BMP	1000	4.34766	0	4.11759
		533	542	RERVSAKNAL	1143.66	Hsp70 WT + liposomes without BMP	0.25	0.528514	0.010568	3.76848
		533	542	RERVSAKNAL	1143.66	Hsp70 WT + liposomes without BMP	1	0.626405	0.018925	3.80286
		533	542	RERVSAKNAL	1143.66	Hsp70 WT + liposomes without BMP	10	1.00104	0	4.09619
		533	542	RERVSAKNAL	1143.66	Hsp70 WT + liposomes without BMP	100	3.38902	0.058257	4.064
		533	542	RERVSAKNAL	1143.66	Hsp70 WT + liposomes without BMP	1000	4.33555	0	4.20608
		533	542	RERVSAKNAL	1143.66	Hsp70 WT alone	0.25	0.426463	0.008981	3.76348
		533	542	RERVSAKNAL	1143.66	Hsp70 WT alone	1	0.553	0.043057	3.78059
		533	542	RERVSAKNAL	1143.66	Hsp70 WT alone	10	0.989271	0	4.0574
		533	542	RERVSAKNAL	1143.66	Hsp70 WT alone	100	3.25279	0.023341	3.93732
		533	542	RERVSAKNAL	1143.66	Hsp70 WT alone	1000	4.33217	0	4.1077
		533	542	RERVSAKNAL	1143.66	maximally labelled state	1000	4.61695	0.066205	3.85354
	119	548	564	NMKSAVEDEGLKGKISE	1834.92	Hsp70 WT + liposomes with BMP	0.25	3.8631	0.053607	4.92753
		548	564	NMKSAVEDEGLKGKISE	1834.92	Hsp70 WT + liposomes with BMP	1	4.6488	0.073605	4.93619
		548	564	NMKSAVEDEGLKGKISE	1834.92	Hsp70 WT + liposomes with BMP	10	5.58111	0	4.97718
		548	564	NMKSAVEDEGLKGKISE	1834.92	Hsp70 WT + liposomes with BMP	100	6.51681	0	4.94625
		548	564	NMKSAVEDEGLKGKISE	1834.92	Hsp70 WT + liposomes with BMP	1000	7.41478	0	4.97821
		548	564	NMKSAVEDEGLKGKISE	1834.92	Hsp70 WT + liposomes without BMP	0.25	3.85906	0.05419	4.92984
		548	564	NMKSAVEDEGLKGKISE	1834.92	Hsp70 WT + liposomes without BMP	1	4.71605	0.039237	4.93462
		548	564	NMKSAVEDEGLKGKISE	1834.92	Hsp70 WT + liposomes without BMP	10	5.55014	0	4.9659
		548	564	NMKSAVEDEGLKGKISE	1834.92	Hsp70 WT + liposomes without BMP	100	6.5273	0.002126	4.94077
		548	564	NMKSAVEDEGLKGKISE	1834.92	Hsp70 WT + liposomes without BMP	1000	7.61046	0	4.96271
		548	564	NMKSAVEDEGLKGKISE	1834.92	Hsp70 WT alone	0.25	3.82933	0.01764	4.92615
		548	564	NMKSAVEDEGLKGKISE	1834.92	Hsp70 WT alone	1	4.64657	0.031173	4.93176
		548	564	NMKSAVEDEGLKGKISE	1834.92	Hsp70 WT alone	10	5.53433	0	4.95152
		548	564	NMKSAVEDEGLKGKISE	1834.92	Hsp70 WT alone	100	6.35904	2.27374e-13	4.94384
		548	564	NMKSAVEDEGLKGKISE	1834.92	Hsp70 WT alone	1000	7.54495	0	4.95664
		548	564	NMKSAVEDEGLKGKISE	1834.92	maximally labelled state	1000	8.35979	0.039753	4.92875
	120	577	583	VISWLDA	803.43	Hsp70 WT + liposomes with BMP	0.25	0.192951	0.033879	8.05512
		577	583	VISWLDA	803.43	Hsp70 WT + liposomes with BMP	1	0.410472	0.011952	8.03926
		577	583	VISWLDA	803.43	Hsp70 WT + liposomes with BMP	10	0.695941	0	8.0566
		577	583	VISWLDA	803.43	Hsp70 WT + liposomes with BMP	100	1.25204	0.054247	8.0571
		577	583	VISWLDA	803.43	Hsp70 WT + liposomes with BMP	1000	1.80541	0	8.0639
		577	583	VISWLDA	803.43	Hsp70 WT + liposomes without BMP	0.25	0.216732	0.006474	8.0483
		577	583	VISWLDA	803.43	Hsp70 WT + liposomes without BMP	1	0.372836	0.00636	8.05675
		577	583	VISWLDA	803.43	Hsp70 WT + liposomes without BMP	10	0.680772	0	8.05444
		577	583	VISWLDA	803.43	Hsp70 WT + liposomes without BMP	100	1.30443	0.020495	8.05184
		577	583	VISWLDA	803.43	Hsp70 WT + liposomes without BMP	1000	1.98968	0	8.04863
		577	583	VISWLDA	803.43	Hsp70 WT alone	0.25	0.228023	0.017041	8.04466
		577	583	VISWLDA	803.43	Hsp70 WT alone	1	0.398049	0.028009	8.05377
		577	583	VISWLDA	803.43	Hsp70 WT alone	10	0.721464	0	8.05615
		577	583	VISWLDA	803.43	Hsp70 WT alone	100	1.32939	0.026139	8.05299
		577	583	VISWLDA	803.43	Hsp70 WT alone	1000	2.06947	0	8.06348
	121	582	604	DANTLAEKDEFEHKRKELEQVCN	2746.31	Hsp70 WT + liposomes with BMP	0.25	2.85161	0.163752	5.40231
		582	604	DANTLAEKDEFEHKRKELEQVCN	2746.31	Hsp70 WT + liposomes with BMP	1	3.30266	0.154296	5.41385
		582	604	DANTLAEKDEFEHKRKELEQVCN	2746.31	Hsp70 WT + liposomes with BMP	10	5.35567	0	5.67573
		582	604	DANTLAEKDEFEHKRKELEQVCN	2746.31	Hsp70 WT + liposomes without BMP	0.25	2.80731	0.17641	5.40722
		582	604	DANTLAEKDEFEHKRKELEQVCN	2746.31	Hsp70 WT + liposomes without BMP	1	3.5425	0.199766	5.41619
		582	604	DANTLAEKDEFEHKRKELEQVCN	2746.31	Hsp70 WT alone	0.25	2.76798	0.188188	5.39416
		582	604	DANTLAEKDEFEHKRKELEQVCN	2746.31	Hsp70 WT alone	1	3.46721	0.204807	5.40196
		582	604	DANTLAEKDEFEHKRKELEQVCN	2746.31	Hsp70 WT alone	10	5.43419	0	5.522
	122	582	610	DANTLAEKDEFEHKRKELEQVCNPIISGL	3326.67	Hsp70 WT + liposomes with BMP	0.25	4.20617	0.091811	6.85151
		582	610	DANTLAEKDEFEHKRKELEQVCNPIISGL	3326.67	Hsp70 WT + liposomes with BMP	1	5.38235	0.070077	6.86195
		582	610	DANTLAEKDEFEHKRKELEQVCNPIISGL	3326.67	Hsp70 WT + liposomes with BMP	10	7.82052	0	7.04895
		582	610	DANTLAEKDEFEHKRKELEQVCNPIISGL	3326.67	Hsp70 WT + liposomes with BMP	100	11.1422	0.080186	6.87346
		582	610	DANTLAEKDEFEHKRKELEQVCNPIISGL	3326.67	Hsp70 WT + liposomes with BMP	1000	13.3988	0	7.20669
		582	610	DANTLAEKDEFEHKRKELEQVCNPIISGL	3326.67	Hsp70 WT + liposomes without BMP	0.25	4.24665	0.086091	6.84748
		582	610	DANTLAEKDEFEHKRKELEQVCNPIISGL	3326.67	Hsp70 WT + liposomes without BMP	1	5.51657	0.079086	6.8867
		582	610	DANTLAEKDEFEHKRKELEQVCNPIISGL	3326.67	Hsp70 WT + liposomes without BMP	10	7.78804	0	7.26539
		582	610	DANTLAEKDEFEHKRKELEQVCNPIISGL	3326.67	Hsp70 WT + liposomes without BMP	100	11.1281	0.130432	6.86088
		582	610	DANTLAEKDEFEHKRKELEQVCNPIISGL	3326.67	Hsp70 WT alone	0.25	4.22897	0.087964	6.84468
		582	610	DANTLAEKDEFEHKRKELEQVCNPIISGL	3326.67	Hsp70 WT alone	1	5.48176	0.067007	6.85624
		582	610	DANTLAEKDEFEHKRKELEQVCNPIISGL	3326.67	Hsp70 WT alone	10	7.65514	0	7.05855
		582	610	DANTLAEKDEFEHKRKELEQVCNPIISGL	3326.67	Hsp70 WT alone	100	11.1235	0.116316	6.86087
		582	610	DANTLAEKDEFEHKRKELEQVCNPIISGL	3326.67	Hsp70 WT alone	1000	13.4231	0	7.17358
	123	611	638	YQGAGGPGPGGFGAQGPKGGSGSGPTIE	2445.14	Hsp70 WT + liposomes with BMP	0.25	9.47451	0.078684	5.50687
		611	638	YQGAGGPGPGGFGAQGPKGGSGSGPTIE	2445.14	Hsp70 WT + liposomes with BMP	1	9.61936	0.05764	5.48918
		611	638	YQGAGGPGPGGFGAQGPKGGSGSGPTIE	2445.14	Hsp70 WT + liposomes with BMP	10	10.2577	0	5.51439
		611	638	YQGAGGPGPGGFGAQGPKGGSGSGPTIE	2445.14	Hsp70 WT + liposomes with BMP	100	10.0943	0.111048	5.48648
		611	638	YQGAGGPGPGGFGAQGPKGGSGSGPTIE	2445.14	Hsp70 WT + liposomes with BMP	1000	9.6391	0	5.54777
		611	638	YQGAGGPGPGGFGAQGPKGGSGSGPTIE	2445.14	Hsp70 WT + liposomes without BMP	0.25	9.41436	0.019145	5.48299
		611	638	YQGAGGPGPGGFGAQGPKGGSGSGPTIE	2445.14	Hsp70 WT + liposomes without BMP	1	9.79243	0.069926	5.49351
		611	638	YQGAGGPGPGGFGAQGPKGGSGSGPTIE	2445.14	Hsp70 WT + liposomes without BMP	10	10.4012	0	5.47969
		611	638	YQGAGGPGPGGFGAQGPKGGSGSGPTIE	2445.14	Hsp70 WT + liposomes without BMP	100	10.2978	0.017061	5.48947
		611	638	YQGAGGPGPGGFGAQGPKGGSGSGPTIE	2445.14	Hsp70 WT + liposomes without BMP	1000	9.56577	0	5.47816
		611	638	YQGAGGPGPGGFGAQGPKGGSGSGPTIE	2445.14	Hsp70 WT alone	0.25	9.50757	0.05619	5.48221
		611	638	YQGAGGPGPGGFGAQGPKGGSGSGPTIE	2445.14	Hsp70 WT alone	1	9.79689	0.09077	5.48213
		611	638	YQGAGGPGPGGFGAQGPKGGSGSGPTIE	2445.14	Hsp70 WT alone	10	10.3789	0	5.51606
		611	638	YQGAGGPGPGGFGAQGPKGGSGSGPTIE	2445.14	Hsp70 WT alone	100	10.2599	0.115584	5.49239
		611	638	YQGAGGPGPGGFGAQGPKGGSGSGPTIE	2445.14	Hsp70 WT alone	1000	9.89393	0	5.49233
		611	638	YQGAGGPGPGGFGAQGPKGGSGSGPTIE	2445.14	maximally labelled state	1000	11.0839	0.170731	5.48317
	124	611	639	YQGAGGPGPGGFGAQGPKGGSGSGPTIEE	2574.19	Hsp70 WT + liposomes with BMP	0.25	9.6403	0.034082	5.48358
		611	639	YQGAGGPGPGGFGAQGPKGGSGSGPTIEE	2574.19	Hsp70 WT + liposomes with BMP	1	9.86585	0.106854	5.49339
		611	639	YQGAGGPGPGGFGAQGPKGGSGSGPTIEE	2574.19	Hsp70 WT + liposomes with BMP	10	10.3836	0	5.47532
		611	639	YQGAGGPGPGGFGAQGPKGGSGSGPTIEE	2574.19	Hsp70 WT + liposomes with BMP	100	10.6872	0.017684	5.49979
		611	639	YQGAGGPGPGGFGAQGPKGGSGSGPTIEE	2574.19	Hsp70 WT + liposomes with BMP	1000	9.95735	0	5.48562
		611	639	YQGAGGPGPGGFGAQGPKGGSGSGPTIEE	2574.19	Hsp70 WT + liposomes without BMP	0.25	9.64397	0.074291	5.48806
		611	639	YQGAGGPGPGGFGAQGPKGGSGSGPTIEE	2574.19	Hsp70 WT + liposomes without BMP	1	9.95046	0.04462	5.48867
		611	639	YQGAGGPGPGGFGAQGPKGGSGSGPTIEE	2574.19	Hsp70 WT + liposomes without BMP	10	10.6608	0	5.48246
		611	639	YQGAGGPGPGGFGAQGPKGGSGSGPTIEE	2574.19	Hsp70 WT + liposomes without BMP	100	10.6745	0.081333	5.49501
		611	639	YQGAGGPGPGGFGAQGPKGGSGSGPTIEE	2574.19	Hsp70 WT + liposomes without BMP	1000	10.0168	0	5.50422
		611	639	YQGAGGPGPGGFGAQGPKGGSGSGPTIEE	2574.19	Hsp70 WT alone	0.25	9.67137	0.089731	5.48548
		611	639	YQGAGGPGPGGFGAQGPKGGSGSGPTIEE	2574.19	Hsp70 WT alone	1	9.95397	0.077047	5.49075
		611	639	YQGAGGPGPGGFGAQGPKGGSGSGPTIEE	2574.19	Hsp70 WT alone	10	10.6082	0	5.48544
		611	639	YQGAGGPGPGGFGAQGPKGGSGSGPTIEE	2574.19	Hsp70 WT alone	100	10.6784	0.04389	5.49218
		611	639	YQGAGGPGPGGFGAQGPKGGSGSGPTIEE	2574.19	Hsp70 WT alone	1000	10.1147	0	5.48877
		611	639	YQGAGGPGPGGFGAQGPKGGSGSGPTIEE	2574.19	maximally labelled state	1000	11.5424	0.12094	5.49064
	125	623	638	GAQGPKGGSGSGPTIE	1399.68	Hsp70 WT + liposomes with BMP	0.25	5.66772	0.080705	4.26442
		623	638	GAQGPKGGSGSGPTIE	1399.68	Hsp70 WT + liposomes with BMP	1	5.76885	0.035956	4.26081
		623	638	GAQGPKGGSGSGPTIE	1399.68	Hsp70 WT + liposomes with BMP	10	5.93022	0	4.28528
		623	638	GAQGPKGGSGSGPTIE	1399.68	Hsp70 WT + liposomes with BMP	100	6.05736	0.041191	4.27502
		623	638	GAQGPKGGSGSGPTIE	1399.68	Hsp70 WT + liposomes with BMP	1000	5.53436	0	4.26344
		623	638	GAQGPKGGSGSGPTIE	1399.68	Hsp70 WT + liposomes without BMP	0.25	5.6815	0.048622	4.26817
		623	638	GAQGPKGGSGSGPTIE	1399.68	Hsp70 WT + liposomes without BMP	1	5.78723	0.031992	4.26383
		623	638	GAQGPKGGSGSGPTIE	1399.68	Hsp70 WT + liposomes without BMP	10	6.05258	0	4.27377
		623	638	GAQGPKGGSGSGPTIE	1399.68	Hsp70 WT + liposomes without BMP	100	5.96053	0.037036	4.26304
		623	638	GAQGPKGGSGSGPTIE	1399.68	Hsp70 WT + liposomes without BMP	1000	5.51555	0	4.268
		623	638	GAQGPKGGSGSGPTIE	1399.68	Hsp70 WT alone	0.25	5.56919	0.038755	4.26099
		623	638	GAQGPKGGSGSGPTIE	1399.68	Hsp70 WT alone	1	5.70515	0.074814	4.26424
		623	638	GAQGPKGGSGSGPTIE	1399.68	Hsp70 WT alone	10	5.94793	0	4.24809
		623	638	GAQGPKGGSGSGPTIE	1399.68	Hsp70 WT alone	100	5.93537	0.13898	4.2703
		623	638	GAQGPKGGSGSGPTIE	1399.68	Hsp70 WT alone	1000	5.64807	0	4.25663
		623	638	GAQGPKGGSGSGPTIE	1399.68	maximally labelled state	1000	6.3085	0.054721	4.2652

## Sheet: Table 4. 6His-Hsp70-lipids
	peptide number (butterfly plot)	Start	End	Sequence	Peptide mass (MH+)	State name	Exposure (min)	Uptake (D)	Uptake SD	RT (min)
	1	9	17	IDLGTTYSC	972.434	6His-Hsp70 WT + liposomes with BMP	0.25	1.02608	0	6.06928
		9	17	IDLGTTYSC	972.434	6His-Hsp70 WT + liposomes with BMP	1	1.27496	0	6.10041
		9	17	IDLGTTYSC	972.434	6His-Hsp70 WT + liposomes with BMP	10	1.87569	0.013927	6.07759
		9	17	IDLGTTYSC	972.434	6His-Hsp70 WT + liposomes with BMP	100	1.9497	0.021498	6.13188
		9	17	IDLGTTYSC	972.434	6His-Hsp70 WT + liposomes with BMP	1000	2.10322	0	6.13968
		9	17	IDLGTTYSC	972.434	6His-Hsp70 WT + liposomes without BMP	0.25	1.15056	0	6.06381
		9	17	IDLGTTYSC	972.434	6His-Hsp70 WT + liposomes without BMP	1	1.45012	0	6.10214
		9	17	IDLGTTYSC	972.434	6His-Hsp70 WT + liposomes without BMP	10	1.89293	0.003192	6.08201
		9	17	IDLGTTYSC	972.434	6His-Hsp70 WT + liposomes without BMP	100	1.93555	0.005843	6.12964
		9	17	IDLGTTYSC	972.434	6His-Hsp70 WT + liposomes without BMP	1000	2.14077	0	6.12902
		9	17	IDLGTTYSC	972.434	6His-Hsp70 WT alone	0.25	1.82013	0	6.05301
		9	17	IDLGTTYSC	972.434	6His-Hsp70 WT alone	1	1.88761	0	6.07311
		9	17	IDLGTTYSC	972.434	6His-Hsp70 WT alone	10	1.91804	0.00893	6.10099
		9	17	IDLGTTYSC	972.434	6His-Hsp70 WT alone	100	1.98847	0.008236	6.13382
		9	17	IDLGTTYSC	972.434	6His-Hsp70 WT alone	1000	2.0926	0	6.12836
		9	17	IDLGTTYSC	972.434	maximally labelled state	1000	5.2107	0.031023	6.2569
	2	11	17	LGTTYSC	744.323	6His-Hsp70 WT + liposomes with BMP	0.25	0.961622	0	5.06569
		11	17	LGTTYSC	744.323	6His-Hsp70 WT + liposomes with BMP	1	1.27232	0	5.10671
		11	17	LGTTYSC	744.323	6His-Hsp70 WT + liposomes with BMP	10	1.9192	0.022009	5.07174
		11	17	LGTTYSC	744.323	6His-Hsp70 WT + liposomes with BMP	100	1.96495	0.02515	5.13895
		11	17	LGTTYSC	744.323	6His-Hsp70 WT + liposomes with BMP	1000	1.9824	0	5.1492
		11	17	LGTTYSC	744.323	6His-Hsp70 WT + liposomes without BMP	0.25	1.10484	0	5.06609
		11	17	LGTTYSC	744.323	6His-Hsp70 WT + liposomes without BMP	1	1.43954	0	5.11463
		11	17	LGTTYSC	744.323	6His-Hsp70 WT + liposomes without BMP	10	1.94226	0.024486	5.09023
		11	17	LGTTYSC	744.323	6His-Hsp70 WT + liposomes without BMP	100	1.93911	0.03799	5.13874
		11	17	LGTTYSC	744.323	6His-Hsp70 WT + liposomes without BMP	1000	2.00708	0	5.14348
		11	17	LGTTYSC	744.323	6His-Hsp70 WT alone	0.25	1.87749	0	5.06192
		11	17	LGTTYSC	744.323	6His-Hsp70 WT alone	1	1.92074	0	5.08046
		11	17	LGTTYSC	744.323	6His-Hsp70 WT alone	10	1.97273	0.01358	5.10934
		11	17	LGTTYSC	744.323	6His-Hsp70 WT alone	100	1.95393	0.00394	5.13979
		11	17	LGTTYSC	744.323	6His-Hsp70 WT alone	1000	2.03597	0	5.13727
	3	18	41	VGVFQHGKVEIIANDQGNRTTPSY	2630.33	6His-Hsp70 WT + liposomes with BMP	0.25	2.32302	0	5.31282
		18	41	VGVFQHGKVEIIANDQGNRTTPSY	2630.33	6His-Hsp70 WT + liposomes with BMP	1	2.61326	0	5.36762
		18	41	VGVFQHGKVEIIANDQGNRTTPSY	2630.33	6His-Hsp70 WT + liposomes with BMP	10	3.62327	0.137013	5.33359
		18	41	VGVFQHGKVEIIANDQGNRTTPSY	2630.33	6His-Hsp70 WT + liposomes with BMP	100	6.47781	0.090603	5.41358
		18	41	VGVFQHGKVEIIANDQGNRTTPSY	2630.33	6His-Hsp70 WT + liposomes with BMP	1000	8.08019	0	5.40043
		18	41	VGVFQHGKVEIIANDQGNRTTPSY	2630.33	6His-Hsp70 WT + liposomes without BMP	0.25	2.30808	0	5.30385
		18	41	VGVFQHGKVEIIANDQGNRTTPSY	2630.33	6His-Hsp70 WT + liposomes without BMP	1	2.64786	0	5.36401
		18	41	VGVFQHGKVEIIANDQGNRTTPSY	2630.33	6His-Hsp70 WT + liposomes without BMP	10	3.70881	0.151093	5.33157
		18	41	VGVFQHGKVEIIANDQGNRTTPSY	2630.33	6His-Hsp70 WT + liposomes without BMP	100	6.47943	0.124938	5.397
		18	41	VGVFQHGKVEIIANDQGNRTTPSY	2630.33	6His-Hsp70 WT + liposomes without BMP	1000	8.05671	0	5.38101
		18	41	VGVFQHGKVEIIANDQGNRTTPSY	2630.33	6His-Hsp70 WT alone	0.25	2.33149	0	5.30163
		18	41	VGVFQHGKVEIIANDQGNRTTPSY	2630.33	6His-Hsp70 WT alone	1	2.50255	0	5.34044
		18	41	VGVFQHGKVEIIANDQGNRTTPSY	2630.33	6His-Hsp70 WT alone	10	3.60891	0.051577	5.35489
		18	41	VGVFQHGKVEIIANDQGNRTTPSY	2630.33	6His-Hsp70 WT alone	100	6.52287	0.141475	5.40059
		18	41	VGVFQHGKVEIIANDQGNRTTPSY	2630.33	6His-Hsp70 WT alone	1000	8.02957	0	5.38167
	4	19	41	GVFQHGKVEIIANDQGNRTTPSY	2531.26	6His-Hsp70 WT + liposomes with BMP	0.25	2.25822	0	5.17521
		19	41	GVFQHGKVEIIANDQGNRTTPSY	2531.26	6His-Hsp70 WT + liposomes with BMP	1	2.63811	0	5.22315
		19	41	GVFQHGKVEIIANDQGNRTTPSY	2531.26	6His-Hsp70 WT + liposomes with BMP	10	3.67946	0.101414	5.19362
		19	41	GVFQHGKVEIIANDQGNRTTPSY	2531.26	6His-Hsp70 WT + liposomes with BMP	100	6.6605	0.042978	5.27504
		19	41	GVFQHGKVEIIANDQGNRTTPSY	2531.26	6His-Hsp70 WT + liposomes with BMP	1000	8.27243	0	5.26465
		19	41	GVFQHGKVEIIANDQGNRTTPSY	2531.26	6His-Hsp70 WT + liposomes without BMP	0.25	2.28379	0	5.15751
		19	41	GVFQHGKVEIIANDQGNRTTPSY	2531.26	6His-Hsp70 WT + liposomes without BMP	1	2.85548	0	5.22306
		19	41	GVFQHGKVEIIANDQGNRTTPSY	2531.26	6His-Hsp70 WT + liposomes without BMP	10	3.73699	0.132051	5.19055
		19	41	GVFQHGKVEIIANDQGNRTTPSY	2531.26	6His-Hsp70 WT + liposomes without BMP	100	6.62212	0.084691	5.25954
		19	41	GVFQHGKVEIIANDQGNRTTPSY	2531.26	6His-Hsp70 WT + liposomes without BMP	1000	8.23557	0	5.24842
		19	41	GVFQHGKVEIIANDQGNRTTPSY	2531.26	6His-Hsp70 WT alone	0.25	2.27332	0	5.15841
		19	41	GVFQHGKVEIIANDQGNRTTPSY	2531.26	6His-Hsp70 WT alone	1	2.5796	0	5.17362
		19	41	GVFQHGKVEIIANDQGNRTTPSY	2531.26	6His-Hsp70 WT alone	10	3.64739	0.037298	5.21326
		19	41	GVFQHGKVEIIANDQGNRTTPSY	2531.26	6His-Hsp70 WT alone	100	6.56346	0.056802	5.26079
		19	41	GVFQHGKVEIIANDQGNRTTPSY	2531.26	6His-Hsp70 WT alone	1000	8.2867	0	5.23974
		19	41	GVFQHGKVEIIANDQGNRTTPSY	2531.26	maximally labelled state	1000	11.2551	0.037989	5.25911
	5	29	41	IANDQGNRTTPSY	1436.68	6His-Hsp70 WT + liposomes with BMP	0.25	1.5909	0	4.257
		29	41	IANDQGNRTTPSY	1436.68	6His-Hsp70 WT + liposomes with BMP	1	1.56269	0	4.31246
		29	41	IANDQGNRTTPSY	1436.68	6His-Hsp70 WT + liposomes with BMP	10	1.87719	0.033567	4.26523
		29	41	IANDQGNRTTPSY	1436.68	6His-Hsp70 WT + liposomes with BMP	100	3.55541	0.014261	4.35125
		29	41	IANDQGNRTTPSY	1436.68	6His-Hsp70 WT + liposomes with BMP	1000	4.86582	0	4.35571
		29	41	IANDQGNRTTPSY	1436.68	6His-Hsp70 WT + liposomes without BMP	0.25	1.50293	0	4.26604
		29	41	IANDQGNRTTPSY	1436.68	6His-Hsp70 WT + liposomes without BMP	1	1.57801	0	4.31705
		29	41	IANDQGNRTTPSY	1436.68	6His-Hsp70 WT + liposomes without BMP	10	1.8425	0.026082	4.28734
		29	41	IANDQGNRTTPSY	1436.68	6His-Hsp70 WT + liposomes without BMP	100	3.33084	0.048486	4.3483
		29	41	IANDQGNRTTPSY	1436.68	6His-Hsp70 WT + liposomes without BMP	1000	4.68049	0	4.35773
		29	41	IANDQGNRTTPSY	1436.68	6His-Hsp70 WT alone	0.25	1.5374	0	4.2634
		29	41	IANDQGNRTTPSY	1436.68	6His-Hsp70 WT alone	1	1.53154	0	4.28297
		29	41	IANDQGNRTTPSY	1436.68	6His-Hsp70 WT alone	10	1.81991	0.011909	4.3041
		29	41	IANDQGNRTTPSY	1436.68	6His-Hsp70 WT alone	100	3.3542	0.058162	4.34839
		29	41	IANDQGNRTTPSY	1436.68	6His-Hsp70 WT alone	1000	4.63654	0	4.34748
		29	41	IANDQGNRTTPSY	1436.68	maximally labelled state	1000	5.9415	0.041205	4.33933
	6	31	41	NDQGNRTTPSY	1252.56	6His-Hsp70 WT + liposomes with BMP	0.25	1.39985	0	4.11872
		31	41	NDQGNRTTPSY	1252.56	6His-Hsp70 WT + liposomes with BMP	1	1.32647	0	4.16745
		31	41	NDQGNRTTPSY	1252.56	6His-Hsp70 WT + liposomes with BMP	10	1.49571	0.027652	4.11856
		31	41	NDQGNRTTPSY	1252.56	6His-Hsp70 WT + liposomes with BMP	100	2.9021	0.064901	4.20452
		31	41	NDQGNRTTPSY	1252.56	6His-Hsp70 WT + liposomes with BMP	1000	3.93199	0	4.20805
		31	41	NDQGNRTTPSY	1252.56	6His-Hsp70 WT + liposomes without BMP	0.25	1.27197	0	4.12781
		31	41	NDQGNRTTPSY	1252.56	6His-Hsp70 WT + liposomes without BMP	1	1.33187	0	4.17316
		31	41	NDQGNRTTPSY	1252.56	6His-Hsp70 WT + liposomes without BMP	10	1.50185	0.038691	4.14721
		31	41	NDQGNRTTPSY	1252.56	6His-Hsp70 WT + liposomes without BMP	100	2.63294	0.040536	4.20026
		31	41	NDQGNRTTPSY	1252.56	6His-Hsp70 WT + liposomes without BMP	1000	3.69973	0	4.20409
		31	41	NDQGNRTTPSY	1252.56	6His-Hsp70 WT alone	0.25	1.30316	0	4.10956
		31	41	NDQGNRTTPSY	1252.56	6His-Hsp70 WT alone	1	1.32366	0	4.14485
		31	41	NDQGNRTTPSY	1252.56	6His-Hsp70 WT alone	10	1.49416	0.006997	4.16388
		31	41	NDQGNRTTPSY	1252.56	6His-Hsp70 WT alone	100	2.75383	0.107307	4.20538
		31	41	NDQGNRTTPSY	1252.56	6His-Hsp70 WT alone	1000	3.85753	0	4.19639
		31	41	NDQGNRTTPSY	1252.56	maximally labelled state	1000	4.90393	0.026022	4.1963
	7	42	50	VAFTDTERL	1051.54	6His-Hsp70 WT + liposomes with BMP	0.25	1.82936	0	5.70981
		42	50	VAFTDTERL	1051.54	6His-Hsp70 WT + liposomes with BMP	1	2.53169	0	5.75893
		42	50	VAFTDTERL	1051.54	6His-Hsp70 WT + liposomes with BMP	10	2.68026	0.008491	5.73033
		42	50	VAFTDTERL	1051.54	6His-Hsp70 WT + liposomes with BMP	100	2.78534	0.030974	5.79737
		42	50	VAFTDTERL	1051.54	6His-Hsp70 WT + liposomes with BMP	1000	3.26075	0	5.80545
		42	50	VAFTDTERL	1051.54	6His-Hsp70 WT + liposomes without BMP	0.25	1.85763	0	5.70576
		42	50	VAFTDTERL	1051.54	6His-Hsp70 WT + liposomes without BMP	1	2.57334	0	5.75582
		42	50	VAFTDTERL	1051.54	6His-Hsp70 WT + liposomes without BMP	10	2.68597	0.038635	5.74052
		42	50	VAFTDTERL	1051.54	6His-Hsp70 WT + liposomes without BMP	100	2.71892	0.007749	5.78706
		42	50	VAFTDTERL	1051.54	6His-Hsp70 WT + liposomes without BMP	1000	3.15389	0	5.78475
		42	50	VAFTDTERL	1051.54	6His-Hsp70 WT alone	0.25	1.88504	0	5.70219
		42	50	VAFTDTERL	1051.54	6His-Hsp70 WT alone	1	2.52381	0	5.72409
		42	50	VAFTDTERL	1051.54	6His-Hsp70 WT alone	10	2.66725	0.019703	5.76139
		42	50	VAFTDTERL	1051.54	6His-Hsp70 WT alone	100	2.77901	0.036621	5.7911
		42	50	VAFTDTERL	1051.54	6His-Hsp70 WT alone	1000	3.24935	0	5.7853
		42	50	VAFTDTERL	1051.54	maximally labelled state	1000	4.44738	0.014548	5.79042
	9	42	68	VAFTDTERLIGDAAKNQVALNPQNTVF	2932.52	6His-Hsp70 WT + liposomes with BMP	0.25	3.58166	0	6.8191
		42	68	VAFTDTERLIGDAAKNQVALNPQNTVF	2932.52	6His-Hsp70 WT + liposomes with BMP	1	5.87673	0	6.86262
		42	68	VAFTDTERLIGDAAKNQVALNPQNTVF	2932.52	6His-Hsp70 WT + liposomes with BMP	10	8.62868	0.187062	6.83605
		42	68	VAFTDTERLIGDAAKNQVALNPQNTVF	2932.52	6His-Hsp70 WT + liposomes with BMP	100	9.81231	0.089358	6.88722
		42	68	VAFTDTERLIGDAAKNQVALNPQNTVF	2932.52	6His-Hsp70 WT + liposomes with BMP	1000	11.8604	0	6.88946
		42	68	VAFTDTERLIGDAAKNQVALNPQNTVF	2932.52	6His-Hsp70 WT + liposomes without BMP	0.25	3.70545	0	6.81304	0.123788
		42	68	VAFTDTERLIGDAAKNQVALNPQNTVF	2932.52	6His-Hsp70 WT + liposomes without BMP	1	5.92761	0	6.85633	0.050876
		42	68	VAFTDTERLIGDAAKNQVALNPQNTVF	2932.52	6His-Hsp70 WT + liposomes without BMP	10	9.01979	0.063003	6.83417	0.391105
		42	68	VAFTDTERLIGDAAKNQVALNPQNTVF	2932.52	6His-Hsp70 WT + liposomes without BMP	100	10.1008	0.039726	6.88033	0.288532
		42	68	VAFTDTERLIGDAAKNQVALNPQNTVF	2932.52	6His-Hsp70 WT + liposomes without BMP	1000	12.1974	0	6.87055	0.336978
		42	68	VAFTDTERLIGDAAKNQVALNPQNTVF	2932.52	6His-Hsp70 WT alone	0.25	3.69597	0	6.81309
		42	68	VAFTDTERLIGDAAKNQVALNPQNTVF	2932.52	6His-Hsp70 WT alone	1	5.87005	0	6.83143
		42	68	VAFTDTERLIGDAAKNQVALNPQNTVF	2932.52	6His-Hsp70 WT alone	10	9.01525	0.024504	6.85545
		42	68	VAFTDTERLIGDAAKNQVALNPQNTVF	2932.52	6His-Hsp70 WT alone	100	10.0349	0.071099	6.88457
		42	68	VAFTDTERLIGDAAKNQVALNPQNTVF	2932.52	6His-Hsp70 WT alone	1000	12.3448	0	6.87096
		42	68	VAFTDTERLIGDAAKNQVALNPQNTVF	2932.52	maximally labelled state	1000	15.0851	0.076561	6.86344
	8	45	50	TDTERL	734.368	6His-Hsp70 WT + liposomes with BMP	0.25	1.15834	0	4.24113
		45	50	TDTERL	734.368	6His-Hsp70 WT + liposomes with BMP	1	1.68177	0	4.29381
		45	50	TDTERL	734.368	6His-Hsp70 WT + liposomes with BMP	10	1.84444	0.031836	4.25311
		45	50	TDTERL	734.368	6His-Hsp70 WT + liposomes with BMP	100	1.84678	0.034594	4.34019
		45	50	TDTERL	734.368	6His-Hsp70 WT + liposomes with BMP	1000	1.82754	0	4.34367
		45	50	TDTERL	734.368	6His-Hsp70 WT + liposomes without BMP	0.25	1.21294	0	4.24883
		45	50	TDTERL	734.368	6His-Hsp70 WT + liposomes without BMP	1	1.72846	0	4.29897
		45	50	TDTERL	734.368	6His-Hsp70 WT + liposomes without BMP	10	1.83849	0.013932	4.27825
		45	50	TDTERL	734.368	6His-Hsp70 WT + liposomes without BMP	100	1.77563	0.029021	4.34077
		45	50	TDTERL	734.368	6His-Hsp70 WT + liposomes without BMP	1000	1.85533	0	4.34713
		45	50	TDTERL	734.368	6His-Hsp70 WT alone	0.25	1.17066	0	4.24182
		45	50	TDTERL	734.368	6His-Hsp70 WT alone	1	1.73	0	4.27251
		45	50	TDTERL	734.368	6His-Hsp70 WT alone	10	1.8358	0.012951	4.2935
		45	50	TDTERL	734.368	6His-Hsp70 WT alone	100	1.79065	0.029769	4.33963
		45	50	TDTERL	734.368	6His-Hsp70 WT alone	1000	1.91341	0	4.33043
		45	50	TDTERL	734.368	maximally labelled state	1000	2.37804	0.009952	4.32414
	10	45	68	TDTERLIGDAAKNQVALNPQNTVF	2615.34	6His-Hsp70 WT + liposomes with BMP	0.25	3.86475	0	6.17372
		45	68	TDTERLIGDAAKNQVALNPQNTVF	2615.34	6His-Hsp70 WT + liposomes with BMP	1	5.54527	0	6.21898
		45	68	TDTERLIGDAAKNQVALNPQNTVF	2615.34	6His-Hsp70 WT + liposomes with BMP	10	8.35348	0.057946	6.18957
		45	68	TDTERLIGDAAKNQVALNPQNTVF	2615.34	6His-Hsp70 WT + liposomes with BMP	100	9.45021	0.054202	6.24262
		45	68	TDTERLIGDAAKNQVALNPQNTVF	2615.34	6His-Hsp70 WT + liposomes with BMP	1000	11.1611	0	6.24149
		45	68	TDTERLIGDAAKNQVALNPQNTVF	2615.34	6His-Hsp70 WT + liposomes without BMP	0.25	3.71293	0	6.17238
		45	68	TDTERLIGDAAKNQVALNPQNTVF	2615.34	6His-Hsp70 WT + liposomes without BMP	1	5.51387	0	6.21007
		45	68	TDTERLIGDAAKNQVALNPQNTVF	2615.34	6His-Hsp70 WT + liposomes without BMP	10	8.39288	0.07833	6.19136
		45	68	TDTERLIGDAAKNQVALNPQNTVF	2615.34	6His-Hsp70 WT + liposomes without BMP	100	9.37319	0.027426	6.23862
		45	68	TDTERLIGDAAKNQVALNPQNTVF	2615.34	6His-Hsp70 WT + liposomes without BMP	1000	11.1779	0	6.23097
		45	68	TDTERLIGDAAKNQVALNPQNTVF	2615.34	6His-Hsp70 WT alone	0.25	3.76428	0	6.16874
		45	68	TDTERLIGDAAKNQVALNPQNTVF	2615.34	6His-Hsp70 WT alone	1	5.35836	0	6.18281
		45	68	TDTERLIGDAAKNQVALNPQNTVF	2615.34	6His-Hsp70 WT alone	10	8.40108	0.051854	6.21231
		45	68	TDTERLIGDAAKNQVALNPQNTVF	2615.34	6His-Hsp70 WT alone	100	9.27978	0.054169	6.23782
		45	68	TDTERLIGDAAKNQVALNPQNTVF	2615.34	6His-Hsp70 WT alone	1000	11.2428	0	6.22451
		45	68	TDTERLIGDAAKNQVALNPQNTVF	2615.34	maximally labelled state	1000	19.1525	0	6.37288
	11	48	68	ERLIGDAAKNQVALNPQNTVF	2298.22	6His-Hsp70 WT + liposomes with BMP	0.25	2.34147	0	5.95189
		48	68	ERLIGDAAKNQVALNPQNTVF	2298.22	6His-Hsp70 WT + liposomes with BMP	1	3.63328	0	5.98966
		48	68	ERLIGDAAKNQVALNPQNTVF	2298.22	6His-Hsp70 WT + liposomes with BMP	10	6.28611	0.049995	5.9528
		48	68	ERLIGDAAKNQVALNPQNTVF	2298.22	6His-Hsp70 WT + liposomes with BMP	100	7.33155	0.086516	6.02909
		48	68	ERLIGDAAKNQVALNPQNTVF	2298.22	6His-Hsp70 WT + liposomes with BMP	1000	9.0292	0	6.03066
		48	68	ERLIGDAAKNQVALNPQNTVF	2298.22	6His-Hsp70 WT + liposomes without BMP	0.25	2.29474	0	5.94813
		48	68	ERLIGDAAKNQVALNPQNTVF	2298.22	6His-Hsp70 WT + liposomes without BMP	1	3.61526	0	5.99155
		48	68	ERLIGDAAKNQVALNPQNTVF	2298.22	6His-Hsp70 WT + liposomes without BMP	10	6.31272	0.056252	5.96374
		48	68	ERLIGDAAKNQVALNPQNTVF	2298.22	6His-Hsp70 WT + liposomes without BMP	100	7.15806	0.048581	6.02409
		48	68	ERLIGDAAKNQVALNPQNTVF	2298.22	6His-Hsp70 WT + liposomes without BMP	1000	8.97476	0	6.01433
		48	68	ERLIGDAAKNQVALNPQNTVF	2298.22	6His-Hsp70 WT alone	0.25	2.19285	0	5.93756
		48	68	ERLIGDAAKNQVALNPQNTVF	2298.22	6His-Hsp70 WT alone	1	3.49875	0	5.9638
		48	68	ERLIGDAAKNQVALNPQNTVF	2298.22	6His-Hsp70 WT alone	10	6.28434	0.042402	5.98331
		48	68	ERLIGDAAKNQVALNPQNTVF	2298.22	6His-Hsp70 WT alone	100	7.16013	0.014461	6.02712
		48	68	ERLIGDAAKNQVALNPQNTVF	2298.22	6His-Hsp70 WT alone	1000	8.99577	0	6.01561
		48	68	ERLIGDAAKNQVALNPQNTVF	2298.22	maximally labelled state	1000	10.9824	0.053011	6.02031
	12	51	68	IGDAAKNQVALNPQNTVF	1899.99	6His-Hsp70 WT + liposomes with BMP	0.25	1.76119	0	6.10316
		51	68	IGDAAKNQVALNPQNTVF	1899.99	6His-Hsp70 WT + liposomes with BMP	1	2.7574	0	6.1424
		51	68	IGDAAKNQVALNPQNTVF	1899.99	6His-Hsp70 WT + liposomes with BMP	10	4.79195	0.00486	6.11473
		51	68	IGDAAKNQVALNPQNTVF	1899.99	6His-Hsp70 WT + liposomes with BMP	100	6.03601	0.036075	6.17201
		51	68	IGDAAKNQVALNPQNTVF	1899.99	6His-Hsp70 WT + liposomes with BMP	1000	7.35577	0	6.17705
		51	68	IGDAAKNQVALNPQNTVF	1899.99	6His-Hsp70 WT + liposomes without BMP	0.25	1.67006	0	6.09524
		51	68	IGDAAKNQVALNPQNTVF	1899.99	6His-Hsp70 WT + liposomes without BMP	1	2.71673	0	6.13317
		51	68	IGDAAKNQVALNPQNTVF	1899.99	6His-Hsp70 WT + liposomes without BMP	10	4.76586	0.032812	6.12184
		51	68	IGDAAKNQVALNPQNTVF	1899.99	6His-Hsp70 WT + liposomes without BMP	100	5.90657	0.020907	6.15681
		51	68	IGDAAKNQVALNPQNTVF	1899.99	6His-Hsp70 WT + liposomes without BMP	1000	7.22963	0	6.15621
		51	68	IGDAAKNQVALNPQNTVF	1899.99	6His-Hsp70 WT alone	0.25	1.62284	0	6.07882
		51	68	IGDAAKNQVALNPQNTVF	1899.99	6His-Hsp70 WT alone	1	2.64253	0	6.1029
		51	68	IGDAAKNQVALNPQNTVF	1899.99	6His-Hsp70 WT alone	10	4.74425	0.00476	6.14649
		51	68	IGDAAKNQVALNPQNTVF	1899.99	6His-Hsp70 WT alone	100	5.88823	0.030264	6.17198
		51	68	IGDAAKNQVALNPQNTVF	1899.99	6His-Hsp70 WT alone	1000	7.23856	0	6.16111
		51	68	IGDAAKNQVALNPQNTVF	1899.99	maximally labelled state	1000	8.79074	0.043334	6.15918
	13	69	84	DAKRLIGRKFGDPVVQ	1799.03	6His-Hsp70 WT + liposomes with BMP	0.25	0.711924	0	4.75532
		69	84	DAKRLIGRKFGDPVVQ	1799.03	6His-Hsp70 WT + liposomes with BMP	1	1.07848	0	4.81079
		69	84	DAKRLIGRKFGDPVVQ	1799.03	6His-Hsp70 WT + liposomes with BMP	10	2.06888	0.063554	4.76157
		69	84	DAKRLIGRKFGDPVVQ	1799.03	6His-Hsp70 WT + liposomes with BMP	100	3.16964	0.044552	4.87529
		69	84	DAKRLIGRKFGDPVVQ	1799.03	6His-Hsp70 WT + liposomes with BMP	1000	5.34905	0	4.86141
		69	84	DAKRLIGRKFGDPVVQ	1799.03	6His-Hsp70 WT + liposomes without BMP	0.25	0.86698	0	4.74536
		69	84	DAKRLIGRKFGDPVVQ	1799.03	6His-Hsp70 WT + liposomes without BMP	1	1.22411	0	4.81259
		69	84	DAKRLIGRKFGDPVVQ	1799.03	6His-Hsp70 WT + liposomes without BMP	10	2.11388	0.007073	4.7686
		69	84	DAKRLIGRKFGDPVVQ	1799.03	6His-Hsp70 WT + liposomes without BMP	100	3.11614	0.022688	4.86988
		69	84	DAKRLIGRKFGDPVVQ	1799.03	6His-Hsp70 WT + liposomes without BMP	1000	5.16372	0	4.84124
		69	84	DAKRLIGRKFGDPVVQ	1799.03	6His-Hsp70 WT alone	0.25	0.885847	0	4.73256
		69	84	DAKRLIGRKFGDPVVQ	1799.03	6His-Hsp70 WT alone	1	1.27715	0	4.75629
		69	84	DAKRLIGRKFGDPVVQ	1799.03	6His-Hsp70 WT alone	10	2.12452	0.031083	4.78947
		69	84	DAKRLIGRKFGDPVVQ	1799.03	6His-Hsp70 WT alone	100	3.19511	0.012266	4.86177
		69	84	DAKRLIGRKFGDPVVQ	1799.03	6His-Hsp70 WT alone	1000	5.32687	0	4.83017
		69	84	DAKRLIGRKFGDPVVQ	1799.03	maximally labelled state	1000	7.8369	0.040202	4.83239
	14	69	86	DAKRLIGRKFGDPVVQSD	2001.09	6His-Hsp70 WT + liposomes with BMP	0.25	0.860007	0	4.72535
		69	86	DAKRLIGRKFGDPVVQSD	2001.09	6His-Hsp70 WT + liposomes with BMP	1	1.22778	0	4.78391
		69	86	DAKRLIGRKFGDPVVQSD	2001.09	6His-Hsp70 WT + liposomes with BMP	10	2.72286	0.04494	4.72795
		69	86	DAKRLIGRKFGDPVVQSD	2001.09	6His-Hsp70 WT + liposomes with BMP	100	4.12381	0.044569	4.83366
		69	86	DAKRLIGRKFGDPVVQSD	2001.09	6His-Hsp70 WT + liposomes with BMP	1000	6.38525	0	4.82972
		69	86	DAKRLIGRKFGDPVVQSD	2001.09	6His-Hsp70 WT + liposomes without BMP	0.25	0.88517	0	4.72451
		69	86	DAKRLIGRKFGDPVVQSD	2001.09	6His-Hsp70 WT + liposomes without BMP	1	1.26891	0	4.78629
		69	86	DAKRLIGRKFGDPVVQSD	2001.09	6His-Hsp70 WT + liposomes without BMP	10	2.75614	0.016112	4.73555
		69	86	DAKRLIGRKFGDPVVQSD	2001.09	6His-Hsp70 WT + liposomes without BMP	100	4.07662	0.062082	4.83277
		69	86	DAKRLIGRKFGDPVVQSD	2001.09	6His-Hsp70 WT + liposomes without BMP	1000	6.27455	0	4.81221
		69	86	DAKRLIGRKFGDPVVQSD	2001.09	6His-Hsp70 WT alone	0.25	0.922191	0	4.70907
		69	86	DAKRLIGRKFGDPVVQSD	2001.09	6His-Hsp70 WT alone	1	1.3181	0	4.7377
		69	86	DAKRLIGRKFGDPVVQSD	2001.09	6His-Hsp70 WT alone	10	2.76416	0.025708	4.75689
		69	86	DAKRLIGRKFGDPVVQSD	2001.09	6His-Hsp70 WT alone	100	4.08979	0.024148	4.8238
		69	86	DAKRLIGRKFGDPVVQSD	2001.09	6His-Hsp70 WT alone	1000	6.41098	0	4.80565
		69	86	DAKRLIGRKFGDPVVQSD	2001.09	maximally labelled state	1000	8.91934	0.012347	4.79999
	15	69	118	DAKRLIGRKFGDPVVQSDMKHWPFQVINDGDKPKVQVSYKGETKAFYPEE	5777.95	6His-Hsp70 WT + liposomes with BMP	0.25	2.3614	0	5.82672
		69	118	DAKRLIGRKFGDPVVQSDMKHWPFQVINDGDKPKVQVSYKGETKAFYPEE	5777.95	6His-Hsp70 WT + liposomes with BMP	10	6.5668	0.225342	5.84456
		69	118	DAKRLIGRKFGDPVVQSDMKHWPFQVINDGDKPKVQVSYKGETKAFYPEE	5777.95	6His-Hsp70 WT + liposomes with BMP	100	10.7381	0.03332	6.07702
		69	118	DAKRLIGRKFGDPVVQSDMKHWPFQVINDGDKPKVQVSYKGETKAFYPEE	5777.95	6His-Hsp70 WT + liposomes with BMP	1000	16.0663	0	6.00253
		69	118	DAKRLIGRKFGDPVVQSDMKHWPFQVINDGDKPKVQVSYKGETKAFYPEE	5777.95	6His-Hsp70 WT + liposomes without BMP	0.25	2.691	0	5.80021
		69	118	DAKRLIGRKFGDPVVQSDMKHWPFQVINDGDKPKVQVSYKGETKAFYPEE	5777.95	6His-Hsp70 WT + liposomes without BMP	1	4.0888	0	6.02167
		69	118	DAKRLIGRKFGDPVVQSDMKHWPFQVINDGDKPKVQVSYKGETKAFYPEE	5777.95	6His-Hsp70 WT + liposomes without BMP	10	7.173	0.152497	5.82121
		69	118	DAKRLIGRKFGDPVVQSDMKHWPFQVINDGDKPKVQVSYKGETKAFYPEE	5777.95	6His-Hsp70 WT + liposomes without BMP	100	11.0522	0.203057	6.13869
		69	118	DAKRLIGRKFGDPVVQSDMKHWPFQVINDGDKPKVQVSYKGETKAFYPEE	5777.95	6His-Hsp70 WT + liposomes without BMP	1000	16.2395	0	5.94692
		69	118	DAKRLIGRKFGDPVVQSDMKHWPFQVINDGDKPKVQVSYKGETKAFYPEE	5777.95	6His-Hsp70 WT alone	0.25	2.7686	0	5.80606
		69	118	DAKRLIGRKFGDPVVQSDMKHWPFQVINDGDKPKVQVSYKGETKAFYPEE	5777.95	6His-Hsp70 WT alone	1	4.1228	0	5.82474
		69	118	DAKRLIGRKFGDPVVQSDMKHWPFQVINDGDKPKVQVSYKGETKAFYPEE	5777.95	6His-Hsp70 WT alone	10	7.1801	0.141585	5.82816
		69	118	DAKRLIGRKFGDPVVQSDMKHWPFQVINDGDKPKVQVSYKGETKAFYPEE	5777.95	6His-Hsp70 WT alone	100	11.1246	0.094638	5.9852
		69	118	DAKRLIGRKFGDPVVQSDMKHWPFQVINDGDKPKVQVSYKGETKAFYPEE	5777.95	6His-Hsp70 WT alone	1000	16.3366	0	5.95404
		69	118	DAKRLIGRKFGDPVVQSDMKHWPFQVINDGDKPKVQVSYKGETKAFYPEE	5777.95	maximally labelled state	1000	24.3752	0.086849	6.20341
	16	85	118	SDMKHWPFQVINDGDKPKVQVSYKGETKAFYPEE	3997.94	6His-Hsp70 WT + liposomes with BMP	0.25	1.88672	0	5.83024
		85	118	SDMKHWPFQVINDGDKPKVQVSYKGETKAFYPEE	3997.94	6His-Hsp70 WT + liposomes with BMP	1	2.47199	0	5.87899
		85	118	SDMKHWPFQVINDGDKPKVQVSYKGETKAFYPEE	3997.94	6His-Hsp70 WT + liposomes with BMP	10	4.42475	0.102221	5.83901
		85	118	SDMKHWPFQVINDGDKPKVQVSYKGETKAFYPEE	3997.94	6His-Hsp70 WT + liposomes with BMP	100	7.28327	0.260507	6.01882
		85	118	SDMKHWPFQVINDGDKPKVQVSYKGETKAFYPEE	3997.94	6His-Hsp70 WT + liposomes with BMP	1000	10.4372	0	5.93652
		85	118	SDMKHWPFQVINDGDKPKVQVSYKGETKAFYPEE	3997.94	6His-Hsp70 WT + liposomes without BMP	0.25	1.96816	0	5.82331	0.081443
		85	118	SDMKHWPFQVINDGDKPKVQVSYKGETKAFYPEE	3997.94	6His-Hsp70 WT + liposomes without BMP	1	2.72528	0	5.96946	0.253291
		85	118	SDMKHWPFQVINDGDKPKVQVSYKGETKAFYPEE	3997.94	6His-Hsp70 WT + liposomes without BMP	10	4.55463	0.086141	5.83416	0.129877
		85	118	SDMKHWPFQVINDGDKPKVQVSYKGETKAFYPEE	3997.94	6His-Hsp70 WT + liposomes without BMP	100	7.2965	0.120834	6.04655	0.013227
		85	118	SDMKHWPFQVINDGDKPKVQVSYKGETKAFYPEE	3997.94	6His-Hsp70 WT + liposomes without BMP	1000	10.6144	0	5.91805	0.177185
		85	118	SDMKHWPFQVINDGDKPKVQVSYKGETKAFYPEE	3997.94	6His-Hsp70 WT alone	0.25	2.02326	0	5.80483	0.136541
		85	118	SDMKHWPFQVINDGDKPKVQVSYKGETKAFYPEE	3997.94	6His-Hsp70 WT alone	1	2.80694	0	5.82669	0.334951
		85	118	SDMKHWPFQVINDGDKPKVQVSYKGETKAFYPEE	3997.94	6His-Hsp70 WT alone	10	4.51189	0.016634	5.85508	0.087136
		85	118	SDMKHWPFQVINDGDKPKVQVSYKGETKAFYPEE	3997.94	6His-Hsp70 WT alone	100	7.20599	0.14364	6.00637	-0.077285
		85	118	SDMKHWPFQVINDGDKPKVQVSYKGETKAFYPEE	3997.94	6His-Hsp70 WT alone	1000	10.5248	0	5.90093	0.087523
		85	118	SDMKHWPFQVINDGDKPKVQVSYKGETKAFYPEE	3997.94	maximally labelled state	1000	15.8196	0.040102	6.01355
	17	119	122	ISSM	437.206	6His-Hsp70 WT + liposomes with BMP	0.25	0.117241	0	4.34782
		119	122	ISSM	437.206	6His-Hsp70 WT + liposomes with BMP	1	0.228848	0	4.39825
		119	122	ISSM	437.206	6His-Hsp70 WT + liposomes with BMP	10	0.170372	0.022711	4.36126
		119	122	ISSM	437.206	6His-Hsp70 WT + liposomes with BMP	100	0.278685	0.041469	4.4352
		119	122	ISSM	437.206	6His-Hsp70 WT + liposomes with BMP	1000	0.489965	0	4.43975
		119	122	ISSM	437.206	6His-Hsp70 WT + liposomes without BMP	0.25	0.221164	0	4.3539
		119	122	ISSM	437.206	6His-Hsp70 WT + liposomes without BMP	1	0.293674	0	4.4055
		119	122	ISSM	437.206	6His-Hsp70 WT + liposomes without BMP	10	0.205195	0.013924	4.37885
		119	122	ISSM	437.206	6His-Hsp70 WT + liposomes without BMP	100	0.268286	0.017267	4.43531
		119	122	ISSM	437.206	6His-Hsp70 WT + liposomes without BMP	1000	0.492647	0	4.43435
		119	122	ISSM	437.206	6His-Hsp70 WT alone	0.25	0.265203	0	4.34568
		119	122	ISSM	437.206	6His-Hsp70 WT alone	1	0.269193	0	4.36738
		119	122	ISSM	437.206	6His-Hsp70 WT alone	10	0.224456	0.041279	4.39832
		119	122	ISSM	437.206	6His-Hsp70 WT alone	100	0.341119	0.042516	4.43353
		119	122	ISSM	437.206	6His-Hsp70 WT alone	1000	0.548763	0	4.43413
	18	122	132	MVLTKMKEIAE	1292.7	6His-Hsp70 WT + liposomes with BMP	0.25	0.080254	0	5.21366
		122	132	MVLTKMKEIAE	1292.7	6His-Hsp70 WT + liposomes with BMP	1	0.044636	0	5.26394
		122	132	MVLTKMKEIAE	1292.7	6His-Hsp70 WT + liposomes with BMP	10	0.041788	0.014412	5.23489
		122	132	MVLTKMKEIAE	1292.7	6His-Hsp70 WT + liposomes with BMP	100	0.163417	0.046596	5.3046
		122	132	MVLTKMKEIAE	1292.7	6His-Hsp70 WT + liposomes with BMP	1000	0.004458	0	5.30443
		122	132	MVLTKMKEIAE	1292.7	6His-Hsp70 WT + liposomes without BMP	0.25	0.074835	0	5.21243
		122	132	MVLTKMKEIAE	1292.7	6His-Hsp70 WT + liposomes without BMP	1	0.063598	0	5.26005
		122	132	MVLTKMKEIAE	1292.7	6His-Hsp70 WT + liposomes without BMP	10	0.06181	0.028963	5.2473
		122	132	MVLTKMKEIAE	1292.7	6His-Hsp70 WT + liposomes without BMP	100	0.157026	0.049229	5.30293
		122	132	MVLTKMKEIAE	1292.7	6His-Hsp70 WT + liposomes without BMP	1000	-0.013323	3	5.29434
		122	132	MVLTKMKEIAE	1292.7	6His-Hsp70 WT alone	0.25	0.067123	0	5.2044
		122	132	MVLTKMKEIAE	1292.7	6His-Hsp70 WT alone	1	0.093811	0	5.232
		122	132	MVLTKMKEIAE	1292.7	6His-Hsp70 WT alone	10	0.10492	0.003026	5.26675
		122	132	MVLTKMKEIAE	1292.7	6His-Hsp70 WT alone	100	0.113051	0.015529	5.30099
		122	132	MVLTKMKEIAE	1292.7	6His-Hsp70 WT alone	1000	-0.043124	0	5.46538
		122	132	MVLTKMKEIAE	1292.7	maximally labelled state	1000	4.79549	0.013018	5.40848
	19	123	129	VLTKMKE	848.491	6His-Hsp70 WT + liposomes with BMP	0.25	0.071343	0	3.49656
		123	129	VLTKMKE	848.491	6His-Hsp70 WT + liposomes with BMP	1	0.182987	0	3.57048
		123	129	VLTKMKE	848.491	6His-Hsp70 WT + liposomes with BMP	10	0.161068	0.04104	3.50813
		123	129	VLTKMKE	848.491	6His-Hsp70 WT + liposomes with BMP	100	0.168701	0.043542	3.61668
		123	129	VLTKMKE	848.491	6His-Hsp70 WT + liposomes with BMP	1000	0.271715	0	3.6268
		123	129	VLTKMKE	848.491	6His-Hsp70 WT + liposomes without BMP	0.25	0.274137	0	3.50184
		123	129	VLTKMKE	848.491	6His-Hsp70 WT + liposomes without BMP	1	0.290848	0	3.56732
		123	129	VLTKMKE	848.491	6His-Hsp70 WT + liposomes without BMP	10	0.196062	0.049199	3.53021
		123	129	VLTKMKE	848.491	6His-Hsp70 WT + liposomes without BMP	100	0.261463	0.042584	3.61466
		123	129	VLTKMKE	848.491	6His-Hsp70 WT + liposomes without BMP	1000	0.475971	0	3.61529
		123	129	VLTKMKE	848.491	6His-Hsp70 WT alone	0.25	0.208274	0	3.51792
		123	129	VLTKMKE	848.491	6His-Hsp70 WT alone	1	0.231014	0	3.52386
		123	129	VLTKMKE	848.491	6His-Hsp70 WT alone	10	0.215565	0.03874	3.5443
		123	129	VLTKMKE	848.491	6His-Hsp70 WT alone	100	0.303374	0.131436	3.61194
		123	129	VLTKMKE	848.491	6His-Hsp70 WT alone	1000	0.389189	0	3.60847
		123	129	VLTKMKE	848.491	maximally labelled state	1000	3.0111	0.019684	3.59643
	20	123	132	VLTKMKEIAE	1161.65	6His-Hsp70 WT + liposomes with BMP	0.25	0.043206	0	4.47374
		123	132	VLTKMKEIAE	1161.65	6His-Hsp70 WT + liposomes with BMP	1	0.249659	0	4.51463
		123	132	VLTKMKEIAE	1161.65	6His-Hsp70 WT + liposomes with BMP	10	0.205461	0.072156	4.4932
		123	132	VLTKMKEIAE	1161.65	6His-Hsp70 WT + liposomes with BMP	100	0.243338	0.091877	4.57988
		123	132	VLTKMKEIAE	1161.65	6His-Hsp70 WT + liposomes with BMP	1000	0.130779	0	4.58281
		123	132	VLTKMKEIAE	1161.65	6His-Hsp70 WT + liposomes without BMP	0.25	0.173614	0	4.47342
		123	132	VLTKMKEIAE	1161.65	6His-Hsp70 WT + liposomes without BMP	1	0.322682	0	4.52096
		123	132	VLTKMKEIAE	1161.65	6His-Hsp70 WT + liposomes without BMP	10	0.22209	0.034507	4.50458
		123	132	VLTKMKEIAE	1161.65	6His-Hsp70 WT + liposomes without BMP	100	0.264625	0.065327	4.56972
		123	132	VLTKMKEIAE	1161.65	6His-Hsp70 WT + liposomes without BMP	1000	0.258911	0	4.56785
		123	132	VLTKMKEIAE	1161.65	6His-Hsp70 WT alone	0.25	0.242216	0	4.46656
		123	132	VLTKMKEIAE	1161.65	6His-Hsp70 WT alone	1	0.309853	0	4.48668
		123	132	VLTKMKEIAE	1161.65	6His-Hsp70 WT alone	10	0.229162	0.026929	4.53085
		123	132	VLTKMKEIAE	1161.65	6His-Hsp70 WT alone	100	0.349428	0.03807	4.57456
		123	132	VLTKMKEIAE	1161.65	6His-Hsp70 WT alone	1000	0.270721	0	4.56099
		123	132	VLTKMKEIAE	1161.65	maximally labelled state	1000	4.82386	0.044549	4.55118
	21	123	133	VLTKMKEIAEA	1232.69	6His-Hsp70 WT + liposomes with BMP	0.25	0.250223	0	4.72499
		123	133	VLTKMKEIAEA	1232.69	6His-Hsp70 WT + liposomes with BMP	1	0.240607	0	4.77359
		123	133	VLTKMKEIAEA	1232.69	6His-Hsp70 WT + liposomes with BMP	10	0.223359	0.016685	4.7352
		123	133	VLTKMKEIAEA	1232.69	6His-Hsp70 WT + liposomes with BMP	100	0.276504	0.027476	4.82512
		123	133	VLTKMKEIAEA	1232.69	6His-Hsp70 WT + liposomes with BMP	1000	0.198375	0	4.83346
		123	133	VLTKMKEIAEA	1232.69	6His-Hsp70 WT + liposomes without BMP	0.25	0.249001	0	4.7242
		123	133	VLTKMKEIAEA	1232.69	6His-Hsp70 WT + liposomes without BMP	1	0.322888	0	4.77605
		123	133	VLTKMKEIAEA	1232.69	6His-Hsp70 WT + liposomes without BMP	10	0.238728	0.032751	4.74854
		123	133	VLTKMKEIAEA	1232.69	6His-Hsp70 WT + liposomes without BMP	100	0.248287	0.026901	4.82349
		123	133	VLTKMKEIAEA	1232.69	6His-Hsp70 WT + liposomes without BMP	1000	0.279706	0	4.81773
		123	133	VLTKMKEIAEA	1232.69	6His-Hsp70 WT alone	0.25	0.317901	0	4.71159
		123	133	VLTKMKEIAEA	1232.69	6His-Hsp70 WT alone	1	0.279002	0	4.73786
		123	133	VLTKMKEIAEA	1232.69	6His-Hsp70 WT alone	10	0.25924	0.028609	4.77282
		123	133	VLTKMKEIAEA	1232.69	6His-Hsp70 WT alone	100	0.302555	0.018841	4.81835
		123	133	VLTKMKEIAEA	1232.69	6His-Hsp70 WT alone	1000	0.310247	0	4.80795
		123	133	VLTKMKEIAEA	1232.69	maximally labelled state	1000	5.74608	0.01169	4.78516
	22	125	132	TKMKEIAE	949.502	6His-Hsp70 WT + liposomes with BMP	0.25	0.067852	0	3.64637
		125	132	TKMKEIAE	949.502	6His-Hsp70 WT + liposomes with BMP	1	0.121389	0	3.70663
		125	132	TKMKEIAE	949.502	6His-Hsp70 WT + liposomes with BMP	10	0.013046	0.036609	3.67328
		125	132	TKMKEIAE	949.502	6His-Hsp70 WT + liposomes with BMP	100	0.210929	0.018792	3.76865
		125	132	TKMKEIAE	949.502	6His-Hsp70 WT + liposomes with BMP	1000	0.275244	0	3.77428
		125	132	TKMKEIAE	949.502	6His-Hsp70 WT + liposomes without BMP	0.25	0.238617	0	3.65629
		125	132	TKMKEIAE	949.502	6His-Hsp70 WT + liposomes without BMP	1	0.172241	0	3.70973
		125	132	TKMKEIAE	949.502	6His-Hsp70 WT + liposomes without BMP	10	0.096396	0.026636	3.6869
		125	132	TKMKEIAE	949.502	6His-Hsp70 WT + liposomes without BMP	100	0.193288	0.041924	3.76937
		125	132	TKMKEIAE	949.502	6His-Hsp70 WT + liposomes without BMP	1000	0.302812	0	3.76181
		125	132	TKMKEIAE	949.502	6His-Hsp70 WT alone	0.25	0.26208	0	3.64243
		125	132	TKMKEIAE	949.502	6His-Hsp70 WT alone	1	0.170002	0	3.67481
		125	132	TKMKEIAE	949.502	6His-Hsp70 WT alone	10	0.086203	0.031154	3.70668
		125	132	TKMKEIAE	949.502	6His-Hsp70 WT alone	100	0.261513	0.045141	3.76246
		125	132	TKMKEIAE	949.502	6His-Hsp70 WT alone	1000	0.312204	0	3.75281
		125	132	TKMKEIAE	949.502	maximally labelled state	1000	3.29609	0.026695	3.74417
	23	133	142	AYLGYPVTNA	1068.54	6His-Hsp70 WT + liposomes with BMP	0.25	0.661253	0	6.00691
		133	142	AYLGYPVTNA	1068.54	6His-Hsp70 WT + liposomes with BMP	1	0.998175	0	6.05444
		133	142	AYLGYPVTNA	1068.54	6His-Hsp70 WT + liposomes with BMP	10	1.23489	0.029835	6.16909
		133	142	AYLGYPVTNA	1068.54	6His-Hsp70 WT + liposomes with BMP	100	1.46384	0.013922	6.17442
		133	142	AYLGYPVTNA	1068.54	6His-Hsp70 WT + liposomes with BMP	1000	1.9783	0	6.0868
		133	142	AYLGYPVTNA	1068.54	6His-Hsp70 WT + liposomes without BMP	0.25	0.696014	0	6.00595
		133	142	AYLGYPVTNA	1068.54	6His-Hsp70 WT + liposomes without BMP	1	1.08493	0	6.41435
		133	142	AYLGYPVTNA	1068.54	6His-Hsp70 WT + liposomes without BMP	10	1.22398	0.030224	6.21117
		133	142	AYLGYPVTNA	1068.54	6His-Hsp70 WT + liposomes without BMP	100	1.40639	0.070937	6.22801
		133	142	AYLGYPVTNA	1068.54	6His-Hsp70 WT + liposomes without BMP	1000	2.01969	0	6.43879
		133	142	AYLGYPVTNA	1068.54	6His-Hsp70 WT alone	0.25	0.695601	0	6.36754
		133	142	AYLGYPVTNA	1068.54	6His-Hsp70 WT alone	1	1.16089	0	6.39995
		133	142	AYLGYPVTNA	1068.54	6His-Hsp70 WT alone	10	1.27316	0.049832	6.41169
		133	142	AYLGYPVTNA	1068.54	6His-Hsp70 WT alone	100	1.40813	0.046315	6.1856
		133	142	AYLGYPVTNA	1068.54	6His-Hsp70 WT alone	1000	2.09003	0	6.4364
		133	142	AYLGYPVTNA	1068.54	maximally labelled state	1000	4.12389	0.002436	6.43578
	24	134	142	YLGYPVTNA	997.499	6His-Hsp70 WT + liposomes with BMP	0.25	0.701004	0	6.21289
		134	142	YLGYPVTNA	997.499	6His-Hsp70 WT + liposomes with BMP	1	1.06298	0	5.872
		134	142	YLGYPVTNA	997.499	6His-Hsp70 WT + liposomes with BMP	10	1.2725	0.023448	5.86508
		134	142	YLGYPVTNA	997.499	6His-Hsp70 WT + liposomes with BMP	100	1.55993	0.024584	5.92794
		134	142	YLGYPVTNA	997.499	6His-Hsp70 WT + liposomes with BMP	1000	2.23916	0	6.10839
		134	142	YLGYPVTNA	997.499	6His-Hsp70 WT + liposomes without BMP	0.25	0.641126	0	5.83137
		134	142	YLGYPVTNA	997.499	6His-Hsp70 WT + liposomes without BMP	1	1.10505	0	5.8757
		134	142	YLGYPVTNA	997.499	6His-Hsp70 WT + liposomes without BMP	10	1.32414	0.006734	5.84723
		134	142	YLGYPVTNA	997.499	6His-Hsp70 WT + liposomes without BMP	100	1.52996	0.044843	5.92511
		134	142	YLGYPVTNA	997.499	6His-Hsp70 WT + liposomes without BMP	1000	2.32022	0	6.28803
		134	142	YLGYPVTNA	997.499	6His-Hsp70 WT alone	0.25	0.692601	0	6.20788
		134	142	YLGYPVTNA	997.499	6His-Hsp70 WT alone	1	1.13972	0	5.85095
		134	142	YLGYPVTNA	997.499	6His-Hsp70 WT alone	10	1.31705	0.002697	5.87259
		134	142	YLGYPVTNA	997.499	6His-Hsp70 WT alone	100	1.5367	0.037217	5.90293
		134	142	YLGYPVTNA	997.499	6His-Hsp70 WT alone	1000	2.29342	0	5.9007
		134	142	YLGYPVTNA	997.499	maximally labelled state	1000	3.90171	0.02488	5.89444
	25	142	149	AVITVPAY	833.477	6His-Hsp70 WT + liposomes with BMP	0.25	0.183228	0	6.20241
		142	149	AVITVPAY	833.477	6His-Hsp70 WT + liposomes with BMP	1	0.383434	0	6.24088
		142	149	AVITVPAY	833.477	6His-Hsp70 WT + liposomes with BMP	10	0.519917	0.036492	6.21846
		142	149	AVITVPAY	833.477	6His-Hsp70 WT + liposomes with BMP	100	0.879148	0.028459	6.27234
		142	149	AVITVPAY	833.477	6His-Hsp70 WT + liposomes with BMP	1000	0.923036	0	6.28122
		142	149	AVITVPAY	833.477	6His-Hsp70 WT + liposomes without BMP	0.25	0.344045	0	6.20154
		142	149	AVITVPAY	833.477	6His-Hsp70 WT + liposomes without BMP	1	0.476661	0	6.24736
		142	149	AVITVPAY	833.477	6His-Hsp70 WT + liposomes without BMP	10	0.629169	0.035152	6.22257
		142	149	AVITVPAY	833.477	6His-Hsp70 WT + liposomes without BMP	100	0.881618	0.047434	6.26992
		142	149	AVITVPAY	833.477	6His-Hsp70 WT + liposomes without BMP	1000	1.00378	0	6.2689
		142	149	AVITVPAY	833.477	6His-Hsp70 WT alone	0.25	0.396779	0	6.18889
		142	149	AVITVPAY	833.477	6His-Hsp70 WT alone	1	0.514941	0	6.21298
		142	149	AVITVPAY	833.477	6His-Hsp70 WT alone	10	0.663947	0.026009	6.2459
		142	149	AVITVPAY	833.477	6His-Hsp70 WT alone	100	0.93127	0.03947	6.27405
		142	149	AVITVPAY	833.477	6His-Hsp70 WT alone	1000	0.995777	0	6.26914
		142	149	AVITVPAY	833.477	maximally labelled state	1000	3.16748	0.010258	6.26293
	26	142	150	AVITVPAYF	980.545	6His-Hsp70 WT + liposomes with BMP	0.25	0.266277	0	7.595
		142	150	AVITVPAYF	980.545	6His-Hsp70 WT + liposomes with BMP	1	0.291262	0	7.63505
		142	150	AVITVPAYF	980.545	6His-Hsp70 WT + liposomes with BMP	10	0.651801	0.041491	7.60738
		142	150	AVITVPAYF	980.545	6His-Hsp70 WT + liposomes with BMP	100	1.10386	0.062023	7.66679
		142	150	AVITVPAYF	980.545	6His-Hsp70 WT + liposomes with BMP	1000	1.34757	0	7.6741
		142	150	AVITVPAYF	980.545	6His-Hsp70 WT + liposomes without BMP	0.25	0.322337	0	7.58781
		142	150	AVITVPAYF	980.545	6His-Hsp70 WT + liposomes without BMP	1	0.407618	0	7.63777
		142	150	AVITVPAYF	980.545	6His-Hsp70 WT + liposomes without BMP	10	0.697967	0.027087	7.61601
		142	150	AVITVPAYF	980.545	6His-Hsp70 WT + liposomes without BMP	100	1.09371	0.028912	7.66352
		142	150	AVITVPAYF	980.545	6His-Hsp70 WT + liposomes without BMP	1000	1.35434	0	7.66542
		142	150	AVITVPAYF	980.545	6His-Hsp70 WT alone	0.25	0.37166	0	7.58538
		142	150	AVITVPAYF	980.545	6His-Hsp70 WT alone	1	0.432626	0	7.61135
		142	150	AVITVPAYF	980.545	6His-Hsp70 WT alone	10	0.662443	0.019508	7.63851
		142	150	AVITVPAYF	980.545	6His-Hsp70 WT alone	100	1.10978	0.033384	7.66761
		142	150	AVITVPAYF	980.545	6His-Hsp70 WT alone	1000	1.36371	0	7.66301
		142	150	AVITVPAYF	980.545	maximally labelled state	1000	3.96542	0.006515	7.65802
	30	142	169	AVITVPAYFNDSQRQATKDAGVIAGLNV	2918.54	6His-Hsp70 WT + liposomes with BMP	0.25	1.96952	0	6.83422
		142	169	AVITVPAYFNDSQRQATKDAGVIAGLNV	2918.54	6His-Hsp70 WT + liposomes with BMP	1	2.36461	0	6.88177
		142	169	AVITVPAYFNDSQRQATKDAGVIAGLNV	2918.54	6His-Hsp70 WT + liposomes with BMP	10	3.29377	0.028259	6.85563
		142	169	AVITVPAYFNDSQRQATKDAGVIAGLNV	2918.54	6His-Hsp70 WT + liposomes with BMP	100	4.7313	0.094344	6.90915
		142	169	AVITVPAYFNDSQRQATKDAGVIAGLNV	2918.54	6His-Hsp70 WT + liposomes with BMP	1000	6.12567	0	6.91576
		142	169	AVITVPAYFNDSQRQATKDAGVIAGLNV	2918.54	6His-Hsp70 WT + liposomes without BMP	0.25	1.88507	0	6.83394
		142	169	AVITVPAYFNDSQRQATKDAGVIAGLNV	2918.54	6His-Hsp70 WT + liposomes without BMP	1	2.23724	0	6.87791
		142	169	AVITVPAYFNDSQRQATKDAGVIAGLNV	2918.54	6His-Hsp70 WT + liposomes without BMP	10	3.26917	0.057152	6.85584
		142	169	AVITVPAYFNDSQRQATKDAGVIAGLNV	2918.54	6His-Hsp70 WT + liposomes without BMP	100	4.77289	0.060489	6.90257
		142	169	AVITVPAYFNDSQRQATKDAGVIAGLNV	2918.54	6His-Hsp70 WT + liposomes without BMP	1000	5.98656	0	6.90329
		142	169	AVITVPAYFNDSQRQATKDAGVIAGLNV	2918.54	6His-Hsp70 WT alone	0.25	1.91331	0	6.83
		142	169	AVITVPAYFNDSQRQATKDAGVIAGLNV	2918.54	6His-Hsp70 WT alone	1	2.2292	0	6.85036
		142	169	AVITVPAYFNDSQRQATKDAGVIAGLNV	2918.54	6His-Hsp70 WT alone	10	3.16758	0.017145	6.88024
		142	169	AVITVPAYFNDSQRQATKDAGVIAGLNV	2918.54	6His-Hsp70 WT alone	100	4.68562	0.08394	6.90727
		142	169	AVITVPAYFNDSQRQATKDAGVIAGLNV	2918.54	6His-Hsp70 WT alone	1000	5.9164	0	6.89818
		142	169	AVITVPAYFNDSQRQATKDAGVIAGLNV	2918.54	maximally labelled state	1000	16.3699	0.103204	6.87695
	27	143	149	VITVPAY	762.44	6His-Hsp70 WT + liposomes with BMP	0.25	0.248392	0	6.02646
		143	149	VITVPAY	762.44	6His-Hsp70 WT + liposomes with BMP	1	0.387376	0	6.07602
		143	149	VITVPAY	762.44	6His-Hsp70 WT + liposomes with BMP	10	0.512673	0.03251	6.0394
		143	149	VITVPAY	762.44	6His-Hsp70 WT + liposomes with BMP	100	0.769965	0.024845	6.10274
		143	149	VITVPAY	762.44	6His-Hsp70 WT + liposomes with BMP	1000	0.800282	0	6.1099
		143	149	VITVPAY	762.44	6His-Hsp70 WT + liposomes without BMP	0.25	0.448967	0	6.01885
		143	149	VITVPAY	762.44	6His-Hsp70 WT + liposomes without BMP	1	0.492957	0	6.07
		143	149	VITVPAY	762.44	6His-Hsp70 WT + liposomes without BMP	10	0.622943	0.043915	6.0517
		143	149	VITVPAY	762.44	6His-Hsp70 WT + liposomes without BMP	100	0.817057	0.037315	6.09594
		143	149	VITVPAY	762.44	6His-Hsp70 WT + liposomes without BMP	1000	0.889001	0	6.09708
		143	149	VITVPAY	762.44	6His-Hsp70 WT alone	0.25	0.450806	0	6.01286
		143	149	VITVPAY	762.44	6His-Hsp70 WT alone	1	0.585287	0	6.05607
		143	149	VITVPAY	762.44	6His-Hsp70 WT alone	10	0.653811	0.020609	6.07269
		143	149	VITVPAY	762.44	6His-Hsp70 WT alone	100	0.881756	0.073437	6.09866
		143	149	VITVPAY	762.44	6His-Hsp70 WT alone	1000	0.98621	0	6.09155
		143	149	VITVPAY	762.44	maximally labelled state	1000	2.31984	0.010857	6.09184
	28	143	150	VITVPAYF	909.508	6His-Hsp70 WT + liposomes with BMP	0.25	0.225714	0	7.53108
		143	150	VITVPAYF	909.508	6His-Hsp70 WT + liposomes with BMP	1	0.30075	0	7.57561
		143	150	VITVPAYF	909.508	6His-Hsp70 WT + liposomes with BMP	10	0.591363	0.022005	7.53899
		143	150	VITVPAYF	909.508	6His-Hsp70 WT + liposomes with BMP	100	1.04526	0.058359	7.60733
		143	150	VITVPAYF	909.508	6His-Hsp70 WT + liposomes with BMP	1000	1.31506	0	7.61052
		143	150	VITVPAYF	909.508	6His-Hsp70 WT + liposomes without BMP	0.25	0.33701	0	7.53434
		143	150	VITVPAYF	909.508	6His-Hsp70 WT + liposomes without BMP	1	0.373053	0	7.57239
		143	150	VITVPAYF	909.508	6His-Hsp70 WT + liposomes without BMP	10	0.661966	0.002962	7.55398
		143	150	VITVPAYF	909.508	6His-Hsp70 WT + liposomes without BMP	100	1.06431	0.030484	7.60181
		143	150	VITVPAYF	909.508	6His-Hsp70 WT + liposomes without BMP	1000	1.30895	0	7.60165
		143	150	VITVPAYF	909.508	6His-Hsp70 WT alone	0.25	0.38235	0	7.52737
		143	150	VITVPAYF	909.508	6His-Hsp70 WT alone	1	0.468609	0	7.55859
		143	150	VITVPAYF	909.508	6His-Hsp70 WT alone	10	0.645971	0.015908	7.56734
		143	150	VITVPAYF	909.508	6His-Hsp70 WT alone	100	1.08026	0.075884	7.60549
		143	150	VITVPAYF	909.508	6His-Hsp70 WT alone	1000	1.30598	0	7.60009
		143	150	VITVPAYF	909.508	maximally labelled state	1000	3.09076	0.062928	7.5984
	29	143	167	VITVPAYFNDSQRQATKDAGVIAGL	2634.39	6His-Hsp70 WT + liposomes with BMP	0.25	1.68513	0	6.79226
		143	167	VITVPAYFNDSQRQATKDAGVIAGL	2634.39	6His-Hsp70 WT + liposomes with BMP	1	1.83575	0	6.83681
		143	167	VITVPAYFNDSQRQATKDAGVIAGL	2634.39	6His-Hsp70 WT + liposomes with BMP	10	2.28351	0.034136	6.80982
		143	167	VITVPAYFNDSQRQATKDAGVIAGL	2634.39	6His-Hsp70 WT + liposomes with BMP	100	3.62003	0.096405	6.86237
		143	167	VITVPAYFNDSQRQATKDAGVIAGL	2634.39	6His-Hsp70 WT + liposomes with BMP	1000	4.52593	0	6.86498
		143	167	VITVPAYFNDSQRQATKDAGVIAGL	2634.39	6His-Hsp70 WT + liposomes without BMP	0.25	1.7643	0	6.77592
		143	167	VITVPAYFNDSQRQATKDAGVIAGL	2634.39	6His-Hsp70 WT + liposomes without BMP	1	1.94118	0	6.83889
		143	167	VITVPAYFNDSQRQATKDAGVIAGL	2634.39	6His-Hsp70 WT + liposomes without BMP	10	2.38256	0.028816	6.81126
		143	167	VITVPAYFNDSQRQATKDAGVIAGL	2634.39	6His-Hsp70 WT + liposomes without BMP	100	3.70024	0.040978	6.8509
		143	167	VITVPAYFNDSQRQATKDAGVIAGL	2634.39	6His-Hsp70 WT + liposomes without BMP	1000	4.61453	0	6.8506
		143	167	VITVPAYFNDSQRQATKDAGVIAGL	2634.39	6His-Hsp70 WT alone	0.25	1.7018	0	6.77967
		143	167	VITVPAYFNDSQRQATKDAGVIAGL	2634.39	6His-Hsp70 WT alone	1	1.93378	0	6.80135
		143	167	VITVPAYFNDSQRQATKDAGVIAGL	2634.39	6His-Hsp70 WT alone	10	2.28519	0.010098	6.83604
		143	167	VITVPAYFNDSQRQATKDAGVIAGL	2634.39	6His-Hsp70 WT alone	100	3.67953	0.007154	6.85691
		143	167	VITVPAYFNDSQRQATKDAGVIAGL	2634.39	6His-Hsp70 WT alone	1000	4.55143	0	6.84279
		143	167	VITVPAYFNDSQRQATKDAGVIAGL	2634.39	maximally labelled state	1000	14.3887	0.099761	6.82478
	31	143	169	VITVPAYFNDSQRQATKDAGVIAGLNV	2847.5	6His-Hsp70 WT + liposomes with BMP	0.25	1.71015	0	6.78816
		143	169	VITVPAYFNDSQRQATKDAGVIAGLNV	2847.5	6His-Hsp70 WT + liposomes with BMP	1	2.07996	0	6.83574
		143	169	VITVPAYFNDSQRQATKDAGVIAGLNV	2847.5	6His-Hsp70 WT + liposomes with BMP	10	3.01442	0.070647	6.80494
		143	169	VITVPAYFNDSQRQATKDAGVIAGLNV	2847.5	6His-Hsp70 WT + liposomes with BMP	100	4.45555	0.073295	6.86255
		143	169	VITVPAYFNDSQRQATKDAGVIAGLNV	2847.5	6His-Hsp70 WT + liposomes with BMP	1000	5.59312	0	6.86366
		143	169	VITVPAYFNDSQRQATKDAGVIAGLNV	2847.5	6His-Hsp70 WT + liposomes without BMP	0.25	1.74742	0	6.7836
		143	169	VITVPAYFNDSQRQATKDAGVIAGLNV	2847.5	6His-Hsp70 WT + liposomes without BMP	1	2.09731	0	6.82354
		143	169	VITVPAYFNDSQRQATKDAGVIAGLNV	2847.5	6His-Hsp70 WT + liposomes without BMP	10	3.04942	0.091279	6.81245
		143	169	VITVPAYFNDSQRQATKDAGVIAGLNV	2847.5	6His-Hsp70 WT + liposomes without BMP	100	4.53663	0.106743	6.85519
		143	169	VITVPAYFNDSQRQATKDAGVIAGLNV	2847.5	6His-Hsp70 WT + liposomes without BMP	1000	5.80195	0	6.85415
		143	169	VITVPAYFNDSQRQATKDAGVIAGLNV	2847.5	6His-Hsp70 WT alone	0.25	1.77482	0	6.7781
		143	169	VITVPAYFNDSQRQATKDAGVIAGLNV	2847.5	6His-Hsp70 WT alone	1	2.14149	0	6.80168
		143	169	VITVPAYFNDSQRQATKDAGVIAGLNV	2847.5	6His-Hsp70 WT alone	10	2.93601	0.049303	6.83445
		143	169	VITVPAYFNDSQRQATKDAGVIAGLNV	2847.5	6His-Hsp70 WT alone	100	4.48404	0.026342	6.86089
		143	169	VITVPAYFNDSQRQATKDAGVIAGLNV	2847.5	6His-Hsp70 WT alone	1000	5.63321	0	6.85259
		143	169	VITVPAYFNDSQRQATKDAGVIAGLNV	2847.5	maximally labelled state	1000	15.7285	0.048392	6.82605
	32	147	167	PAYFNDSQRQATKDAGVIAGL	2222.12	6His-Hsp70 WT + liposomes with BMP	0.25	1.56809	0	6.82585
		147	167	PAYFNDSQRQATKDAGVIAGL	2222.12	6His-Hsp70 WT + liposomes with BMP	1	1.77592	0	6.86562
		147	167	PAYFNDSQRQATKDAGVIAGL	2222.12	6His-Hsp70 WT + liposomes with BMP	10	2.09824	0.049965	6.82986
		147	167	PAYFNDSQRQATKDAGVIAGL	2222.12	6His-Hsp70 WT + liposomes with BMP	100	3.28687	0.034027	6.89528
		147	167	PAYFNDSQRQATKDAGVIAGL	2222.12	6His-Hsp70 WT + liposomes with BMP	1000	4.22905	0	6.90269
		147	167	PAYFNDSQRQATKDAGVIAGL	2222.12	6His-Hsp70 WT + liposomes without BMP	0.25	1.49977	0	6.82453
		147	167	PAYFNDSQRQATKDAGVIAGL	2222.12	6His-Hsp70 WT + liposomes without BMP	1	1.7504	0	6.87728
		147	167	PAYFNDSQRQATKDAGVIAGL	2222.12	6His-Hsp70 WT + liposomes without BMP	10	2.08692	0.066647	6.84715
		147	167	PAYFNDSQRQATKDAGVIAGL	2222.12	6His-Hsp70 WT + liposomes without BMP	100	3.31727	0.040557	6.88811
		147	167	PAYFNDSQRQATKDAGVIAGL	2222.12	6His-Hsp70 WT + liposomes without BMP	1000	4.21104	0	6.89476
		147	167	PAYFNDSQRQATKDAGVIAGL	2222.12	6His-Hsp70 WT alone	0.25	1.49687	0	6.82305
		147	167	PAYFNDSQRQATKDAGVIAGL	2222.12	6His-Hsp70 WT alone	1	1.6678	0	6.83537
		147	167	PAYFNDSQRQATKDAGVIAGL	2222.12	6His-Hsp70 WT alone	10	1.99407	0.010828	6.86456
		147	167	PAYFNDSQRQATKDAGVIAGL	2222.12	6His-Hsp70 WT alone	100	3.30161	0.073008	6.89475
		147	167	PAYFNDSQRQATKDAGVIAGL	2222.12	6His-Hsp70 WT alone	1000	4.03236	0	6.89636
		147	167	PAYFNDSQRQATKDAGVIAGL	2222.12	maximally labelled state	1000	13.1534	0.072367	6.85181
	33	150	167	FNDSQRQATKDAGVIAGL	1890.97	6His-Hsp70 WT + liposomes with BMP	0.25	1.26561	0	5.7632
		150	167	FNDSQRQATKDAGVIAGL	1890.97	6His-Hsp70 WT + liposomes with BMP	1	1.37062	0	5.81341
		150	167	FNDSQRQATKDAGVIAGL	1890.97	6His-Hsp70 WT + liposomes with BMP	10	1.41365	0.118745	5.7823
		150	167	FNDSQRQATKDAGVIAGL	1890.97	6His-Hsp70 WT + liposomes with BMP	100	1.979	0.0779	5.8502
		150	167	FNDSQRQATKDAGVIAGL	1890.97	6His-Hsp70 WT + liposomes with BMP	1000	2.09585	0	5.85295
		150	167	FNDSQRQATKDAGVIAGL	1890.97	6His-Hsp70 WT + liposomes without BMP	0.25	1.4219	0	5.75588
		150	167	FNDSQRQATKDAGVIAGL	1890.97	6His-Hsp70 WT + liposomes without BMP	1	1.40214	0	5.80273
		150	167	FNDSQRQATKDAGVIAGL	1890.97	6His-Hsp70 WT + liposomes without BMP	10	1.45278	0.071873	5.7808
		150	167	FNDSQRQATKDAGVIAGL	1890.97	6His-Hsp70 WT + liposomes without BMP	100	1.98467	0.036331	5.8481
		150	167	FNDSQRQATKDAGVIAGL	1890.97	6His-Hsp70 WT + liposomes without BMP	1000	2.13975	0	5.83458
		150	167	FNDSQRQATKDAGVIAGL	1890.97	6His-Hsp70 WT alone	0.25	1.44943	0	5.75039
		150	167	FNDSQRQATKDAGVIAGL	1890.97	6His-Hsp70 WT alone	1	1.32651	0	5.776
		150	167	FNDSQRQATKDAGVIAGL	1890.97	6His-Hsp70 WT alone	10	1.36591	0.039197	5.80542
		150	167	FNDSQRQATKDAGVIAGL	1890.97	6His-Hsp70 WT alone	100	1.95344	0.037531	5.84139
		150	167	FNDSQRQATKDAGVIAGL	1890.97	6His-Hsp70 WT alone	1000	2.08879	0	5.83195
		150	167	FNDSQRQATKDAGVIAGL	1890.97	maximally labelled state	1000	9.45246	0.116661	5.82256
	34	151	167	NDSQRQATKDAGVIAGL	1743.9	6His-Hsp70 WT + liposomes with BMP	0.25	1.00469	0	5.58001
		151	167	NDSQRQATKDAGVIAGL	1743.9	6His-Hsp70 WT + liposomes with BMP	1	1.17646	0	5.62695
		151	167	NDSQRQATKDAGVIAGL	1743.9	6His-Hsp70 WT + liposomes with BMP	10	1.16663	0.138171	5.59483
		151	167	NDSQRQATKDAGVIAGL	1743.9	6His-Hsp70 WT + liposomes with BMP	100	1.61275	0.084051	5.66858
		151	167	NDSQRQATKDAGVIAGL	1743.9	6His-Hsp70 WT + liposomes with BMP	1000	1.78744	0	5.67328
		151	167	NDSQRQATKDAGVIAGL	1743.9	6His-Hsp70 WT + liposomes without BMP	0.25	1.02316	0	5.57357
		151	167	NDSQRQATKDAGVIAGL	1743.9	6His-Hsp70 WT + liposomes without BMP	1	1.18161	0	5.62559
		151	167	NDSQRQATKDAGVIAGL	1743.9	6His-Hsp70 WT + liposomes without BMP	10	1.19188	0.125513	5.60112
		151	167	NDSQRQATKDAGVIAGL	1743.9	6His-Hsp70 WT + liposomes without BMP	100	1.58398	0.100678	5.65971
		151	167	NDSQRQATKDAGVIAGL	1743.9	6His-Hsp70 WT + liposomes without BMP	1000	1.83899	0	5.65692
		151	167	NDSQRQATKDAGVIAGL	1743.9	6His-Hsp70 WT alone	0.25	1.07468	0	5.57234
		151	167	NDSQRQATKDAGVIAGL	1743.9	6His-Hsp70 WT alone	1	1.15295	0	5.59168
		151	167	NDSQRQATKDAGVIAGL	1743.9	6His-Hsp70 WT alone	10	1.17451	0.117907	5.62364
		151	167	NDSQRQATKDAGVIAGL	1743.9	6His-Hsp70 WT alone	100	1.59272	0.095354	5.66117
		151	167	NDSQRQATKDAGVIAGL	1743.9	6His-Hsp70 WT alone	1000	1.81482	0	5.65408
		151	167	NDSQRQATKDAGVIAGL	1743.9	maximally labelled state	1000	9.25956	0.057234	5.63155
	35	151	169	NDSQRQATKDAGVIAGLNV	1957.01	6His-Hsp70 WT + liposomes with BMP	0.25	0.989282	0	5.75214
		151	169	NDSQRQATKDAGVIAGLNV	1957.01	6His-Hsp70 WT + liposomes with BMP	1	1.19478	0	5.80089
		151	169	NDSQRQATKDAGVIAGLNV	1957.01	6His-Hsp70 WT + liposomes with BMP	10	1.71341	0.042605	5.77145
		151	169	NDSQRQATKDAGVIAGLNV	1957.01	6His-Hsp70 WT + liposomes with BMP	100	2.34004	0.056047	5.83467
		151	169	NDSQRQATKDAGVIAGLNV	1957.01	6His-Hsp70 WT + liposomes with BMP	1000	2.85515	0	5.83999
		151	169	NDSQRQATKDAGVIAGLNV	1957.01	6His-Hsp70 WT + liposomes without BMP	0.25	1.00206	0	5.74657
		151	169	NDSQRQATKDAGVIAGLNV	1957.01	6His-Hsp70 WT + liposomes without BMP	1	1.16614	0	5.79442
		151	169	NDSQRQATKDAGVIAGLNV	1957.01	6His-Hsp70 WT + liposomes without BMP	10	1.72261	0.053867	5.77467
		151	169	NDSQRQATKDAGVIAGLNV	1957.01	6His-Hsp70 WT + liposomes without BMP	100	2.33853	0.047096	5.82843
		151	169	NDSQRQATKDAGVIAGLNV	1957.01	6His-Hsp70 WT + liposomes without BMP	1000	2.85849	0	5.82207
		151	169	NDSQRQATKDAGVIAGLNV	1957.01	6His-Hsp70 WT alone	0.25	0.984488	0	5.74223
		151	169	NDSQRQATKDAGVIAGLNV	1957.01	6His-Hsp70 WT alone	1	1.14425	0	5.765
		151	169	NDSQRQATKDAGVIAGLNV	1957.01	6His-Hsp70 WT alone	10	1.71281	0.054725	5.79901
		151	169	NDSQRQATKDAGVIAGLNV	1957.01	6His-Hsp70 WT alone	100	2.3413	0.074549	5.8311
		151	169	NDSQRQATKDAGVIAGLNV	1957.01	6His-Hsp70 WT alone	1000	2.88564	0	5.81917
		151	169	NDSQRQATKDAGVIAGLNV	1957.01	maximally labelled state	1000	10.6686	0.044091	5.81458
	36	168	180	NVLRIINEPTAAA	1381.78	6His-Hsp70 WT + liposomes with BMP	0.25	0.669548	0	5.72511
		168	180	NVLRIINEPTAAA	1381.78	6His-Hsp70 WT + liposomes with BMP	1	1.14707	0	5.76938
		168	180	NVLRIINEPTAAA	1381.78	6His-Hsp70 WT + liposomes with BMP	10	1.77893	0.012651	5.73808
		168	180	NVLRIINEPTAAA	1381.78	6His-Hsp70 WT + liposomes with BMP	100	1.92277	0.073359	5.8008
		168	180	NVLRIINEPTAAA	1381.78	6His-Hsp70 WT + liposomes with BMP	1000	2.10521	0	5.81184
		168	180	NVLRIINEPTAAA	1381.78	6His-Hsp70 WT + liposomes without BMP	0.25	0.795198	0	5.72883
		168	180	NVLRIINEPTAAA	1381.78	6His-Hsp70 WT + liposomes without BMP	1	1.22784	0	5.76662
		168	180	NVLRIINEPTAAA	1381.78	6His-Hsp70 WT + liposomes without BMP	10	1.81896	0.025173	5.74312
		168	180	NVLRIINEPTAAA	1381.78	6His-Hsp70 WT + liposomes without BMP	100	1.8783	0.02847	5.7931
		168	180	NVLRIINEPTAAA	1381.78	6His-Hsp70 WT + liposomes without BMP	1000	2.10764	0	5.79862
		168	180	NVLRIINEPTAAA	1381.78	6His-Hsp70 WT alone	0.25	0.807345	0	5.70206
		168	180	NVLRIINEPTAAA	1381.78	6His-Hsp70 WT alone	1	1.18556	0	5.73439
		168	180	NVLRIINEPTAAA	1381.78	6His-Hsp70 WT alone	10	1.81153	0.023189	5.7619
		168	180	NVLRIINEPTAAA	1381.78	6His-Hsp70 WT alone	100	1.90393	0.040242	5.80158
		168	180	NVLRIINEPTAAA	1381.78	6His-Hsp70 WT alone	1000	2.13378	0	5.79379
		168	180	NVLRIINEPTAAA	1381.78	maximally labelled state	1000	6.78604	0.027602	5.78709
	37	170	180	LRIINEPTAAA	1168.67	6His-Hsp70 WT + liposomes with BMP	0.25	0.408316	0	5.28441
		170	180	LRIINEPTAAA	1168.67	6His-Hsp70 WT + liposomes with BMP	1	0.601103	0	5.32838
		170	180	LRIINEPTAAA	1168.67	6His-Hsp70 WT + liposomes with BMP	10	1.39955	0.057104	5.20087
		170	180	LRIINEPTAAA	1168.67	6His-Hsp70 WT + liposomes with BMP	100	1.69376	0.034255	5.1713
		170	180	LRIINEPTAAA	1168.67	6His-Hsp70 WT + liposomes with BMP	1000	1.68911	0	5.17674
		170	180	LRIINEPTAAA	1168.67	6His-Hsp70 WT + liposomes without BMP	0.25	0.394551	0	5.28374
		170	180	LRIINEPTAAA	1168.67	6His-Hsp70 WT + liposomes without BMP	1	0.642843	0	5.32416
		170	180	LRIINEPTAAA	1168.67	6His-Hsp70 WT + liposomes without BMP	10	1.41925	0.050793	5.19888
		170	180	LRIINEPTAAA	1168.67	6His-Hsp70 WT + liposomes without BMP	100	1.62995	0.012479	5.16353
		170	180	LRIINEPTAAA	1168.67	6His-Hsp70 WT + liposomes without BMP	1000	1.69985	0	5.17075
		170	180	LRIINEPTAAA	1168.67	6His-Hsp70 WT alone	0.25	0.429742	0	5.27789
		170	180	LRIINEPTAAA	1168.67	6His-Hsp70 WT alone	1	0.668094	0	5.30036
		170	180	LRIINEPTAAA	1168.67	6His-Hsp70 WT alone	10	1.42737	0.04663	5.18213
		170	180	LRIINEPTAAA	1168.67	6His-Hsp70 WT alone	100	1.62045	0.047772	5.18764
		170	180	LRIINEPTAAA	1168.67	6His-Hsp70 WT alone	1000	1.65509	0	5.17481
		170	180	LRIINEPTAAA	1168.67	maximally labelled state	1000	5.03708	0.037383	5.15493
	38	171	180	RIINEPTAAA	1055.58	6His-Hsp70 WT + liposomes with BMP	0.25	0.13704	0	4.58048
		171	180	RIINEPTAAA	1055.58	6His-Hsp70 WT + liposomes with BMP	1	0.505835	0	4.62856
		171	180	RIINEPTAAA	1055.58	6His-Hsp70 WT + liposomes with BMP	10	0.765564	0.033946	4.49153
		171	180	RIINEPTAAA	1055.58	6His-Hsp70 WT + liposomes with BMP	100	0.910683	0.049449	4.43334
		171	180	RIINEPTAAA	1055.58	6His-Hsp70 WT + liposomes with BMP	1000	1.04615	0	4.43917
		171	180	RIINEPTAAA	1055.58	6His-Hsp70 WT + liposomes without BMP	0.25	0.154117	0	4.58722
		171	180	RIINEPTAAA	1055.58	6His-Hsp70 WT + liposomes without BMP	1	0.483558	0	4.63295
		171	180	RIINEPTAAA	1055.58	6His-Hsp70 WT + liposomes without BMP	10	0.672852	0.038707	4.603
		171	180	RIINEPTAAA	1055.58	6His-Hsp70 WT + liposomes without BMP	100	0.894246	0.043439	4.42498
		171	180	RIINEPTAAA	1055.58	6His-Hsp70 WT + liposomes without BMP	1000	0.990431	0	4.4355
		171	180	RIINEPTAAA	1055.58	6His-Hsp70 WT alone	0.25	0.208992	0	4.57445
		171	180	RIINEPTAAA	1055.58	6His-Hsp70 WT alone	1	0.503924	0	4.59762
		171	180	RIINEPTAAA	1055.58	6His-Hsp70 WT alone	10	0.813074	0.075184	4.4852
		171	180	RIINEPTAAA	1055.58	6His-Hsp70 WT alone	100	0.907273	0.105107	4.49226
		171	180	RIINEPTAAA	1055.58	6His-Hsp70 WT alone	1000	0.970913	0	4.42716
		171	180	RIINEPTAAA	1055.58	maximally labelled state	1000	4.16828	0.01135	4.44318
	39	178	187	AAAIAYGLDR	1020.55	6His-Hsp70 WT + liposomes with BMP	0.25	0.064137	0	3.9123
		178	187	AAAIAYGLDR	1020.55	6His-Hsp70 WT + liposomes with BMP	1	0.140412	0	3.97161
		178	187	AAAIAYGLDR	1020.55	6His-Hsp70 WT + liposomes with BMP	10	0.157732	0.02836	3.93635
		178	187	AAAIAYGLDR	1020.55	6His-Hsp70 WT + liposomes with BMP	100	0.166882	0.011028	4.03408
		178	187	AAAIAYGLDR	1020.55	6His-Hsp70 WT + liposomes with BMP	1000	0.129684	0	4.04629
		178	187	AAAIAYGLDR	1020.55	6His-Hsp70 WT + liposomes without BMP	0.25	0.193865	0	3.92568
		178	187	AAAIAYGLDR	1020.55	6His-Hsp70 WT + liposomes without BMP	1	0.129503	0	3.98116
		178	187	AAAIAYGLDR	1020.55	6His-Hsp70 WT + liposomes without BMP	10	0.188632	0.03755	3.9543
		178	187	AAAIAYGLDR	1020.55	6His-Hsp70 WT + liposomes without BMP	100	0.149224	0.030718	4.0368
		178	187	AAAIAYGLDR	1020.55	6His-Hsp70 WT + liposomes without BMP	1000	0.154863	0	4.01651
		178	187	AAAIAYGLDR	1020.55	6His-Hsp70 WT alone	0.25	0.213857	0	3.9147
		178	187	AAAIAYGLDR	1020.55	6His-Hsp70 WT alone	1	0.181641	0	3.93886
		178	187	AAAIAYGLDR	1020.55	6His-Hsp70 WT alone	10	0.140397	0.010781	3.97187
		178	187	AAAIAYGLDR	1020.55	6His-Hsp70 WT alone	100	0.164061	0.006376	4.02565
		178	187	AAAIAYGLDR	1020.55	6His-Hsp70 WT alone	1000	0.21678	0	4.03221
		178	187	AAAIAYGLDR	1020.55	maximally labelled state	1000	4.10271	0.010616	4.00291
	40	179	196	AAIAYGLDRTGKGERNVL	1904.03	6His-Hsp70 WT + liposomes with BMP	0.25	2.42783	0	5.21497
		179	196	AAIAYGLDRTGKGERNVL	1904.03	6His-Hsp70 WT + liposomes with BMP	1	3.21303	0	5.26904
		179	196	AAIAYGLDRTGKGERNVL	1904.03	6His-Hsp70 WT + liposomes with BMP	10	3.70179	0.081539	5.23623
		179	196	AAIAYGLDRTGKGERNVL	1904.03	6His-Hsp70 WT + liposomes with BMP	100	5.11318	0.032442	5.32188
		179	196	AAIAYGLDRTGKGERNVL	1904.03	6His-Hsp70 WT + liposomes with BMP	1000	5.59894	0	5.3098
		179	196	AAIAYGLDRTGKGERNVL	1904.03	6His-Hsp70 WT + liposomes without BMP	0.25	2.43078	0	5.2151
		179	196	AAIAYGLDRTGKGERNVL	1904.03	6His-Hsp70 WT + liposomes without BMP	1	3.26039	0	5.27362
		179	196	AAIAYGLDRTGKGERNVL	1904.03	6His-Hsp70 WT + liposomes without BMP	10	3.66017	0.095564	5.23883
		179	196	AAIAYGLDRTGKGERNVL	1904.03	6His-Hsp70 WT + liposomes without BMP	100	5.05272	0.134562	5.31056
		179	196	AAIAYGLDRTGKGERNVL	1904.03	6His-Hsp70 WT + liposomes without BMP	1000	5.4255	0	5.298
		179	196	AAIAYGLDRTGKGERNVL	1904.03	6His-Hsp70 WT alone	0.25	2.45233	0	5.20663
		179	196	AAIAYGLDRTGKGERNVL	1904.03	6His-Hsp70 WT alone	1	3.12167	0	5.23186
		179	196	AAIAYGLDRTGKGERNVL	1904.03	6His-Hsp70 WT alone	10	3.59059	0.009874	5.26003
		179	196	AAIAYGLDRTGKGERNVL	1904.03	6His-Hsp70 WT alone	100	5.00033	0.062811	5.30893
		179	196	AAIAYGLDRTGKGERNVL	1904.03	6His-Hsp70 WT alone	1000	5.4015	0	5.28786
		179	196	AAIAYGLDRTGKGERNVL	1904.03	maximally labelled state	1000	9.33917	0.051637	5.29709
	41	181	196	IAYGLDRTGKGERNVL	1761.96	6His-Hsp70 WT + liposomes with BMP	0.25	2.24669	0	5.07165
		181	196	IAYGLDRTGKGERNVL	1761.96	6His-Hsp70 WT + liposomes with BMP	1	2.91619	0	5.12138
		181	196	IAYGLDRTGKGERNVL	1761.96	6His-Hsp70 WT + liposomes with BMP	10	3.5578	0.084072	5.09076
		181	196	IAYGLDRTGKGERNVL	1761.96	6His-Hsp70 WT + liposomes with BMP	100	4.79926	0.036322	5.18385
		181	196	IAYGLDRTGKGERNVL	1761.96	6His-Hsp70 WT + liposomes with BMP	1000	5.17051	0	5.17021
		181	196	IAYGLDRTGKGERNVL	1761.96	6His-Hsp70 WT + liposomes without BMP	0.25	2.26316	0	5.06837
		181	196	IAYGLDRTGKGERNVL	1761.96	6His-Hsp70 WT + liposomes without BMP	1	3.02747	0	5.12854
		181	196	IAYGLDRTGKGERNVL	1761.96	6His-Hsp70 WT + liposomes without BMP	10	3.54995	0.098646	5.09421
		181	196	IAYGLDRTGKGERNVL	1761.96	6His-Hsp70 WT + liposomes without BMP	100	4.71141	0.107042	5.18158
		181	196	IAYGLDRTGKGERNVL	1761.96	6His-Hsp70 WT + liposomes without BMP	1000	4.98306	0	5.15646
		181	196	IAYGLDRTGKGERNVL	1761.96	6His-Hsp70 WT alone	0.25	2.3837	0	5.0562
		181	196	IAYGLDRTGKGERNVL	1761.96	6His-Hsp70 WT alone	1	2.89422	0	5.08099
		181	196	IAYGLDRTGKGERNVL	1761.96	6His-Hsp70 WT alone	10	3.48376	0.008863	5.11227
		181	196	IAYGLDRTGKGERNVL	1761.96	6His-Hsp70 WT alone	100	4.65494	0.07582	5.17772
		181	196	IAYGLDRTGKGERNVL	1761.96	6His-Hsp70 WT alone	1000	4.95297	0	5.15103
		181	196	IAYGLDRTGKGERNVL	1761.96	maximally labelled state	1000	7.41475	0.105664	5.15492
	42	183	196	YGLDRTGKGERNVL	1577.84	6His-Hsp70 WT + liposomes with BMP	0.25	2.33398	0	5.0706
		183	196	YGLDRTGKGERNVL	1577.84	6His-Hsp70 WT + liposomes with BMP	1	3.01608	0	5.11853
		183	196	YGLDRTGKGERNVL	1577.84	6His-Hsp70 WT + liposomes with BMP	10	3.5585	0.08118	5.09112
		183	196	YGLDRTGKGERNVL	1577.84	6His-Hsp70 WT + liposomes with BMP	100	4.72185	0.00979	5.18615
		183	196	YGLDRTGKGERNVL	1577.84	6His-Hsp70 WT + liposomes with BMP	1000	5.18696	0	5.17467
		183	196	YGLDRTGKGERNVL	1577.84	6His-Hsp70 WT + liposomes without BMP	0.25	2.37822	0	5.06444
		183	196	YGLDRTGKGERNVL	1577.84	6His-Hsp70 WT + liposomes without BMP	1	3.08617	0	5.14338
		183	196	YGLDRTGKGERNVL	1577.84	6His-Hsp70 WT + liposomes without BMP	10	3.55169	0.119548	5.09414
		183	196	YGLDRTGKGERNVL	1577.84	6His-Hsp70 WT + liposomes without BMP	100	4.65353	0.09627	5.18168
		183	196	YGLDRTGKGERNVL	1577.84	6His-Hsp70 WT + liposomes without BMP	1000	5.02506	0	5.1591
		183	196	YGLDRTGKGERNVL	1577.84	6His-Hsp70 WT alone	0.25	2.3522	0	5.05334
		183	196	YGLDRTGKGERNVL	1577.84	6His-Hsp70 WT alone	1	2.95119	0	5.07981
		183	196	YGLDRTGKGERNVL	1577.84	6His-Hsp70 WT alone	10	3.45472	0.022548	5.11328
		183	196	YGLDRTGKGERNVL	1577.84	6His-Hsp70 WT alone	100	4.63721	0.064765	5.17646
		183	196	YGLDRTGKGERNVL	1577.84	6His-Hsp70 WT alone	1000	5.00399	0	5.14831
		183	196	YGLDRTGKGERNVL	1577.84	maximally labelled state	1000	7.04377	0.09135	5.15448
	43	186	196	DRTGKGERNVL	1244.67	6His-Hsp70 WT + liposomes with BMP	0.25	1.90655	0	3.87137
		186	196	DRTGKGERNVL	1244.67	6His-Hsp70 WT + liposomes with BMP	1	2.3845	0	3.93309
		186	196	DRTGKGERNVL	1244.67	6His-Hsp70 WT + liposomes with BMP	10	2.69636	0.045375	3.88473
		186	196	DRTGKGERNVL	1244.67	6His-Hsp70 WT + liposomes with BMP	100	3.37768	0.067399	4.05463
		186	196	DRTGKGERNVL	1244.67	6His-Hsp70 WT + liposomes with BMP	1000	3.41264	0	4.04832
		186	196	DRTGKGERNVL	1244.67	6His-Hsp70 WT + liposomes without BMP	0.25	1.91089	0	3.87481
		186	196	DRTGKGERNVL	1244.67	6His-Hsp70 WT + liposomes without BMP	1	2.4023	0	3.95525
		186	196	DRTGKGERNVL	1244.67	6His-Hsp70 WT + liposomes without BMP	10	2.7166	0.033238	3.89883
		186	196	DRTGKGERNVL	1244.67	6His-Hsp70 WT + liposomes without BMP	100	3.36297	0.062232	4.06269
		186	196	DRTGKGERNVL	1244.67	6His-Hsp70 WT + liposomes without BMP	1000	3.39755	0	4.0257
		186	196	DRTGKGERNVL	1244.67	6His-Hsp70 WT alone	0.25	2.00982	0	3.86389
		186	196	DRTGKGERNVL	1244.67	6His-Hsp70 WT alone	1	2.40477	0	3.89461
		186	196	DRTGKGERNVL	1244.67	6His-Hsp70 WT alone	10	2.69259	0.027588	3.91252
		186	196	DRTGKGERNVL	1244.67	6His-Hsp70 WT alone	100	3.31246	0.012597	4.04232
		186	196	DRTGKGERNVL	1244.67	6His-Hsp70 WT alone	1000	3.3122	0	4.03094
		186	196	DRTGKGERNVL	1244.67	maximally labelled state	1000	4.85714	0.002092	4.00663
	44	197	205	IFDLGGGTF	926.462	6His-Hsp70 WT + liposomes with BMP	0.25	0.39325	0	7.82234
		197	205	IFDLGGGTF	926.462	6His-Hsp70 WT + liposomes with BMP	1	0.401626	0	7.8678
		197	205	IFDLGGGTF	926.462	6His-Hsp70 WT + liposomes with BMP	10	0.780503	0.052853	7.81994
		197	205	IFDLGGGTF	926.462	6His-Hsp70 WT + liposomes with BMP	100	1.03587	0.038476	7.90229
		197	205	IFDLGGGTF	926.462	6His-Hsp70 WT + liposomes with BMP	1000	1.20907	0	7.91146
		197	205	IFDLGGGTF	926.462	6His-Hsp70 WT + liposomes without BMP	0.25	0.32956	0	7.81342
		197	205	IFDLGGGTF	926.462	6His-Hsp70 WT + liposomes without BMP	1	0.439172	0	7.85954
		197	205	IFDLGGGTF	926.462	6His-Hsp70 WT + liposomes without BMP	10	0.81582	0.027128	7.8592
		197	205	IFDLGGGTF	926.462	6His-Hsp70 WT + liposomes without BMP	100	1.16971	0.033324	7.9096
		197	205	IFDLGGGTF	926.462	6His-Hsp70 WT + liposomes without BMP	1000	1.15611	0	7.92405
		197	205	IFDLGGGTF	926.462	6His-Hsp70 WT alone	0.25	0.470137	0	7.80471
		197	205	IFDLGGGTF	926.462	6His-Hsp70 WT alone	1	0.527787	0	7.83934
		197	205	IFDLGGGTF	926.462	6His-Hsp70 WT alone	10	0.839867	0.017482	7.86557
		197	205	IFDLGGGTF	926.462	6His-Hsp70 WT alone	100	1.1517	0.018834	7.90296
		197	205	IFDLGGGTF	926.462	6His-Hsp70 WT alone	1000	1.15336	0	7.89327
	45	197	206	IFDLGGGTFD	1041.49	6His-Hsp70 WT + liposomes with BMP	0.25	0.63419	0	7.56646
		197	206	IFDLGGGTFD	1041.49	6His-Hsp70 WT + liposomes with BMP	1	0.753831	0	7.60243
		197	206	IFDLGGGTFD	1041.49	6His-Hsp70 WT + liposomes with BMP	10	1.28724	0.023351	7.57271
		197	206	IFDLGGGTFD	1041.49	6His-Hsp70 WT + liposomes with BMP	100	1.89294	0.036808	7.63926
		197	206	IFDLGGGTFD	1041.49	6His-Hsp70 WT + liposomes with BMP	1000	2.12121	0	7.64643
		197	206	IFDLGGGTFD	1041.49	6His-Hsp70 WT + liposomes without BMP	0.25	0.613682	0	7.5636
		197	206	IFDLGGGTFD	1041.49	6His-Hsp70 WT + liposomes without BMP	1	0.846779	0	7.60755
		197	206	IFDLGGGTFD	1041.49	6His-Hsp70 WT + liposomes without BMP	10	1.35932	0.032405	7.58175
		197	206	IFDLGGGTFD	1041.49	6His-Hsp70 WT + liposomes without BMP	100	1.95396	0.001691	7.63614
		197	206	IFDLGGGTFD	1041.49	6His-Hsp70 WT + liposomes without BMP	1000	2.0955	0	7.63476
		197	206	IFDLGGGTFD	1041.49	6His-Hsp70 WT alone	0.25	0.723159	0	7.55726
		197	206	IFDLGGGTFD	1041.49	6His-Hsp70 WT alone	1	1.04744	0	7.57302
		197	206	IFDLGGGTFD	1041.49	6His-Hsp70 WT alone	10	1.39303	0.026766	7.60379
		197	206	IFDLGGGTFD	1041.49	6His-Hsp70 WT alone	100	1.93387	0.02478	7.63944
		197	206	IFDLGGGTFD	1041.49	6His-Hsp70 WT alone	1000	2.12791	0	7.63295
		197	206	IFDLGGGTFD	1041.49	maximally labelled state	1000	3.57669	0.068103	7.63085
	46	200	206	LGGGTFD	666.309	6His-Hsp70 WT + liposomes with BMP	0.25	0.526615	0	6.15231
		200	206	LGGGTFD	666.309	6His-Hsp70 WT + liposomes with BMP	1	0.649756	0	6.19803
		200	206	LGGGTFD	666.309	6His-Hsp70 WT + liposomes with BMP	10	1.22551	0.035689	6.15888
		200	206	LGGGTFD	666.309	6His-Hsp70 WT + liposomes with BMP	100	1.81739	0.016785	6.22787
		200	206	LGGGTFD	666.309	6His-Hsp70 WT + liposomes with BMP	1000	2.03123	0	6.23349
		200	206	LGGGTFD	666.309	6His-Hsp70 WT + liposomes without BMP	0.25	0.563833	0	6.15329
		200	206	LGGGTFD	666.309	6His-Hsp70 WT + liposomes without BMP	1	0.716181	0	6.20133
		200	206	LGGGTFD	666.309	6His-Hsp70 WT + liposomes without BMP	10	1.3073	0.006051	6.17795
		200	206	LGGGTFD	666.309	6His-Hsp70 WT + liposomes without BMP	100	1.86007	0.012893	6.22721
		200	206	LGGGTFD	666.309	6His-Hsp70 WT + liposomes without BMP	1000	2.12428	0	6.22661
		200	206	LGGGTFD	666.309	6His-Hsp70 WT alone	0.25	0.701691	0	6.14794
		200	206	LGGGTFD	666.309	6His-Hsp70 WT alone	1	0.850171	0	6.1761
		200	206	LGGGTFD	666.309	6His-Hsp70 WT alone	10	1.35441	0.005949	6.20646
[truncated: 1,544 more rows]

## Sheet: Table 5. 6His-Hsp70 W90F-lipids
	peptide number (butterfly plot)	Start	End	Sequence	Peptide mass (MH+)	State name	Exposure (min)	Uptake (D)	Uptake SD	RT (min)
[truncated: 2,089 more rows]
